# Supplementary material for: 9-Step synthesis of (−)-larikaempferic acid methyl ester enabled by skeletal rearrangement
Source: Chem Commun (Camb). 2024 May 9;60(56):7164–7. doi: 10.1039/d4cc01462f (PMC11232478; doi:10.1039/d4cc01462f)
Supplement: CC-060-D4CC01462F-s002 [file CC-060-D4CC01462F-s002.cif]

# Electronic Supplementary Material (ESI) for ChemComm.
# This journal is © The Royal Society of Chemistry 2024

####################################################################### 
# 
# This file contains crystal structure data downloaded from the 
# Cambridge Structural Database (CSD) hosted by the Cambridge 
# Crystallographic Data Centre (CCDC).
# 
# Full information about CCDC data access policies and citation 
# guidelines are available at http://www.ccdc.cam.ac.uk/access/V1 
# 
# Audit and citation data items may have been added by the CCDC. 
# Please retain this information to preserve the provenance of 
# this file and to allow appropriate attribution of the data. 
# 
#######################################################################

data_MER-2023-05_Cu
_database_code_depnum_ccdc_archive 'CCDC 2326254'
loop_
_audit_author_name
_audit_author_address
'John Bacsa'
;Director, Emory XRay Crystallography Center
United States of America
;
_audit_update_record             
;
2024-01-17 deposited with the CCDC.	2024-05-08 downloaded from the CCDC.
;
# start Validation Reply Form
_vrf_PLAT089_MER-2023-05_Cu      
;
PROBLEM: Poor Data / Parameter Ratio (Zmax < 18) ........ 4.66 Note
RESPONSE: 
The limiting factor here is the Cu wavelength, which affects the refinement 
of thermal motion (and the positions) of some of the hydrogen atoms. 
A large number of reflections were collected 
(11,389 reflections using 41 omega scans). The hydrogen atoms were 
refined with anisotropic temperature factors based on 
Hirshfeld-partitioned electron densities. 
Note that the crystal was also twinned, which may have contributed 
to lost reflections.
;
_vrf_PLAT921_MER-2023-05_Cu      
;
PROBLEM: R1 in the CIF and FCF Differ by ............... -0.0093 Check
RESPONSE: The crystal was twinned.  Several reflections with 
excessive differences in Fobs and Fcalc were omitted, because these
were likely to have been contaminated by the twinning. 
This may have caused a small discrepancy between the R1 values.
;
_vrf_PLAT922_MER-2023-05_Cu      
;
PROBLEM: wR2 in the CIF and FCF Differ by ............... -0.0173 Check
RESPONSE: The crystal was twinned.  Several reflections with 
excessive differences in Fobs and Fcalc were omitted, because these
were likely to have been contaminated by the twinning. 
This may have caused small discrepancy between the wR values.
;
# end Validation Reply Form
_audit_creation_date             2024-01-09
_audit_creation_method           
;
Olex2 1.5-alpha
(compiled 2023.11.24 svn.r209d9fb2 for OlexSys, GUI svn.r6869)
;
_chemical_formula_moiety         '2(C21 H34 O4)'
_chemical_formula_sum            'C42 H68 O8'
_chemical_formula_weight         701.003
_chemical_absolute_configuration rmad
_chemical_oxdiff_formula         'C42  H68  O8  '
loop_
_atom_type_symbol
_atom_type_scat_dispersion_real
_atom_type_scat_dispersion_imag
_atom_type_scat_source
_atom_type_scat_dispersion_source
C 0.01788 0.00908 'NoSpherA2: Chem.Sci. 2021, DOI:10.1039/D0SC05526C'
'Brennan, Cowan, Rev. Sci. Instrum., 1992, 63, 850'
H 0.00000 0.00000 'NoSpherA2: Chem.Sci. 2021, DOI:10.1039/D0SC05526C'
'Brennan, Cowan, Rev. Sci. Instrum., 1992, 63, 850'
O 0.04960 0.03234 'NoSpherA2: Chem.Sci. 2021, DOI:10.1039/D0SC05526C'
'Brennan, Cowan, Rev. Sci. Instrum., 1992, 63, 850'

_space_group_crystal_system      monoclinic
_space_group_IT_number           4
_space_group_name_H-M_alt        'P 1 21 1'
_space_group_name_Hall           ' P 2yb'
loop_
_space_group_symop_id
_space_group_symop_operation_xyz
1 x,y,z
2 -x,y+1/2,-z

_symmetry_Int_Tables_number      4
_cell_length_a                   6.1621(4)
_cell_length_b                   11.6465(6)
_cell_length_c                   13.7206(9)
_cell_angle_alpha                90
_cell_angle_beta                 102.517(6)
_cell_angle_gamma                90
_cell_volume                     961.28(10)
_cell_formula_units_Z            1
_cell_measurement_reflns_used    1822
_cell_measurement_temperature    105(8)
_cell_measurement_theta_max      72.0970
_cell_measurement_theta_min      3.2810
_exptl_absorpt_coefficient_mu    0.650
_exptl_absorpt_correction_T_max  1.000
_exptl_absorpt_correction_T_min  0.649
_exptl_absorpt_correction_type   gaussian
_exptl_absorpt_process_details   
;
CrysAlisPro 1.171.42.78a (Rigaku Oxford Diffraction, 2022)
Numerical absorption correction based on gaussian integration over
a multifaceted crystal model
Empirical absorption correction using spherical harmonics,
implemented in SCALE3 ABSPACK scaling algorithm.
;
_exptl_crystal_colour            colourless
_exptl_crystal_colour_primary    colourless
_exptl_crystal_density_diffrn    1.211
_exptl_crystal_description       needle
_exptl_crystal_F_000             385.226
loop_
_exptl_crystal_face_index_h
_exptl_crystal_face_index_k
_exptl_crystal_face_index_l
_exptl_crystal_face_perp_dist
0 1 0 0.0400
0 0 9 0.0422
0 0 -9 0.0422
0 -7 -3 0.0441
-3 -1 7 0.0931
0 -8 0 0.0340
0 -3 8 0.0464
0 3 -8 0.0464
4 0 -1 0.1515
-4 0 1 0.1249
0 -8 1 0.0315
0 2 8 0.0462
0 -3 -8 0.0486
0 -2 -8 0.0539
-2 5 4 0.0834
0 7 -3 0.0457
0 -5 -6 0.0437
0 5 6 0.0437
-4 -1 6 0.0996
0 -3 8 0.0446
0 -7 -2 0.0315
0 7 2 0.0419
-3 -3 -1 0.1131

_exptl_crystal_recrystallization_method 
'The material was recrystallised from --- by as supplied'
_exptl_crystal_size_max          0.28
_exptl_crystal_size_mid          0.08
_exptl_crystal_size_min          0.07
loop_
_exptl_oxdiff_crystal_face_indexfrac_h
_exptl_oxdiff_crystal_face_indexfrac_k
_exptl_oxdiff_crystal_face_indexfrac_l
_exptl_oxdiff_crystal_face_x
_exptl_oxdiff_crystal_face_y
_exptl_oxdiff_crystal_face_z
-0.0032 0.9978 -0.0017 -0.0184 0.0911 0.0937
-0.2189 0.1642 8.7840 0.8310 -0.2921 0.4735
0.2189 -0.1642 -8.7840 -0.8310 0.2921 -0.4735
0.1862 -7.1533 -2.8780 -0.1270 -0.5380 -0.8333
-3.1786 -0.5859 6.7756 0.1412 -0.7479 0.6487
0.0097 -7.5602 -0.0910 0.1266 -0.6890 -0.7136
-0.2706 -3.4996 7.8132 0.7908 -0.6057 0.0886
0.2706 3.4996 -7.8132 -0.7908 0.6057 -0.0886
3.9606 0.1176 -0.7069 0.6021 0.6345 -0.4846
-3.9526 -0.2387 0.6073 -0.6085 -0.6413 0.4674
-0.0549 -7.5203 0.9112 0.2142 -0.7264 -0.6530
0.1332 2.3348 8.1989 0.7944 -0.0213 0.6070
0.4563 -3.3070 -7.9765 -0.6548 0.0148 -0.7557
-0.4940 -1.7304 -8.1545 -0.8621 0.0205 -0.5062
-2.3437 5.4248 4.4192 -0.0569 0.0036 0.9984
0.3002 7.2456 -2.5376 -0.3289 0.7892 0.5186
0.0676 -5.2765 -6.2583 -0.5157 -0.2785 -0.8103
-0.0676 5.2765 6.2583 0.5157 0.2785 0.8103
-3.5210 -1.1056 5.6310 -0.0215 -0.8119 0.5835
0.0669 -3.0905 7.8990 0.8495 -0.5195 0.0919
-0.1297 -7.3522 -1.9449 -0.0847 -0.6333 -0.7693
0.2677 7.3707 1.7165 0.0852 0.6631 0.7437
-3.4685 -3.1316 -0.7187 -0.6063 -0.7917 0.0749

_diffrn_reflns_av_R_equivalents  0.0552
_diffrn_reflns_av_unetI/netI     0.0494
_diffrn_reflns_Laue_measured_fraction_full 0.9810
_diffrn_reflns_Laue_measured_fraction_max 0.9332
_diffrn_reflns_limit_h_max       7
_diffrn_reflns_limit_h_min       -7
_diffrn_reflns_limit_k_max       13
_diffrn_reflns_limit_k_min       -13
_diffrn_reflns_limit_l_max       16
_diffrn_reflns_limit_l_min       -16
_diffrn_reflns_number            11114
_diffrn_reflns_point_group_measured_fraction_full 0.9585
_diffrn_reflns_point_group_measured_fraction_max 0.8954
_diffrn_reflns_theta_full        67.6840
_diffrn_reflns_theta_max         72.97
_diffrn_reflns_theta_min         5.03
_diffrn_ambient_environment      N~2~
_diffrn_ambient_temperature      105(8)
_diffrn_detector                 'Hybrid Pixel Array Detector'
_diffrn_detector_area_resol_mean 10.0000
_diffrn_detector_type            HyPix
_diffrn_measured_fraction_theta_full 0.9810
_diffrn_measured_fraction_theta_max 0.9332
_diffrn_measurement_details      
;
List of Runs (angles in degrees, time in seconds):

  # Type    Start    End  Width  t~exp~   \w     \q     \k     \f   Frames
#--------------------------------------------------------------------------
  1  \w     97.00 128.00   1.00    3.00    --   99.19 125.00-180.00   31
  2  \w    121.00 169.00   1.00    3.00    --   99.19  38.00 -90.00   48
  3  \w    126.00 152.00   1.00    3.00    --   99.19  60.00  -9.00   26
  4  \w     13.00  39.00   1.00    1.00    --   48.16 -60.00-148.00   26
  5  \w     34.00  63.00   1.00    3.00    --   99.19 -60.00-148.00   29
  6  \w     36.00  61.00   1.00    3.00    --   99.19 -57.00-120.00   25
  7  \w     40.00  65.00   1.00    3.00    --   99.19 -57.00 -30.00   25
  8  \w     35.00  60.00   1.00    3.00    --   99.19 -57.00   0.00   25
  9  \w     32.00 106.00   1.00    3.00    --   99.19 -99.00 150.00   74
 10  \w    -62.00   0.00   1.00    1.00    --  -48.16  60.00  -9.00   62
 11  \w     48.00  91.00   1.00    3.00    --   99.19 -99.00 -60.00   43
 12  \w    -28.00  20.00   1.00    1.00    --  -48.16  60.00  -9.00   48
 13  \w    -56.00 -14.00   1.00    3.00    --  -86.25  60.00  -9.00   42
 14  \w    -44.00 -17.00   1.00    3.00    --  -86.25  38.00  90.00   27
 15  \w    -44.00 -13.00   1.00    3.00    --  -86.25  38.00 150.00   31
 16  \w    -41.00 -13.00   1.00    3.00    --  -86.25  38.00 120.00   28
 17  \w    -43.00 -15.00   1.00    3.00    --  -86.25  38.00 -30.00   28
 18  \w    -43.00 -17.00   1.00    3.00    --  -86.25  38.00 -60.00   26
 19  \w    -43.00 -16.00   1.00    3.00    --  -86.25  38.00 -90.00   27
 20  \w    -44.00 -17.00   1.00    3.00    --  -86.25  38.00-180.00   27
 21  \w   -113.00 -37.00   1.00    1.00    --  -48.16 -60.00-148.00   76
 22  \w   -119.00 -38.00   1.00    1.00    --  -48.16 -60.00-148.00   81
 23  \w   -155.00 -73.00   1.00    3.00    --  -86.25 -60.00-148.00   82
 24  \w   -113.00 -86.00   1.00    1.00    --  -48.16-125.00   0.00   27
 25  \w   -102.00 -74.00   1.00    1.00    --  -48.16-125.00  60.00   28
 26  \w     62.00  88.00   1.00    3.00    --   48.16  77.00 -90.00   26
 27  \w     32.00  58.00   1.00    3.00    --   99.19 -57.00  30.00   26
 28  \w     38.00  64.00   1.00    3.00    --   99.19 -60.00-148.00   26
 29  \w   -118.00 -92.00   1.00    3.00    --  -48.16 -19.00  30.00   26
 30  \w    -67.00 -41.00   1.00    3.00    --  -48.16 -19.00  30.00   26
 31  \w    -29.00  12.00   1.00    3.00    --  -48.16  19.00-120.00   41
 32  \w     -7.00  20.00   1.00    3.00    --   48.16 -19.00-150.00   27
 33  \w    -26.00  -1.00   1.00    3.00    --   48.16 -19.00-120.00   25
 34  \w   -101.00 -56.00   1.00    3.00    --  -86.25  77.00 -60.00   45
 35  \w   -106.00 -77.00   1.00    3.00    --  -86.25 -38.00  60.00   29
 36  \w   -153.00-110.00   1.00    3.00    --  -86.25 -38.00  60.00   43
 37  \w   -147.00 -74.00   1.00    3.00    --  -86.25 -38.00 120.00   73
 38  \w   -121.00 -75.00   1.00    3.00    --  -86.25 -38.00  30.00   46
 39  \w    -41.00 -15.00   1.00    3.00    --  -86.25  77.00 -60.00   26
 40  \w   -148.00 -63.00   1.00    3.00    --  -86.25 -77.00 120.00   85
 41  \w   -122.00 -97.00   1.00    3.00    --  -86.25 -99.00-180.00   25
 42  \w    118.00 144.00   1.00    3.00    --   99.19  57.00 -30.00   26
 43  \w     86.00 113.00   1.00    3.00    --   99.19  57.00 -30.00   27
 44  \w     27.00  52.00   1.00    3.00    --   99.19 -57.00-180.00   25
 45  \w    107.00 145.00   1.00    3.00    --   99.19  38.00 150.00   38
;
_diffrn_measurement_device       'four-circle diffractometer'
_diffrn_measurement_device_type  'XtaLAB Synergy, Dualflex, HyPix'
_diffrn_measurement_method       '\w scans'
_diffrn_orient_matrix_type       
'CrysAlisPro convention (1999,Acta A55,543-557)'
_diffrn_orient_matrix_UB_11      0.1702570000
_diffrn_orient_matrix_UB_12      -0.0177147000
_diffrn_orient_matrix_UB_13      0.0991718000
_diffrn_orient_matrix_UB_21      0.1519157000
_diffrn_orient_matrix_UB_22      0.0917054000
_diffrn_orient_matrix_UB_23      -0.0311811000
_diffrn_orient_matrix_UB_31      -0.1163417000
_diffrn_orient_matrix_UB_32      0.0936514000
_diffrn_orient_matrix_UB_33      0.0492555000
_diffrn_radiation_monochromator  mirror
_diffrn_radiation_probe          x-ray
_diffrn_radiation_type           'Cu K\a'
_diffrn_radiation_wavelength     1.54184
_diffrn_source                   'micro-focus sealed X-ray tube'
_diffrn_source_type              'PhotonJet (Cu) X-ray Source'
_reflns_Friedel_coverage         0.854
_reflns_limit_h_max              7
_reflns_limit_h_min              -7
_reflns_limit_k_max              13
_reflns_limit_k_min              -13
_reflns_limit_l_max              16
_reflns_limit_l_min              -16
_reflns_number_gt                3410
_reflns_number_total             3443
_reflns_threshold_expression     I>=2u(I)
_computing_cell_refinement       'CrysAlisPro 1.171.42.78a (Rigaku OD, 2022)'
_computing_data_collection       'CrysAlisPro 1.171.42.78a (Rigaku OD, 2022)'
_computing_data_reduction        'CrysAlisPro 1.171.42.78a (Rigaku OD, 2022)'
_computing_molecular_graphics    'Olex2 1.5-alpha (Dolomanov et al., 2009)'
_computing_publication_material  'Olex2 1.5-alpha (Dolomanov et al., 2009)'
_computing_structure_refinement  'olex2.refine 1.5-alpha (Bourhis et al., 2015)'
_computing_structure_solution    'SHELXT 2018/2 (Sheldrick, 2018)'
_refine_diff_density_max         0.3695
_refine_diff_density_min         -0.3879
_refine_diff_density_rms         0.0808
_refine_ls_abs_structure_details 
'Hooft, R.W.W., Straver, L.H., Spek, A.L. (2010). J. Appl. Cryst., 43, 665-668.'
_refine_ls_abs_structure_Flack   -0.26(13)
_refine_ls_d_res_high            0.8063
_refine_ls_d_res_low             8.7888
_refine_ls_goodness_of_fit_ref   1.0552
_refine_ls_hydrogen_treatment    mixed
_refine_ls_matrix_type           full
_refine_ls_number_constraints    19
_refine_ls_number_parameters     405
_refine_ls_number_reflns         3443
_refine_ls_number_restraints     867
_refine_ls_R_factor_all          0.0657
_refine_ls_R_factor_gt           0.0649
_refine_ls_restrained_S_all      0.9309
_refine_ls_shift/su_max          0.0007
_refine_ls_shift/su_mean         0.0001
_refine_ls_structure_factor_coef Fsqd
_refine_ls_weighting_details     
'w=1/[\s^2^(Fo^2^)+(0.0000P)^2^+2.1751P] where P=(Fo^2^+2Fc^2^)/3'
_refine_ls_weighting_scheme      calc
_refine_ls_wR_factor_gt          0.1264
_refine_ls_wR_factor_ref         0.1268
_olex2_refinement_description    
;
1. Twinned data refinement
 Scales: 0.8(3)
 0.10(3) 0.2(3) -0.08(3)
2. Fixed Uiso
 At 1.5 times of:
  All C(H) groups, All C(H,H) groups
3. Restrained distances
 H1-O1
 0.955 with sigma of 0.02
 C19-H19C = C20-H20C = C21-H21A = C15-H15B
 1.01 with sigma of 0.01
4. Uiso/Uaniso restraints and constraints
Uiso(H5B) = Uiso(H5A) = Uiso(H6B) = Uiso(H6A)
Uiso(H7B) = Uiso(H7A)
5. Rigid body (RIGU) restrains
 C8, O1, C1, C2, C10, C3, C15, C7, C14, C9, C11, C4, C6, O2, C13, C12, C16,
 C21, C5, C18, O4, O3, C20, C19, C17
 with sigma for 1-2 distances of 0.0002 and sigma for 1-3 distances of 0.002
 C10, O1, C1, C2, C8, C3, C15, C7, C14, C9, C11, C4, C6, O2, C13, C12, C16,
 C21, C5, C18, O4, O3, C20, C19, C17
 with sigma for 1-2 distances of 0.0002 and sigma for 1-3 distances of 0.004
 O1, H1
 with sigma for 1-2 distances of 0.002 and sigma for 1-3 distances of 0.004
 O1, H1, C2, C14, C3, H3, C1, C8, H8, C11, H11A, H11B, C15, H15A, H15C, C18,
 H18, C12, H12, C9, H9A, H9B, C10, H10A, H10B, C13, H13A, H13B, C20, H20A, H20B,
  H20C, C19, H19A, H19B, H19C, H15B, C7, C4, O2
 with sigma for 1-2 distances of 0.002 and sigma for 1-3 distances of 0.004
 O3, C17, H17A, H17B, H17C
 with sigma for 1-2 distances of 0.002 and sigma for 1-3 distances of 0.004
 C6, H6A, H6B, H5A, H5B, C7, H7A, H7B, C4, C2, C5
 with sigma for 1-2 distances of 0.002 and sigma for 1-3 distances of 0.004
 C21, H21A, H21B, H21C, C4, C16, C3, C5
 with sigma for 1-2 distances of 0.002 and sigma for 1-3 distances of 0.004
6. Others
 Fixed Uiso: H12(0.031303) H8(0.01831) H9A(0.021919) H9B(0.021919)
7.a Ternary CH refined with riding coordinates:
 C18(H18)
7.b Secondary CH2 refined with riding coordinates and stretchable bonds:
 C6(H6A,H6B), C5(H5A,H5B), C7(H7A,H7B), C13(H13A,H13B), C11(H11A,H11B),
 C10(H10A,H10B), C9(H9A,H9B)
7.c Idealised Me refined with riding coordinates and stretchable bonds:
 C15(H15A,H15B,H15C), C19(H19A,H19B,H19C), C20(H20A,H20B,H20C), C21(H21A,H21B,
 H21C)
7.d Idealised tetrahedral OH refined with riding coordinates and stretchable
bonds:
 O1(H1)
;
_olex2_refine_details            
;
Refinement using NoSpherA2, an implementation of
NOn-SPHERical Atom-form-factors in Olex2.
Please cite:
F. Kleemiss et al. Chem. Sci. DOI 10.1039/D0SC05526C - 2021
NoSpherA2 implementation of HAR makes use of
tailor-made aspherical atomic form factors calculated
on-the-fly from a Hirshfeld-partitioned electron density (ED) - not from
spherical-atom form factors.

The ED is calculated from a gaussian basis set single determinant SCF
wavefunction - either Hartree-Fock or DFT using selected funtionals
 - for a fragment of the crystal.
This fragment can be embedded in an electrostatic crystal field by employing cluster charges
or modelled using implicit solvation models, depending on the software used.
The following options were used:
   SOFTWARE:       ORCA
   PARTITIONING:   NoSpherA2
   INT ACCURACY:   Normal
   METHOD:         PBE
   BASIS SET:      def2-TZVP
   CHARGE:         0
   MULTIPLICITY:   1
   SOLVATION:      Methanol
   DATE:           2024-01-09_17-42-45
;
_atom_sites_solution_primary     dual
loop_
_atom_site_label
_atom_site_type_symbol
_atom_site_fract_x
_atom_site_fract_y
_atom_site_fract_z
_atom_site_U_iso_or_equiv
_atom_site_adp_type
_atom_site_occupancy
_atom_site_refinement_flags_posn
_atom_site_refinement_flags_adp
O1 O 0.9421(3) 0.57526(18) 0.45091(15) 0.0134(4) Uani 1.000000 D U
H1 H 0.9945(10) 0.6488(13) 0.4409(2) 0.021(9) Uani 1.000000 DGR U
O4 O 0.9556(4) 0.3442(2) 0.18151(16) 0.0257(6) Uani 1.000000 . U
O2 O 0.8879(4) 0.29529(19) 0.49098(18) 0.0241(5) Uani 1.000000 . U
O3 O 0.7698(4) 0.3739(2) 0.02519(16) 0.0225(5) Uani 1.000000 . U
C2 C 0.6201(5) 0.6041(3) 0.3114(2) 0.0124(5) Uani 1.000000 . U
C14 C 0.7936(5) 0.3804(3) 0.5090(2) 0.0162(6) Uani 1.000000 . U
C3 C 0.7014(5) 0.4952(3) 0.2657(2) 0.0130(5) Uani 1.000000 . U
H3 H 0.888(6) 0.497(3) 0.286(2) 0.015(4) Uani 1.000000 . U
C16 C 0.8128(5) 0.3943(3) 0.1242(2) 0.0167(6) Uani 1.000000 . U
C1 C 0.7044(5) 0.5749(3) 0.4251(2) 0.0118(4) Uani 1.000000 . U
C8 C 0.6348(5) 0.4455(3) 0.4276(2) 0.0122(5) Uani 1.000000 . U
H8 H 0.465(6) 0.440(3) 0.445(2) 0.0183(8) Uiso 1.000000 R U
C11 C 0.7103(6) 0.6324(3) 0.6084(2) 0.0194(6) Uani 1.000000 . U
H11A H 0.6432(17) 0.6887(14) 0.6478(10) 0.026(4) Uani 1.000000 GR U
H11B H 0.873(4) 0.6476(5) 0.6218(4) 0.021(4) Uani 1.000000 GR U
C15 C 0.3667(5) 0.6189(3) 0.2891(2) 0.0177(6) Uani 1.000000 D U
H15A H 0.2964(8) 0.5471(6) 0.3079(3) 0.023(4) Uani 1.000000 GR U
H15B H 0.3274(6) 0.6849(6) 0.3287(4) 0.024(4) Uani 1.000000 DGR U
H15C H 0.3109(7) 0.6343(3) 0.2162(6) 0.020(4) Uani 1.000000 GR U
C6 C 0.6817(6) 0.7121(3) 0.1604(2) 0.0178(6) Uani 1.000000 . U
H6A H 0.760(2) 0.7820(18) 0.1378(6) 0.028(5) Uiso 1.000000 GR U
H6B H 0.514(4) 0.7217(4) 0.1332(7) 0.028(5) Uiso 1.000000 GR U
C18 C 0.6852(6) 0.5052(3) 0.7583(2) 0.0239(6) Uani 1.000000 . U
H18 H 0.6565(6) 0.4225(3) 0.7738(2) 0.025(4) Uani 1.000000 R U
C21 C 0.4230(5) 0.4706(3) 0.0945(2) 0.0185(7) Uani 1.000000 D U
H21A H 0.4212(5) 0.4463(3) 0.0238(6) 0.023(4) Uani 1.000000 DGR U
H21B H 0.3537(8) 0.4086(6) 0.1291(4) 0.023(4) Uani 1.000000 GR U
H21C H 0.3357(9) 0.5440(6) 0.0937(2) 0.023(4) Uani 1.000000 GR U
C12 C 0.6728(6) 0.5117(3) 0.6444(2) 0.0209(6) Uani 1.000000 . U
H12 H 0.504(6) 0.478(3) 0.614(3) 0.0313(9) Uiso 1.000000 R U
C9 C 0.6190(5) 0.3965(3) 0.3211(2) 0.0146(6) Uani 1.000000 . U
H9A H 0.468(4) 0.3764(6) 0.2904(8) 0.0219(9) Uiso 1.000000 GR U
H9B H 0.712(2) 0.3297(17) 0.3228(2) 0.0219(9) Uiso 1.000000 GR U
C4 C 0.6644(5) 0.4905(3) 0.1508(2) 0.0144(5) Uani 1.000000 . U
C5 C 0.7597(5) 0.6040(3) 0.1161(2) 0.0161(6) Uani 1.000000 . U
H5A H 0.7161(11) 0.6088(3) 0.0430(18) 0.028(5) Uiso 1.000000 GR U
H5B H 0.923(4) 0.6009(3) 0.1346(5) 0.028(5) Uiso 1.000000 GR U
C7 C 0.7293(5) 0.7097(3) 0.2755(2) 0.0138(6) Uani 1.000000 . U
H7A H 0.6662(17) 0.785(2) 0.3021(8) 0.033(7) Uiso 1.000000 GR U
H7B H 0.903(5) 0.7072(3) 0.3043(8) 0.033(7) Uiso 1.000000 GR U
C10 C 0.6108(6) 0.6522(3) 0.4958(2) 0.0171(6) Uani 1.000000 . U
H10A H 0.6399(8) 0.743(2) 0.4776(5) 0.021(4) Uani 1.000000 GR U
H10B H 0.429(4) 0.6390(4) 0.4819(4) 0.020(4) Uani 1.000000 GR U
C17 C 0.9056(6) 0.2886(3) -0.0063(3) 0.0244(8) Uani 1.000000 . U
H17A H 1.087(6) 0.302(3) 0.023(3) 0.027(4) Uani 1.000000 . U
H17B H 0.865(6) 0.290(3) -0.088(3) 0.027(4) Uani 1.000000 . U
H17C H 0.866(6) 0.215(3) 0.013(3) 0.026(4) Uani 1.000000 . U
C13 C 0.8306(5) 0.4234(3) 0.6159(2) 0.0184(6) Uani 1.000000 . U
H13A H 0.8297(5) 0.3531(17) 0.6608(11) 0.024(4) Uani 1.000000 GR U
H13B H 0.988(4) 0.4575(8) 0.6340(5) 0.022(4) Uani 1.000000 GR U
C20 C 0.9126(6) 0.5355(3) 0.8209(2) 0.0272(8) Uani 1.000000 D U
H20A H 1.0296(11) 0.4862(5) 0.7997(3) 0.032(4) Uani 1.000000 GR U
H20B H 0.9451(7) 0.6193(7) 0.8109(3) 0.037(4) Uani 1.000000 GR U
H20C H 0.9147(6) 0.5211(3) 0.8939(6) 0.036(4) Uani 1.000000 DGR U
C19 C 0.5039(7) 0.5761(4) 0.7898(3) 0.0367(9) Uani 1.000000 D U
H19A H 0.5466(7) 0.6598(8) 0.7924(3) 0.037(4) Uani 1.000000 GR U
H19B H 0.3592(14) 0.5651(4) 0.7398(5) 0.041(4) Uani 1.000000 GR U
H19C H 0.4862(7) 0.5504(4) 0.8578(6) 0.040(5) Uani 1.000000 DGR U

loop_
_atom_site_aniso_label
_atom_site_aniso_U_11
_atom_site_aniso_U_22
_atom_site_aniso_U_33
_atom_site_aniso_U_12
_atom_site_aniso_U_13
_atom_site_aniso_U_23
O1 0.0142(7) 0.0121(11) 0.0134(10) 0.0003(4) 0.0017(3) -0.0009(8)
H1 0.013(9) 0.013(3) 0.03(2) 0.001(2) 0.001(5) 0.005(4)
O4 0.0301(11) 0.0330(13) 0.0110(9) 0.0163(7) -0.0018(6) -0.0044(7)
O2 0.0311(12) 0.0170(9) 0.0211(12) 0.0104(6) -0.0012(8) 0.0004(6)
O3 0.0264(11) 0.0259(12) 0.0127(7) 0.0037(8) -0.0009(4) -0.0030(4)
C2 0.0146(9) 0.0090(7) 0.0129(7) -0.0010(5) 0.0014(3) 0.0007(3)
C14 0.0187(11) 0.0110(9) 0.0169(8) 0.0022(6) -0.0009(5) 0.0022(4)
C3 0.0149(11) 0.0097(8) 0.0133(7) -0.0006(5) 0.0006(4) -0.0001(3)
H3 0.015(2) 0.015(9) 0.014(7) -0.0006(11) 0.0009(10) -0.004(3)
C16 0.0178(10) 0.0180(10) 0.0125(7) 0.0019(6) -0.0008(4) -0.0015(4)
C1 0.0143(7) 0.0079(8) 0.0128(7) 0.0003(4) 0.0017(3) 0.0004(3)
C8 0.0140(11) 0.0078(8) 0.0140(8) 0.0004(4) 0.0013(4) 0.0008(3)
C11 0.0265(15) 0.0163(11) 0.0163(8) 0.0034(7) 0.0065(6) 0.0019(4)
H11A 0.031(7) 0.023(5) 0.027(6) 0.003(3) 0.011(3) -0.004(2)
H11B 0.027(2) 0.020(9) 0.017(8) 0.0025(13) 0.0063(12) 0.002(3)
C15 0.0148(9) 0.0185(16) 0.0188(14) 0.0001(5) 0.0017(4) 0.0024(11)
H15A 0.023(7) 0.021(4) 0.026(8) -0.003(2) 0.006(3) 0.003(2)
H15B 0.021(8) 0.024(4) 0.027(7) 0.002(2) 0.003(3) -0.002(2)
H15C 0.017(8) 0.024(9) 0.020(2) -0.000(3) 0.0014(12) 0.0032(16)
C6 0.0185(14) 0.0161(8) 0.0172(10) -0.0019(7) 0.0008(6) 0.0035(4)
C18 0.0288(12) 0.0252(15) 0.0165(10) -0.0043(8) 0.0027(5) 0.0023(4)
H18 0.029(8) 0.027(3) 0.019(8) -0.0045(16) 0.002(3) 0.0037(14)
C21 0.0151(9) 0.0221(18) 0.0164(13) -0.0033(6) -0.0007(5) 0.0001(10)
H21A 0.022(9) 0.028(8) 0.018(3) -0.005(3) 0.0012(16) -0.0021(18)
H21B 0.023(7) 0.025(5) 0.022(7) -0.005(2) 0.004(3) 0.001(3)
H21C 0.020(7) 0.025(4) 0.023(8) -0.001(2) 0.000(3) -0.000(2)
C12 0.0279(13) 0.0172(11) 0.0166(10) 0.0016(7) 0.0028(5) 0.0030(4)
C9 0.0187(14) 0.0100(8) 0.0146(8) -0.0014(6) 0.0026(5) -0.0004(4)
C4 0.0145(9) 0.0144(8) 0.0132(7) -0.0017(5) 0.0006(4) -0.0005(3)
C5 0.0132(12) 0.0164(8) 0.0161(12) -0.0026(6) -0.0026(6) 0.0025(4)
C7 0.0128(12) 0.0101(9) 0.0172(10) -0.0003(6) 0.0006(6) 0.0035(4)
C10 0.0255(13) 0.0107(11) 0.0161(9) 0.0041(7) 0.0068(5) 0.0009(4)
H10A 0.030(9) 0.011(2) 0.023(8) 0.0037(16) 0.010(4) 0.0017(15)
H10B 0.025(2) 0.014(9) 0.022(9) 0.0041(13) 0.0069(12) 0.004(4)
C17 0.0235(16) 0.0259(16) 0.0216(17) 0.0005(10) -0.0002(9) -0.0080(9)
H17A 0.024(3) 0.025(10) 0.029(9) 0.0010(16) -0.0007(16) -0.011(4)
H17B 0.030(9) 0.026(9) 0.021(3) -0.001(4) 0.0001(13) -0.0081(13)
H17C 0.026(8) 0.026(3) 0.022(8) -0.0006(19) -0.002(3) -0.0072(19)
C13 0.0228(13) 0.0136(12) 0.0174(9) -0.0030(7) 0.0012(5) 0.0010(5)
H13A 0.033(9) 0.016(4) 0.022(6) -0.004(2) 0.002(3) 0.004(2)
H13B 0.024(3) 0.015(8) 0.025(8) -0.0035(19) 0.0017(16) -0.001(3)
C20 0.0292(12) 0.034(2) 0.0173(14) -0.0057(9) 0.0031(7) -0.0001(11)
H20A 0.034(5) 0.041(7) 0.020(8) -0.001(3) 0.004(3) -0.000(3)
H20B 0.044(9) 0.036(3) 0.029(9) -0.0083(16) 0.007(4) 0.0011(17)
H20C 0.045(9) 0.043(9) 0.019(2) -0.006(4) 0.0063(16) 0.0011(17)
C19 0.0413(16) 0.046(2) 0.0233(17) 0.0102(11) 0.0077(8) 0.0040(11)
H19A 0.040(9) 0.046(3) 0.025(9) 0.0110(18) 0.009(4) 0.0037(17)
H19B 0.042(4) 0.058(10) 0.024(6) 0.008(2) 0.007(2) 0.004(3)
H19C 0.043(9) 0.053(9) 0.024(3) 0.009(4) 0.008(2) 0.006(2)

loop_
_geom_bond_atom_site_label_1
_geom_bond_atom_site_label_2
_geom_bond_distance
_geom_bond_site_symmetry_2
_geom_bond_publ_flag
O1 H1 0.935(16) . ?
O1 C1 1.430(3) . ?
O4 C16 1.197(4) . ?
O2 C14 1.201(4) . ?
O3 C16 1.347(4) . ?
O3 C17 1.425(4) . ?
C2 C3 1.546(4) . ?
C2 C1 1.571(4) . ?
C2 C15 1.534(4) . ?
C2 C7 1.533(4) . ?
C14 C8 1.518(4) . ?
C14 C13 1.520(4) . ?
C3 H3 1.13(3) . ?
C3 C9 1.525(4) . ?
C3 C4 1.543(4) . ?
C16 C4 1.540(4) . ?
C1 C8 1.570(4) . ?
C1 C10 1.525(4) . ?
C8 H8 1.12(3) . ?
C8 C9 1.551(4) . ?
C11 H11A 1.00(2) . ?
C11 H11B 1.00(2) . ?
C11 C12 1.525(4) . ?
C11 C10 1.551(4) . ?
C15 H15A 1.001(8) . ?
C15 H15B 1.001(8) . ?
C15 H15C 1.001(8) . ?
C6 H6A 1.03(3) . ?
C6 H6B 1.03(3) . ?
C6 C5 1.520(4) . ?
C6 C7 1.543(4) . ?
C18 H18 1.0100 . ?
C18 C12 1.551(4) . ?
C18 C20 1.518(5) . ?
C18 C19 1.525(5) . ?
C21 H21A 1.008(8) . ?
C21 H21B 1.008(8) . ?
C21 H21C 1.008(8) . ?
C21 C4 1.538(4) . ?
C12 H12 1.10(4) . ?
C12 C13 1.523(5) . ?
C9 H9A 0.96(2) . ?
C9 H9B 0.96(2) . ?
C4 C5 1.562(4) . ?
C5 H5A 0.98(2) . ?
C5 H5B 0.98(2) . ?
C7 H7A 1.06(3) . ?
C7 H7B 1.06(3) . ?
C10 H10A 1.11(2) . ?
C10 H10B 1.11(2) . ?
C17 H17A 1.12(4) . ?
C17 H17B 1.10(4) . ?
C17 H17C 0.95(4) . ?
C13 H13A 1.03(2) . ?
C13 H13B 1.03(2) . ?
C20 H20A 1.012(8) . ?
C20 H20B 1.012(8) . ?
C20 H20C 1.012(8) . ?
C19 H19A 1.008(8) . ?
C19 H19B 1.008(8) . ?
C19 H19C 1.008(8) . ?

loop_
_geom_angle_atom_site_label_1
_geom_angle_atom_site_label_2
_geom_angle_atom_site_label_3
_geom_angle
_geom_angle_site_symmetry_1
_geom_angle_site_symmetry_3
_geom_angle_publ_flag
C1 O1 H1 109.5 . . ?
C17 O3 C16 115.3(3) . . ?
C1 C2 C3 99.1(2) . . ?
C15 C2 C3 114.6(2) . . ?
C15 C2 C1 109.0(2) . . ?
C7 C2 C3 108.9(2) . . ?
C7 C2 C1 114.7(2) . . ?
C7 C2 C15 110.2(3) . . ?
C8 C14 O2 121.6(3) . . ?
C13 C14 O2 119.5(3) . . ?
C13 C14 C8 118.9(3) . . ?
H3 C3 C2 107.0(18) . . ?
C9 C3 C2 104.1(2) . . ?
C9 C3 H3 108.9(18) . . ?
C4 C3 C2 117.0(3) . . ?
C4 C3 H3 99.7(16) . . ?
C4 C3 C9 119.4(3) . . ?
O3 C16 O4 122.2(3) . . ?
C4 C16 O4 126.0(3) . . ?
C4 C16 O3 111.7(3) . . ?
C2 C1 O1 110.3(2) . . ?
C8 C1 O1 105.5(2) . . ?
C8 C1 C2 101.3(2) . . ?
C10 C1 O1 110.4(2) . . ?
C10 C1 C2 114.5(2) . . ?
C10 C1 C8 114.2(2) . . ?
C1 C8 C14 111.1(2) . . ?
H8 C8 C14 107.4(17) . . ?
H8 C8 C1 109.4(18) . . ?
C9 C8 C14 114.1(3) . . ?
C9 C8 C1 107.1(2) . . ?
C9 C8 H8 107.7(17) . . ?
H11B C11 H11A 107.7 . . ?
C12 C11 H11A 108.78(18) . . ?
C12 C11 H11B 108.78(19) . . ?
C10 C11 H11A 108.78(17) . . ?
C10 C11 H11B 108.78(18) . . ?
C10 C11 C12 113.9(3) . . ?
H15A C15 C2 109.5 . . ?
H15B C15 C2 109.5 . . ?
H15B C15 H15A 109.5 . . ?
H15C C15 C2 109.5 . . ?
H15C C15 H15A 109.5 . . ?
H15C C15 H15B 109.5 . . ?
H6B C6 H6A 107.796562660(16) . . ?
C5 C6 H6A 109.02(17) . . ?
C5 C6 H6B 109.02(17) . . ?
C7 C6 H6A 109.02(17) . . ?
C7 C6 H6B 109.02(17) . . ?
C7 C6 C5 112.8(3) . . ?
C12 C18 H18 106.6(2) . . ?
C20 C18 H18 106.6(2) . . ?
C20 C18 C12 113.4(3) . . ?
C19 C18 H18 106.6(2) . . ?
C19 C18 C12 112.3(3) . . ?
C19 C18 C20 110.9(3) . . ?
H21B C21 H21A 109.5 . . ?
H21C C21 H21A 109.5 . . ?
H21C C21 H21B 109.5 . . ?
C4 C21 H21A 109.5 . . ?
C4 C21 H21B 109.5 . . ?
C4 C21 H21C 109.5 . . ?
C18 C12 C11 113.2(3) . . ?
H12 C12 C11 114(2) . . ?
H12 C12 C18 101.3(19) . . ?
C13 C12 C11 112.9(3) . . ?
C13 C12 C18 109.3(3) . . ?
C13 C12 H12 106(2) . . ?
C8 C9 C3 103.5(2) . . ?
H9A C9 C3 111.06(17) . . ?
H9A C9 C8 111.06(16) . . ?
H9B C9 C3 111.06(17) . . ?
H9B C9 C8 111.06(16) . . ?
H9B C9 H9A 109.0 . . ?
C16 C4 C3 107.7(2) . . ?
C21 C4 C3 115.6(3) . . ?
C21 C4 C16 109.3(2) . . ?
C5 C4 C3 107.4(2) . . ?
C5 C4 C16 105.1(2) . . ?
C5 C4 C21 111.2(3) . . ?
C4 C5 C6 114.0(3) . . ?
H5A C5 C6 108.76(17) . . ?
H5A C5 C4 108.76(16) . . ?
H5B C5 C6 108.76(17) . . ?
H5B C5 C4 108.76(16) . . ?
H5B C5 H5A 107.7 . . ?
C6 C7 C2 110.1(3) . . ?
H7A C7 C2 109.64(17) . . ?
H7A C7 C6 109.64(17) . . ?
H7B C7 C2 109.64(16) . . ?
H7B C7 C6 109.64(17) . . ?
H7B C7 H7A 108.2 . . ?
C11 C10 C1 115.1(3) . . ?
H10A C10 C1 108.51(16) . . ?
H10A C10 C11 108.51(17) . . ?
H10B C10 C1 108.51(17) . . ?
H10B C10 C11 108.51(18) . . ?
H10B C10 H10A 107.5 . . ?
H17A C17 O3 113.7(19) . . ?
H17B C17 O3 106(2) . . ?
H17B C17 H17A 111(3) . . ?
H17C C17 O3 110(2) . . ?
H17C C17 H17A 109(3) . . ?
H17C C17 H17B 107(3) . . ?
C12 C13 C14 120.0(3) . . ?
H13A C13 C14 107.33(17) . . ?
H13A C13 C12 107.33(18) . . ?
H13B C13 C14 107.33(17) . . ?
H13B C13 C12 107.33(18) . . ?
H13B C13 H13A 106.9 . . ?
H20A C20 C18 109.5 . . ?
H20B C20 C18 109.5 . . ?
H20B C20 H20A 109.5 . . ?
H20C C20 C18 109.5 . . ?
H20C C20 H20A 109.5 . . ?
H20C C20 H20B 109.5 . . ?
H19A C19 C18 109.5 . . ?
H19B C19 C18 109.5 . . ?
H19B C19 H19A 109.5 . . ?
H19C C19 C18 109.5 . . ?
H19C C19 H19A 109.5 . . ?
H19C C19 H19B 109.5 . . ?

loop_
_geom_hbond_atom_site_label_D
_geom_hbond_atom_site_label_H
_geom_hbond_atom_site_label_A
_geom_hbond_distance_DH
_geom_hbond_distance_HA
_geom_hbond_distance_DA
_geom_hbond_angle_DHA
_geom_hbond_site_symmetry_A
O1 H1 O2 0.935(16) 2.005(14) 2.817(3) 144.3(3) 2_756

loop_
_geom_torsion_atom_site_label_1
_geom_torsion_atom_site_label_2
_geom_torsion_atom_site_label_3
_geom_torsion_atom_site_label_4
_geom_torsion
_geom_torsion_site_symmetry_1
_geom_torsion_site_symmetry_2
_geom_torsion_site_symmetry_3
_geom_torsion_site_symmetry_4
_geom_torsion_publ_flag
O1 C1 C2 C3 67.3(3) . . . . ?
O1 C1 C2 C15 -172.5(2) . . . . ?
O1 C1 C2 C7 -48.5(3) . . . . ?
O1 C1 C8 C14 34.7(3) . . . . ?
O1 C1 C8 C9 -90.5(2) . . . . ?
O1 C1 C10 C11 -49.0(3) . . . . ?
O4 C16 O3 C17 0.1(4) . . . . ?
O4 C16 C4 C3 -10.4(4) . . . . ?
O4 C16 C4 C21 -136.7(4) . . . . ?
O4 C16 C4 C5 103.9(4) . . . . ?
O2 C14 C8 C1 -124.7(3) . . . . ?
O2 C14 C8 C9 -3.6(4) . . . . ?
O2 C14 C13 C12 -164.8(3) . . . . ?
O3 C16 C4 C3 171.9(3) . . . . ?
O3 C16 C4 C21 45.6(3) . . . . ?
O3 C16 C4 C5 -73.8(3) . . . . ?
C2 C3 C9 C8 -34.1(2) . . . . ?
C2 C3 C4 C16 164.3(3) . . . . ?
C2 C3 C4 C21 -73.2(3) . . . . ?
C2 C3 C4 C5 51.5(3) . . . . ?
C2 C1 C8 C14 149.6(2) . . . . ?
C2 C1 C8 C9 24.5(2) . . . . ?
C2 C1 C10 C11 -174.2(3) . . . . ?
C2 C7 C6 C5 -57.1(3) . . . . ?
C14 C8 C1 C10 -86.7(3) . . . . ?
C14 C8 C9 C3 -118.0(3) . . . . ?
C14 C13 C12 C11 -75.4(3) . . . . ?
C14 C13 C12 C18 157.7(3) . . . . ?
C3 C9 C8 C1 5.3(3) . . . . ?
C3 C4 C5 C6 -49.2(3) . . . . ?
C16 C4 C5 C6 -163.8(2) . . . . ?
C1 C10 C11 C12 -60.7(3) . . . . ?
C11 C12 C18 C20 -63.7(3) . . . . ?
C11 C12 C18 C19 63.0(3) . . . . ?
C6 C5 C4 C21 78.1(3) . . . . ?

loop_
_diffrn_refln_index_h
_diffrn_refln_index_k
_diffrn_refln_index_l
_diffrn_refln_intensity_net
_diffrn_refln_intensity_u
0 -13 0 3.16 1.47
0 -13 0 6 2.14
0 -13 1 49.49 6.05
0 -13 2 19.05 3.82
0 -13 3 25.96 4.44
0 -13 4 119.07 9.31
0 -12 0 39.71 5.91
0 -12 1 34.68 5.67
0 -12 -1 26.73 4.64
0 -12 2 81.13 9.02
0 -12 3 46.96 6.72
0 -12 4 38.57 6.02
0 -12 5 38.8 5.47
0 -12 6 55.1 6.45
0 -12 6 45.81 6.08
0 -12 7 10.72 2.75
0 -12 7 9.27 2.54
0 -12 9 12.65 3.14
0 -11 0 4.8 2.65
0 -11 1 8.25 4.21
0 -11 -1 18.81 4.08
0 -11 2 19.43 5.49
0 -11 -2 17.16 3.72
0 -11 3 107.18 9.83
0 -11 3 106.32 11.34
0 -11 4 10.65 3.84
0 -11 4 13.28 3.91
0 -11 5 21.12 4.59
0 -11 6 47.85 6.91
0 -11 6 46.21 6.7
0 -11 7 6.5 2.39
0 -11 7 9.31 2.99
0 -11 8 33.2 5.43
0 -11 8 23.08 4.15
0 -11 9 32.54 5.02
0 -11 9 6.17 1.82
0 -11 10 10.9 2.75
0 -10 0 320.88 17.85
0 -10 -1 18.89 4.01
0 -10 1 9.89 3.18
0 -10 2 257.87 16.69
0 -10 2 283 15.92
0 -10 -2 301.63 16.31
0 -10 2 292.83 17.94
0 -10 3 55.72 7.25
0 -10 3 49.8 7.7
0 -10 -3 52.63 6.19
0 -10 4 93.72 9.76
0 -10 5 165.79 13.67
0 -10 5 180.07 14.3
0 -10 6 27.34 5.48
0 -10 6 24.47 5.34
0 -10 7 41.64 6.77
0 -10 7 35.62 5.94
0 -10 8 89.73 9.77
0 -10 8 86.37 8.78
0 -10 9 93.07 9.55
0 -10 9 82.81 7.82
0 -10 10 11.8 3.17
0 -10 10 5.91 2
0 -9 0 9.9 2.98
0 -9 1 358.32 16.15
0 -9 -1 304.45 16.7
0 -9 2 75.87 7.8
0 -9 3 153.37 11.87
0 -9 -3 159.23 10.29
0 -9 4 193.65 14.05
0 -9 5 53.71 7.97
0 -9 5 57.99 8.24
0 -9 6 102.23 11.04
0 -9 6 103.69 10.88
0 -9 7 8.29 3.5
0 -9 7 8.83 2.98
0 -9 8 148.29 13.36
0 -9 8 136.95 11.45
0 -9 9 11.6 4.33
0 -9 9 13.25 3.35
0 -9 11 48.93 6.5
0 -9 11 20.22 4.2
0 -9 12 45.87 5.53
0 -9 12 35.72 5.75
0 -8 0 134.7 10.48
0 -8 1 197.98 11.15
0 -8 -1 176.22 11.46
0 -8 2 249.88 13.39
0 -8 -2 222.46 12.69
0 -8 3 84.84 8.01
0 -8 4 44.1 6.06
0 -8 5 97.44 9.99
0 -8 6 154.88 12.75
0 -8 6 156.94 12.59
0 -8 7 153.81 13.3
0 -8 7 158.78 12.77
0 -8 8 314.09 19.22
0 -8 8 294.16 16.69
0 -8 9 31.29 5.25
0 -8 10 37.38 6.36
0 -8 10 20.4 5.06
0 -8 11 56.42 7.61
0 -8 11 46.07 6.91
0 -8 11 57.36 9.38
0 -8 12 13.9 3.37
0 -8 12 7.06 3.47
0 -8 12 9.09 2.68
0 -8 13 1.97 1.1
0 -8 13 6.41 2.17
0 -7 0 4.3 1.42
0 -7 1 214.31 10.48
0 -7 -1 185.77 11.31
0 -7 2 357.95 14.49
0 -7 -2 305.5 14.31
0 -7 3 150.63 10.16
0 -7 4 140.42 10.36
0 -7 5 52.79 6.88
0 -7 6 186.37 13.14
0 -7 7 14.12 3.47
0 -7 7 4.38 3.23
0 -7 8 44.6 6.26
0 -7 9 27.45 5.88
0 -7 9 39.01 5.77
0 -7 10 48.19 7.24
0 -7 11 59.66 8.01
0 -7 11 54.57 9.76
0 -7 12 14.66 3.65
0 -7 12 10.83 3.19
0 -7 12 15.09 4.28
0 -7 13 10.7 2.74
0 -7 13 8.66 2.85
0 -7 13 5.36 2.04
0 -7 14 4.82 1.72
0 -6 0 34.84 2.62
0 -6 1 282.64 10.75
0 -6 -1 253.72 6.87
0 -6 2 397.28 14.05
0 -6 -2 344.06 13.58
0 -6 3 29.54 4.36
0 -6 4 55.68 6.17
0 -6 5 51.76 6.2
0 -6 6 151.86 11.16
0 -6 7 148.06 10.83
0 -6 8 122.43 11.2
0 -6 8 120.41 9.7
0 -6 9 198.31 14.6
0 -6 9 215.12 12.97
0 -6 10 142.44 12.78
0 -6 11 36.89 6.43
0 -6 11 38.45 7.57
0 -6 12 71.68 8.27
0 -6 12 79.99 11.07
0 -6 13 28.51 4.69
0 -6 13 27.43 5.5
0 -6 14 18.58 3.91
0 -6 14 5.81 2.02
0 -5 0 0.08 1.17
0 -5 1 73.73 4.13
0 -5 -1 63.87 2.94
0 -5 -2 146.11 4
0 -5 -2 143.76 8.07
0 -5 3 254.87 10.86
0 -5 3 241.14 10.78
0 -5 4 247.42 13.46
0 -5 4 250.41 13.74
0 -5 -5 5.83 2.17
0 -5 5 9.63 3.09
0 -5 5 4.76 2.22
0 -5 6 100.47 11.35
0 -5 6 105.51 11.85
0 -5 -6 105.6 8.43
0 -5 7 67.19 10.55
0 -5 7 85.33 8.24
0 -5 7 79.88 7.05
0 -5 7 89.97 12
0 -5 8 133.1 9.46
0 -5 8 126.61 15.93
0 -5 8 121.66 10.44
0 -5 8 161.29 17.7
0 -5 8 141.51 9.26
0 -5 9 11.61 5.16
0 -5 9 6.5 3.91
0 -5 9 7.87 3.5
0 -5 10 471.22 34.83
0 -5 10 431.32 21.22
0 -5 10 445.79 34.46
0 -5 10 466.32 19.89
0 -5 11 16.52 3.85
0 -5 11 12.9 3.59
0 -5 11 13.2 4.46
0 -5 12 45.14 6.28
0 -5 12 35.5 5.81
0 -5 12 49.68 8.39
0 -5 12 40.12 6.98
0 -5 13 15.93 3.5
0 -5 13 8.43 2.59
0 -5 13 9.68 3.19
0 -5 13 13.46 4.05
0 -5 14 24.2 4.42
0 -5 14 38.36 5.99
0 -5 15 94.78 7.33
0 -4 0 610.25 9.71
0 -4 -1 194.92 4.68
0 -4 -2 360.54 11.03
0 -4 2 348.03 10.32
0 -4 2 353.02 10.52
0 -4 3 222.98 10.69
0 -4 3 216.64 10.94
0 -4 4 253.16 14.15
0 -4 -5 58.2 5.47
0 -4 5 68.84 8.33
0 -4 6 228.04 9.31
0 -4 -6 202.92 9.72
0 -4 6 211.45 16.85
0 -4 -6 234.91 11.69
0 -4 7 14.34 2.73
0 -4 7 7.45 3.47
0 -4 7 12.36 2.74
0 -4 7 19.74 3.06
0 -4 7 6.43 3.16
0 -4 8 166.03 18.12
0 -4 8 143.77 10.47
0 -4 8 133.91 8.85
0 -4 8 149.03 16.83
0 -4 9 105.81 15.82
0 -4 9 92.31 8.58
0 -4 9 105.08 8.58
0 -4 9 94.51 14.67
0 -4 10 241.25 25.25
0 -4 10 248.9 14.85
0 -4 10 248.87 26.05
0 -4 11 189.55 13.28
0 -4 11 158.32 16.2
0 -4 11 167.39 14.4
0 -4 11 162.65 21.77
0 -4 11 161.37 22.06
0 -4 11 175.99 12.99
0 -4 12 118.22 10.78
0 -4 12 99.43 9.49
0 -4 12 130.79 14.13
0 -4 12 94.44 10.6
0 -4 13 20.09 5.07
0 -4 13 17.06 4.25
0 -4 13 20 4.3
0 -4 14 49.21 7.21
0 -4 14 53.81 6.45
0 -3 0 0.44 1.03
0 -3 1 1364.9 14.04
0 -3 1 1380.89 13.73
0 -3 2 1085.4 19.41
0 -3 -2 1088.28 16.71
0 -3 3 480.71 16.19
0 -3 4 9.88 2.7
0 -3 -4 4.35 2.21
0 -3 -5 208.85 6.93
0 -3 5 232.48 15.42
0 -3 -5 231.44 9.5
0 -3 -6 232.03 6.84
0 -3 6 243.92 9.35
0 -3 6 234.24 17.1
0 -3 7 337.03 12.65
0 -3 7 361.31 23.8
0 -3 8 91.51 7.16
0 -3 8 103.21 14.11
0 -3 8 97.8 7.72
0 -3 -9 17.33 3.41
0 -3 9 18.26 6.52
0 -3 9 22.99 3.96
0 -3 9 21.67 6.96
0 -3 9 22.37 3.97
0 -3 -10 29.46 4.79
0 -3 10 32.09 6.55
0 -3 10 30.19 5.81
0 -3 10 28.36 5.16
0 -3 10 31.65 9.14
0 -3 10 21.5 7.68
0 -3 10 28.78 4.77
0 -3 11 35.42 6.28
0 -3 11 41.41 7.68
0 -3 -11 41.69 5.99
0 -3 11 43.66 6.08
0 -3 11 40.25 6.14
0 -3 11 46.93 11.85
0 -3 11 45.57 11.86
0 -3 12 31.87 5.15
0 -3 12 33.26 5.9
0 -3 12 32.39 10.17
0 -3 12 28.94 9.78
0 -3 -12 42.01 6.1
0 -3 12 35.45 7.1
0 -3 12 34.16 6.52
0 -3 13 29.66 5.92
0 -3 13 36.11 6.86
0 -3 13 23.86 5.07
0 -3 14 7.91 2.67
0 -3 14 7.88 2.9
0 -3 15 27.76 4.41
0 -2 0 2412.17 12.44
0 -2 1 649.65 10.48
0 -2 1 740.72 8.54
0 -2 2 1174.99 20.29
0 -2 3 70.72 6.31
0 -2 -4 660.06 11.05
0 -2 4 650.14 22.28
0 -2 -4 681.41 13.77
0 -2 5 120.13 11.13
0 -2 -5 131.32 5.36
0 -2 -6 1070.46 15.94
0 -2 6 1081.52 37.23
0 -2 6 1042.14 19.97
0 -2 -7 59.27 3.9
0 -2 7 52.94 9
0 -2 7 57.74 5.49
0 -2 8 97.11 13.57
0 -2 8 95.82 7.58
0 -2 8 97.26 7.16
0 -2 9 162.03 9.98
0 -2 9 158.49 13.3
0 -2 9 165.98 19.57
0 -2 9 148.02 10.54
0 -2 9 157.63 18.65
0 -2 10 107.69 8.65
0 -2 -10 113.85 9.68
0 -2 10 113.25 11.94
0 -2 10 96.83 10.23
0 -2 10 118.76 18.04
0 -2 10 103.25 9.56
0 -2 10 106.77 16.76
0 -2 11 16.95 4.8
0 -2 11 14.33 3.92
0 -2 -11 17.15 3.99
0 -2 11 11.08 4.35
0 -2 11 9.77 5.44
0 -2 11 14.5 6.75
0 -2 11 15.49 3.4
0 -2 12 61.43 8.59
0 -2 12 68.31 8.72
0 -2 -12 81.12 8.95
0 -2 12 72.18 10
0 -2 12 71.61 15.38
0 -2 12 72.3 15.7
0 -2 13 20.32 5.43
0 -2 -13 16.43 3.98
0 -2 13 14.24 3.89
0 -2 13 25.54 5.27
0 -2 -14 26.08 4.66
0 -2 14 26 5.31
0 -2 14 26.04 5.08
0 -2 15 13.73 3.32
0 -1 0 0.01 0.36
0 -1 1 1016.66 12.86
0 -1 -1 1057.69 9.51
0 -1 2 432.58 11.44
0 -1 -2 404.17 7.67
0 -1 -3 851.58 10.87
0 -1 -3 841.59 12.72
0 -1 -4 327.62 7.62
0 -1 -4 322.87 6.06
0 -1 -5 373.57 9.01
0 -1 5 364.07 19.09
0 -1 -5 373.91 7.34
0 -1 -6 3630.33 30.78
0 -1 6 3545.03 67.3
0 -1 -7 327.08 10.09
0 -1 7 312.08 12.04
0 -1 7 320.71 22.09
0 -1 8 205.83 20.14
0 -1 8 209.36 13.71
0 -1 8 206.9 10.92
0 -1 8 217.04 9.9
0 -1 9 30.82 8.43
0 -1 9 31.87 5.78
0 -1 9 26.96 4.84
0 -1 9 27.74 3.83
0 -1 10 174.01 14.39
0 -1 10 169.24 12.48
0 -1 10 161.5 12.01
0 -1 10 205.51 23.28
0 -1 10 196.73 23.27
0 -1 11 20.96 5.22
0 -1 11 19.76 4.49
0 -1 -11 18.59 4.28
0 -1 11 15.51 5
0 -1 11 18.34 7.49
0 -1 11 5.87 4.32
0 -1 12 80.36 16.74
0 -1 12 67.61 9.03
0 -1 12 93.44 17.76
0 -1 12 75.2 10.31
0 -1 -12 74.99 8.93
0 -1 12 52.61 7.86
0 -1 -13 38.71 6.41
0 -1 13 42.58 7.34
0 -1 13 56.75 8.01
0 -1 -14 12.37 3.44
0 -1 14 19.78 4.55
0 -1 15 14.85 3.59
0 0 -1 713.04 6.17
0 0 -1 740.18 5.54
0 0 -2 6.48 1.08
0 0 -2 6.38 0.86
0 0 -3 783.19 10.59
0 0 -3 826.98 10
0 0 3 801.85 19.59
0 0 -4 121.46 4.92
0 0 4 111.52 9.3
0 0 -4 121.44 4.54
0 0 -5 80.84 4.55
0 0 5 84.02 9.24
0 0 -6 766.07 14.96
0 0 6 826.06 32.47
0 0 7 277 11.24
0 0 7 280.91 12.1
0 0 7 289.45 21.84
0 0 8 112.24 8.32
0 0 8 128.86 10.49
0 0 8 129.58 9.06
0 0 8 120.12 15.11
0 0 9 39.91 5.81
0 0 9 35.33 5.15
0 0 9 39.16 6.25
0 0 9 52.51 11.05
0 0 10 178.34 14.24
0 0 10 150.78 11.45
0 0 10 167.9 12.17
0 0 10 163.36 20.86
0 0 10 182.09 22.5
0 0 11 9.19 3.38
0 0 -11 4.29 2.1
0 0 11 2.67 1.6
0 0 11 8.57 5.15
0 0 11 0.43 3.2
0 0 11 5.95 4.38
0 0 -12 18.13 4.51
0 0 12 24.29 5.59
0 0 12 25.3 9.32
0 0 12 21.31 8.7
0 0 12 13.55 5.14
0 0 13 28.19 6.22
0 0 -13 47.1 7.31
0 0 14 11.9 3.58
0 0 -14 6.72 2.65
0 0 15 63.09 7.73
0 0 -15 60.34 7.14
0 0 -16 42.72 4.68
0 1 0 -0.11 0.93
0 1 1 994.33 12.65
0 1 -1 1048.54 15.37
0 1 -2 416.43 7.4
0 1 -2 418.22 7.56
0 1 -3 873.5 12.47
0 1 -3 851.6 12.21
0 1 -4 328.89 8.7
0 1 4 278.56 14.89
0 1 5 327.57 18.49
0 1 6 3575.2 35.78
0 1 6 3307.64 65.78
0 1 7 301.86 12.03
0 1 7 317.1 12.55
0 1 7 310.2 22
0 1 8 199.73 10.88
0 1 8 200.33 12.92
0 1 8 215.53 11.4
0 1 8 186.23 18.97
0 1 9 28.99 4.55
0 1 9 30.47 5.44
0 1 9 17.45 6.43
0 1 10 163.27 11.92
0 1 10 181.61 14.15
0 1 10 172.26 21.59
0 1 10 191.58 23.27
0 1 -11 19.43 4.7
0 1 11 16.65 4.48
0 1 11 18.83 7.69
0 1 11 15.08 7.02
0 1 -12 82.23 9.82
0 1 12 72.66 16.13
0 1 12 75.18 16.15
0 1 -13 38.25 7.37
0 1 -14 13.09 4.57
0 1 14 20.3 4.67
0 1 -15 19.4 4.17
0 1 15 18.52 4.06
0 2 0 2453.57 35.26
0 2 1 642.56 10.79
0 2 2 1096.11 20.34
0 2 -2 1272.22 23.85
0 2 3 68.24 6.35
0 2 4 611.84 22.25
0 2 5 132.23 11.93
0 2 6 959.37 36.15
0 2 6 1034.45 19.84
0 2 7 46.6 9.05
0 2 7 56.29 5.52
0 2 8 120.84 15.49
0 2 8 102.77 7.65
0 2 8 106.93 9.46
0 2 -9 153.07 10.33
0 2 9 130.66 17.79
0 2 9 148.59 11.99
0 2 9 144.83 10.36
0 2 9 151.97 9.2
0 2 9 170.68 19.87
0 2 10 103.12 9.79
0 2 10 118.46 18.09
0 2 10 103.52 17.26
0 2 11 12.2 6.35
0 2 11 21.99 8.36
0 2 11 12.06 4.46
0 2 -11 16.11 4.26
0 2 -12 62.54 9.19
0 2 12 64.44 8.72
0 2 12 83.26 17
0 2 12 77.69 16.69
0 2 -13 22.35 5.2
0 2 13 23.12 5.13
0 2 -14 21.43 5.42
0 2 14 24.44 5.04
0 2 -15 12.92 3.68
0 2 15 17.48 3.84
0 3 0 0.7 2.46
0 3 1 1246.53 14.29
0 3 1 1292.35 14.66
0 3 2 1027.24 19.53
0 3 -3 483.45 18.4
0 3 3 422 15.78
0 3 -4 9.23 2.72
0 3 4 7.24 2.38
0 3 -5 249.32 16.17
0 3 5 218.02 10.1
0 3 5 260.51 16.42
0 3 6 228.14 9.29
0 3 6 249.23 18.17
0 3 6 233.67 11.2
0 3 7 331.04 12.97
0 3 7 353.1 24.22
0 3 8 88.96 13.51
0 3 8 92.46 7.27
0 3 -8 101.51 13.21
0 3 8 95.17 7.51
0 3 -8 86.25 7.74
0 3 9 22.88 7.53
0 3 9 14.91 3.1
0 3 9 19.76 6.86
0 3 -9 20.97 4.09
0 3 -9 11.79 4.82
0 3 9 24.03 4.17
0 3 10 28.52 8.96
0 3 10 28.44 4.49
0 3 10 33.71 9.93
0 3 -10 33.44 5.44
0 3 10 32.88 5.31
0 3 11 45.02 6.63
0 3 11 45.61 12.06
0 3 11 37.99 11.19
0 3 12 37.41 11.49
0 3 12 28.26 9.81
0 3 12 32.84 6.41
0 3 13 42.09 6.76
0 3 -14 -1.5 3.13
0 3 14 11.06 3.26
0 3 15 36.61 5.21
0 4 0 608.68 26.18
0 4 -1 200.96 15.5
0 4 2 330.65 10.48
0 4 2 341.93 10.82
0 4 3 205.32 10.6
0 4 3 221.16 11.24
0 4 4 239.89 14.2
0 4 -5 64.73 8.11
0 4 5 68.4 5.88
0 4 5 68.72 8.58
0 4 -6 222.93 16.37
0 4 6 210.84 9.2
0 4 6 230.94 17.83
0 4 6 209.98 11.16
0 4 7 15.38 3.27
0 4 7 11.91 4.53
0 4 7 9.88 4.04
0 4 7 8.47 2.24
0 4 -7 8.43 3.44
0 4 7 16 2.84
0 4 -7 14.11 3.13
0 4 7 16.49 2.95
0 4 8 183.06 19.66
0 4 8 151.94 10.1
0 4 8 148.56 17.35
0 4 8 159.91 9.96
0 4 -8 140.26 10.61
0 4 -9 99.87 9.51
0 4 -9 99.05 10.13
0 4 9 94.44 15.45
0 4 9 82.05 7.82
0 4 9 87.43 14.58
0 4 9 84.25 7.93
0 4 -10 266.87 16.65
0 4 -10 223.18 16.05
0 4 10 220.62 25.37
0 4 10 244.47 14.55
0 4 10 229.2 25.44
0 4 11 167.5 13.09
0 4 11 155 22.38
0 4 -11 166.74 14.11
0 4 -11 186.25 13.82
0 4 11 169.69 23
0 4 12 126.16 11.5
0 4 -12 113.97 12.19
0 4 13 16.33 4.01
0 4 -13 18.41 5.29
0 4 14 45.9 6.14
0 4 14 45.87 6.86
0 4 15 4.61 1.88
0 5 -1 77.01 11.11
0 5 -1 80.73 5.67
0 5 -2 185.36 16.83
0 5 3 245.47 11.36
0 5 3 228.31 10.27
0 5 3 236.35 10.89
0 5 4 221.13 10.54
0 5 4 216.48 13.2
0 5 4 236.11 11
0 5 4 210.75 12.81
0 5 5 10.43 2.46
0 5 5 9.61 2.21
0 5 -5 9.07 2.36
0 5 5 8.55 2.57
0 5 5 4.72 1.64
0 5 5 6.04 2.57
0 5 5 9.7 3.19
0 5 6 98.09 11.75
0 5 6 110.71 8.57
0 5 6 101.75 11.74
0 5 6 90.03 7.55
0 5 6 105.56 7.74
0 5 -6 107.66 8.71
0 5 7 81.63 11.96
0 5 7 86.23 8.1
0 5 -7 79.28 7.73
0 5 7 76.92 7.37
0 5 7 75.56 11.3
0 5 -7 91.32 8.59
0 5 8 142.9 17.42
0 5 -8 130.32 10.73
0 5 -8 129.93 11.25
0 5 8 134.3 10.25
0 5 8 150.6 17.59
0 5 -9 8.41 2.92
0 5 9 9.19 4.78
0 5 9 8.94 4.65
0 5 -9 15.08 3.92
0 5 10 454.15 20.16
0 5 10 454.19 35.85
0 5 -10 478.24 23.24
0 5 10 424.9 33.98
0 5 -10 522.27 23.92
0 5 11 20.81 5.26
0 5 -11 12.75 3.75
0 5 -11 17.6 4.58
0 5 11 16.14 3.91
0 5 12 44.69 6.42
0 5 -12 39.96 6.89
0 5 12 44.71 8.08
0 5 -12 43.01 5.56
0 5 13 12.69 3.2
0 5 13 18.84 4.62
0 5 -13 15.6 4.12
0 5 14 26.69 4.95
0 5 14 48.34 5.54
0 5 15 101.26 8.1
0 6 0 33.32 4.1
0 6 0 38.52 4.59
0 6 1 241.22 11.47
0 6 -1 225.45 11.26
0 6 2 352.26 13.84
0 6 2 362.59 14.15
0 6 3 46.7 5.14
0 6 -3 41.53 9.22
0 6 3 40.96 4.55
0 6 4 59.06 5.95
0 6 4 62.46 6.13
0 6 4 58.51 6.42
0 6 4 55.56 6.79
0 6 -4 55.34 5.98
0 6 -4 62.89 11.76
0 6 5 61.86 6.18
0 6 5 44.04 6.33
0 6 5 54.98 6.03
0 6 -6 149.65 11.13
0 6 6 143.16 11.97
0 6 -6 158.08 10.51
0 6 6 156.65 10.77
0 6 -7 176.71 12.87
0 6 7 158.24 13.21
0 6 -7 158.61 11.37
0 6 7 164.16 12.04
0 6 -8 132.12 12.11
0 6 8 135.99 12.79
0 6 -8 131.39 11.08
0 6 9 231.23 17.24
0 6 -9 245.33 16.63
0 6 -9 241.99 15.89
0 6 10 165.21 15.13
0 6 -10 146.77 13.72
0 6 -10 155.63 13.28
0 6 11 38.44 7.35
0 6 -11 37.64 6.58
0 6 -11 41.51 5.8
0 6 -11 36.9 6.5
0 6 12 103.98 11.17
0 6 12 82.53 8.88
0 6 -12 98.2 8.32
0 6 -12 95.78 10.21
0 6 13 31.03 5.87
0 6 13 34 5.03
0 6 14 17.24 3.66
0 7 0 13.69 2.94
0 7 0 14.65 3.15
0 7 1 205.95 11.76
0 7 -1 217.08 22.38
0 7 -1 204.07 12.3
0 7 -1 195.35 11.16
0 7 2 337.91 15.14
0 7 2 307.31 14.25
0 7 2 322.9 15.75
0 7 2 334.22 15.49
0 7 -2 389.54 30.49
0 7 -2 355.71 14.85
0 7 2 392.09 15.33
0 7 3 135.73 9.59
0 7 3 139.07 10.53
0 7 3 147.2 10.41
0 7 -3 163.94 20.26
0 7 3 163.93 10.49
0 7 -3 143.89 9.97
0 7 -4 138.84 10.35
0 7 4 130.57 11.35
0 7 -4 134.38 10.44
0 7 4 131.17 9.65
0 7 4 141.31 9.84
0 7 -4 141.8 19.39
0 7 4 133.28 10.58
0 7 5 45.89 5.84
0 7 -5 34.44 5.97
0 7 -5 38.51 5.76
0 7 5 37.64 6.32
0 7 5 40.77 6.03
0 7 6 185.19 12.25
0 7 -6 157.35 12
0 7 6 173.55 12.86
0 7 6 178.48 14.28
0 7 -7 11.22 3.45
0 7 7 10.72 3.62
0 7 7 15.86 4.01
0 7 -7 12.45 3.24
0 7 7 16.25 3.78
0 7 -7 5.96 4.39
0 7 -7 5.16 3.65
0 7 8 51.75 7.4
0 7 -8 44.82 6.5
0 7 -8 39.15 11.53
0 7 -8 53.04 6.9
0 7 -8 44.43 7.67
0 7 8 34.57 6.91
0 7 9 39.26 6.86
0 7 -9 40.89 6.46
0 7 -9 36.89 11.33
0 7 -9 36.94 6.39
0 7 -9 30.04 6.71
0 7 9 36.18 6.94
0 7 10 60.53 7.97
0 7 -10 53.28 7.48
0 7 -10 45.87 12.54
0 7 -10 51.97 7.94
0 7 10 56.37 8.61
0 7 -10 65.77 7.61
0 7 11 68.11 9.16
0 7 11 71.49 8.3
0 7 -11 73.93 7.68
0 7 -11 57.24 7.82
0 7 -12 18.18 3.46
0 7 12 21.34 4.16
0 7 12 15.38 4.07
0 7 13 16.6 3.16
0 7 13 8.33 2.68
0 8 0 132.16 10.37
0 8 1 193.01 12.46
0 8 -1 189.83 12.54
0 8 -1 172.63 12.32
0 8 -1 191.55 13.15
0 8 -1 187.34 11.22
0 8 -2 249.45 13.61
0 8 -2 226.52 13.91
0 8 2 225.22 14.07
0 8 2 223.89 13.19
0 8 2 229.18 14.12
0 8 -2 257.36 27.28
0 8 2 212.35 12.47
0 8 3 87.6 8.31
0 8 3 94.74 9.45
0 8 3 83.25 8.56
0 8 -3 93.5 16.7
0 8 -3 78.31 8.02
0 8 4 41.46 5.6
0 8 4 39.99 5.69
0 8 4 35.15 5.86
0 8 4 34.41 5.89
0 8 -4 43.11 11.59
0 8 -4 35.81 5.69
0 8 -5 97.8 9.85
0 8 -5 76.98 9.24
0 8 5 85.69 8.29
0 8 -5 84.41 16.61
0 8 5 92.17 9.21
0 8 5 97.59 9.96
0 8 -6 160 13.49
0 8 -6 135.74 11.99
0 8 6 146.85 11.17
0 8 6 148.49 11.81
0 8 6 147.68 12.49
0 8 7 153.45 15.05
0 8 7 142.92 11.6
0 8 7 155.77 13.01
0 8 -7 147.27 12.59
0 8 -8 300.67 19.85
0 8 8 287.54 20.23
0 8 -8 301.63 32.93
0 8 8 274.12 16.19
0 8 8 281.62 17.54
0 8 -8 302.4 17.68
0 8 9 38.69 7.12
0 8 -9 28.98 6.9
0 8 -9 40.78 12.01
0 8 9 35.62 5.5
0 8 9 29.36 5.58
0 8 -9 20.64 5.45
0 8 -10 28.42 6.23
0 8 10 34.67 6.54
0 8 -10 33.71 5.38
0 8 10 35.7 5.92
0 8 10 26.95 4.41
0 8 11 70.07 7.69
0 8 -11 68.08 7.09
0 8 12 17.82 3.42
0 8 -12 20.96 3.45
0 9 0 11.67 3.31
0 9 1 346.34 17.93
0 9 -1 343.28 18.7
0 9 1 338.07 17.22
0 9 1 317.6 17.17
0 9 -1 369.66 16.96
0 9 -2 73.7 8.5
0 9 2 86.87 8.7
0 9 2 61.41 7.19
0 9 2 67.36 8.29
0 9 -2 78.49 8.21
0 9 3 148.25 10.59
0 9 3 159.8 11.81
0 9 -3 158.08 12.94
0 9 3 142.89 10.6
0 9 -3 163.97 12.4
0 9 3 157.09 12.66
0 9 4 201.47 12.53
0 9 4 197.48 14.21
0 9 -4 202.99 26.74
0 9 -4 176.16 13.4
0 9 -5 66.68 8.55
0 9 -5 58.46 8.74
0 9 5 65.94 7.28
0 9 5 63.13 8.03
0 9 5 61.28 8.24
0 9 -6 113.1 11.47
0 9 -6 102.32 10.97
0 9 6 112.69 9.63
0 9 6 111.51 10.6
0 9 -6 133.8 22.17
0 9 6 98.71 10.49
0 9 7 8.06 2.8
0 9 7 10.67 3.43
0 9 -7 -0.56 3.18
0 9 -7 0.46 3.9
0 9 8 124.92 10.6
0 9 8 159.59 13
0 9 -8 154.09 12.23
0 9 -9 14.14 5
0 9 9 16.57 3.6
0 9 9 22.46 4.68
0 9 -9 24.76 4.71
0 9 10 13.63 3.39
0 9 -10 16.26 3.57
0 9 -11 50.03 5.62
0 10 0 257.87 15.57
0 10 0 297.09 17.73
0 10 1 17.65 4.22
0 10 1 22.57 4.57
0 10 -1 21.99 4.77
0 10 1 17.24 4.07
0 10 -1 16.52 3.71
0 10 2 274.97 15.8
0 10 -2 290.72 17.52
0 10 2 265.9 15.45
0 10 -2 286.34 16.28
0 10 3 57.65 7.18
0 10 -3 58.53 7.93
0 10 -3 43.08 6.58
0 10 3 40.64 7.65
0 10 -4 105.58 10.73
0 10 -4 98.98 10.31
0 10 4 91.24 9.99
0 10 -5 173.18 14.01
0 10 5 186.83 14.08
0 10 -5 184.13 14.85
0 10 -6 25.48 5.98
0 10 -6 17.3 5.96
0 10 -6 22.47 5.68
0 10 6 23.24 4.84
0 10 -7 28.65 6.49
0 10 -7 38.53 6.69
0 10 7 46.52 6.56
0 10 -8 84.8 9.04
0 10 -8 85.87 9.82
0 10 8 82.18 8.14
0 10 -9 104.56 9.32
0 10 -11 21.08 3.49
0 10 -11 16.9 2.7
0 11 0 14.83 3.64
0 11 0 14.51 3.84
0 11 0 11.52 3.39
0 11 -1 19.45 4.47
0 11 -1 14.27 3.6
0 11 1 18.45 4.01
0 11 -1 20.57 4.62
0 11 1 15.15 3.77
0 11 -2 26.34 5.23
0 11 -2 25.46 4.84
0 11 2 29.13 4.95
0 11 2 22.23 4.34
0 11 -2 24.87 5.13
0 11 -2 17.85 3.96
0 11 -3 108.69 10.65
0 11 -3 106.74 10.13
0 11 4 14.29 3.91
0 11 -4 20.51 4.61
0 11 -4 12.63 3.58
0 11 5 10.61 4.51
0 11 -5 22.43 4.77
0 11 -5 20.17 4.58
0 11 6 43.19 6.27
0 11 -6 54.63 7.53
0 11 -6 45.45 6.63
0 11 -7 11.08 3.6
0 11 -7 14.48 3.6
0 11 -9 30.34 4.38
0 11 -10 12.74 2.4
0 12 0 39.32 5.31
0 12 0 46.67 6.35
0 12 -1 30.43 4.72
0 12 -1 41.77 6.18
0 12 1 31.27 4.94
0 12 -2 68.01 7.08
0 12 -2 67.99 7.84
0 12 -2 62.64 7.66
0 12 -3 52.67 6.19
0 12 -3 57.58 7.17
0 12 -3 45.26 6.5
0 12 -4 35.12 5.51
0 12 -4 35.55 4.99
0 12 -4 32.73 5.7
0 12 -5 44.91 6.06
0 12 -6 55.56 6.47
0 12 -7 14.71 3.13
0 12 -7 11.13 2.77
0 12 -8 20.29 3.38
0 12 -9 28.44 3.4
0 13 0 7.64 2.13
0 13 -1 47.24 5.59
0 13 -2 26.85 4.31
0 13 -3 35.8 4.98
0 13 -4 105.37 8.38
0 13 -5 29.96 4.08
0 13 -5 28.54 4.18
-1 -13 5 35.13 5.02
-1 -13 4 29.38 4.69
-1 -13 3 5.6 2.06
-1 -13 3 9.42 2.89
-1 -13 2 84.97 8.01
-1 -13 2 75.63 8.21
1 -13 -1 5.59 1.84
-1 -13 1 7.77 2.34
-1 -13 1 11.96 3.22
1 -13 0 14.8 3.15
-1 -13 0 14.87 3.04
1 -13 1 89.31 7.92
-1 -13 -1 68.34 6.98
1 -13 2 32.63 4.81
1 -13 3 12.66 2.95
1 -13 4 9.69 2.48
-1 -12 7 25.24 4.35
-1 -12 7 19.71 3.88
-1 -12 6 15.07 3.47
-1 -12 5 4.3 2.28
-1 -12 5 5.92 2.18
-1 -12 4 15.63 3.89
-1 -12 3 22.55 4.7
1 -12 -2 9.24 2.57
-1 -12 2 10.63 3.2
1 -12 -1 58.47 6.98
-1 -12 1 61.39 7.51
-1 -12 0 9.42 2.83
1 -12 0 9.75 3.04
-1 -12 0 10.57 3.4
1 -12 1 6.48 2.39
-1 -12 -1 5.2 1.98
-1 -12 -1 8.93 3.02
1 -12 2 4.93 2.64
-1 -12 -2 8.01 2.71
1 -12 3 12.97 3.38
-1 -12 -4 46.61 6.32
1 -12 5 15.42 3.46
1 -12 6 72.79 6.78
1 -12 6 77.2 7.25
1 -12 8 10.36 2.79
-1 -11 10 24.13 4.1
-1 -11 9 29.31 4.98
-1 -11 9 22.11 3.86
-1 -11 8 17.52 3.85
-1 -11 8 16.35 3.96
-1 -11 7 6.66 2.53
-1 -11 7 10.46 3.28
-1 -11 6 19.7 4.53
-1 -11 6 22.55 4.9
-1 -11 5 12.67 3.66
-1 -11 4 84.61 9.42
-1 -11 4 83.87 9.87
-1 -11 3 18.68 4.52
-1 -11 3 20.59 4.42
1 -11 -3 23.61 4.13
-1 -11 2 82.7 9.97
-1 -11 1 8.97 3.03
-1 -11 0 37.71 6.02
-1 -11 -1 33.36 5.42
-1 -11 -1 34.02 6.36
-1 -11 -2 263.29 17.15
1 -11 3 22.96 4.33
-1 -11 -3 28.95 5.41
1 -11 4 157.64 11.68
1 -11 5 116.93 10.18
-1 -11 -5 102.61 10.05
1 -11 5 105.51 10.4
1 -11 6 84.55 8.59
1 -11 6 79.73 8.34
1 -11 7 9.15 2.75
1 -11 7 7.83 2.4
1 -11 8 29.42 4.67
1 -11 8 20.59 3.46
1 -11 9 9.75 3.35
-1 -10 12 7.25 1.95
-1 -10 11 21.87 4.49
-1 -10 10 58.44 7.41
-1 -10 10 44.9 5.43
-1 -10 9 3.94 2.05
-1 -10 9 4.78 2.03
-1 -10 9 3.57 1.58
-1 -10 8 22.54 4.74
-1 -10 8 31.85 6.06
-1 -10 8 12.95 3.09
-1 -10 7 34.47 6.39
-1 -10 7 36.41 6.28
-1 -10 6 48.68 7.6
-1 -10 6 42.54 6.92
-1 -10 5 44.87 7.21
-1 -10 5 35.24 6.76
-1 -10 4 48.32 7.3
-1 -10 4 48.13 7.81
-1 -10 4 67.93 9.29
-1 -10 3 33.27 6.51
-1 -10 3 50.64 7.24
-1 -10 3 38.67 6.91
-1 -10 2 219.83 14.68
-1 -10 2 223.74 16.05
-1 -10 2 201.95 15.55
-1 -10 1 291 17.51
-1 -10 1 269.81 17.72
-1 -10 0 19.88 4.36
-1 -10 0 16.58 4.32
-1 -10 -1 40.1 6
1 -10 2 367.58 17.39
-1 -10 -2 366.07 17.3
-1 -10 -2 321.18 20.36
1 -10 3 83.74 8.75
-1 -10 -3 74.74 9.14
1 -10 4 78.99 8.6
-1 -10 -4 77.75 8.91
1 -10 5 55.94 7.78
1 -10 6 153.37 12.76
-1 -10 -6 141.93 12.17
1 -10 6 146.13 12.17
1 -10 7 27.02 5.14
1 -10 7 14.62 3.54
1 -10 8 153.06 11.9
1 -10 8 137.03 10.03
1 -10 9 22.85 4.34
1 -10 9 7.04 3.91
1 -10 10 11.45 2.81
1 -10 10 5.34 1.8
1 -10 10 11.7 3.09
1 -10 11 7.22 2.05
-1 -9 12 19.67 3.87
-1 -9 12 9.06 2.36
-1 -9 12 15.72 3.53
-1 -9 11 14.61 3.74
-1 -9 11 5.89 2.1
-1 -9 10 38.18 5.57
-1 -9 10 27.23 4.79
-1 -9 9 10.36 3.18
-1 -9 9 8.81 4.44
-1 -9 9 9.85 2.96
-1 -9 8 110.47 12.32
-1 -9 8 142.39 12.33
-1 -9 7 279.26 19.04
-1 -9 7 281.83 18.39
-1 -9 6 109.88 11.78
-1 -9 6 115.28 11.32
-1 -9 5 48.33 7.88
-1 -9 4 4.35 3.26
-1 -9 4 10.73 3.37
-1 -9 3 57.62 7.56
-1 -9 3 52.24 8.06
-1 -9 2 41.04 6.14
-1 -9 2 43.27 7.15
-1 -9 2 40.07 6.68
-1 -9 1 65.91 7.44
-1 -9 1 55.59 7.67
-1 -9 1 56.07 7.77
-1 -9 0 375.79 18.73
-1 -9 0 356.72 19.81
1 -9 1 165.82 10.55
-1 -9 -1 165.76 11.69
-1 -9 -2 9.96 2.77
1 -9 2 13.84 3.22
1 -9 3 40.79 5.81
-1 -9 -3 27.43 5.5
1 -9 4 163.9 12.14
-1 -9 -4 141.77 12.24
1 -9 5 121.66 11.34
1 -9 6 25.63 5.62
-1 -9 -6 31.09 6.01
-1 -9 -7 103.59 10.4
1 -9 7 88.04 10.11
1 -9 7 103.08 9.6
1 -9 8 195.38 14.68
1 -9 8 191.81 12.51
1 -9 9 21.13 4.72
1 -9 9 12.26 2.85
1 -9 10 22.77 5.92
1 -9 11 6.42 2.11
1 -9 11 10.03 2.95
1 -9 11 2.43 1.27
1 -9 12 14.48 2.96
-1 -8 13 34.65 4.87
-1 -8 13 30.84 5.08
-1 -8 12 19.54 4.24
-1 -8 12 12.47 3.2
-1 -8 12 14.95 3.89
-1 -8 11 41.16 6.69
-1 -8 11 38.79 6.22
-1 -8 10 24.76 5.44
-1 -8 10 11.99 3.28
-1 -8 10 19.71 4.43
-1 -8 9 9.36 3.08
-1 -8 8 156.89 14.41
-1 -8 8 149.84 12.98
-1 -8 7 19.86 5.7
-1 -8 7 24.45 5.09
-1 -8 6 28.4 5.83
-1 -8 6 26.18 6.07
-1 -8 5 131.69 11.73
-1 -8 5 120.7 11.35
-1 -8 4 179.05 13.24
-1 -8 3 12.04 4.05
-1 -8 3 19 4.08
-1 -8 2 161.26 11.48
-1 -8 2 161.72 12.25
-1 -8 1 420.64 17.86
-1 -8 1 439.61 19.19
-1 -8 1 396.74 12.84
-1 -8 1 413.35 20.52
-1 -8 0 153.02 11.13
-1 -8 0 159.36 12.36
1 -8 1 99.04 7.6
-1 -8 -1 101.11 8.51
-1 -8 -1 87.49 9
1 -8 2 165.15 10.41
-1 -8 -2 162.98 10.49
1 -8 3 23.26 4.12
-1 -8 -3 23.28 4.85
1 -8 4 66.3 7.74
-1 -8 -4 66.96 8.19
1 -8 5 1.63 2.4
-1 -8 -6 17.36 4.52
1 -8 6 11.85 4.24
-1 -8 -7 19.7 4.71
1 -8 7 14.35 4.62
1 -8 8 22.72 5.49
1 -8 8 24.75 4.52
1 -8 9 45.81 5.74
1 -8 10 80.24 8.69
1 -8 10 60.18 9.97
1 -8 11 15.51 3.57
1 -8 11 14.42 4.01
1 -8 12 8 2.27
1 -8 12 7.93 2.92
-1 -7 14 21.03 3.51
-1 -7 13 28.74 4.82
-1 -7 13 26.2 4.98
-1 -7 13 24.96 4.78
-1 -7 12 19.32 4.44
-1 -7 12 15.78 4.46
-1 -7 12 15.85 3.95
-1 -7 11 45.13 7.21
-1 -7 11 48.54 7.18
-1 -7 10 25.98 5.98
-1 -7 10 32.36 5.43
-1 -7 10 38.91 6.85
-1 -7 9 33.94 6.98
-1 -7 9 34.6 6.01
-1 -7 9 31.5 5.58
-1 -7 8 285.5 16.87
-1 -7 7 193.69 14.75
-1 -7 7 168.98 13.15
-1 -7 6 150.86 12.47
-1 -7 6 170.57 12.84
-1 -7 5 45.87 6.71
-1 -7 5 41.77 6.48
-1 -7 4 194.61 12.9
-1 -7 3 75.98 7.53
-1 -7 3 74.35 7.79
-1 -7 2 46.74 5.7
-1 -7 2 42.83 6
-1 -7 2 43.43 4.23
-1 -7 1 125.85 9.04
-1 -7 1 118.25 9.14
-1 -7 0 40.34 4.95
-1 -7 0 39.68 5.35
-1 -7 0 38.52 3.4
-1 -7 0 44.25 4.16
-1 -7 0 34.55 5.82
-1 -7 -1 25.69 3.92
-1 -7 -1 24.21 4.98
-1 -7 -2 30.6 4.17
-1 -7 -2 23.48 4.88
-1 -7 -3 15.12 3.66
-1 -7 -4 14.56 3.62
-1 -7 -5 83.35 8.66
-1 -7 -6 121.29 11.65
-1 -7 -7 39.22 6.63
1 -7 7 33.34 6.42
-1 -7 -8 20.5 4.66
1 -7 8 12.93 3.17
1 -7 9 9.26 3.61
1 -7 10 40.61 6.3
1 -7 10 32.47 7.46
1 -7 11 8.65 2.78
1 -7 11 9.68 3.56
1 -7 12 9.61 2.67
1 -7 12 4.82 1.97
1 -7 13 7.62 2.16
-1 -6 14 47.12 5.93
-1 -6 13 18.34 4.03
-1 -6 13 18.99 4.32
-1 -6 13 21.46 4.76
-1 -6 12 38.86 6.44
-1 -6 12 38.57 6.52
-1 -6 12 35.54 6.76
-1 -6 11 31.32 6.01
-1 -6 11 30.57 5.91
-1 -6 10 300.89 19.06
-1 -6 10 316.26 16.6
-1 -6 10 345.52 20.7
-1 -6 9 25.78 5.32
-1 -6 9 20.74 4.36
-1 -6 9 16.29 4.52
-1 -6 8 759.39 28.56
-1 -6 8 822.58 27.89
-1 -6 7 35.32 5.48
-1 -6 6 98.38 9.48
-1 -6 6 96.46 9.02
-1 -6 5 82.89 8.37
-1 -6 5 60.18 6.98
-1 -6 4 115.32 9.23
-1 -6 3 181.2 10.94
-1 -6 3 183.3 11.12
-1 -6 3 166.21 8.6
-1 -6 2 375.39 14.72
-1 -6 2 403.85 15.65
1 -6 -2 405.22 12.19
-1 -6 2 358.4 12.07
-1 -6 1 254.96 11.75
-1 -6 1 259.37 12.19
-1 -6 1 236.09 8.85
-1 -6 1 236.12 9.78
-1 -6 0 62.94 5.69
-1 -6 0 51.89 5.54
-1 -6 0 60.84 6.96
-1 -6 0 58.12 4.5
-1 -6 -1 65.21 5.62
-1 -6 -1 51.38 6.42
-1 -6 -2 68.09 5.62
-1 -6 -2 64.19 7.17
-1 -6 -3 100.48 9.05
-1 -6 -4 12 3.08
-1 -6 -5 28.3 4.78
-1 -6 -6 109.29 10.59
-1 -6 -6 116.26 9.71
-1 -6 -7 17.14 4.27
1 -6 8 33.74 4.85
1 -6 8 29.53 6
-1 -6 -8 43.12 6.73
1 -6 9 3.08 2.51
-1 -6 -9 14.83 3.8
1 -6 10 28.39 7.61
1 -6 10 31.56 5.52
1 -6 11 52.49 6.94
1 -6 12 5.88 2.32
1 -6 12 10.69 2.92
1 -6 13 7.08 2.27
1 -6 13 7.98 2.18
1 -6 14 14.09 3.03
-1 -5 14 37.24 5.66
-1 -5 13 38.52 6.64
-1 -5 13 47.65 7.39
-1 -5 13 48.87 6.65
-1 -5 13 42.47 6.02
-1 -5 12 18.97 4.99
-1 -5 12 20.83 5.26
-1 -5 12 23.91 5.03
-1 -5 12 25.36 4.9
-1 -5 11 167.83 14.46
-1 -5 11 172.65 13.81
-1 -5 11 155.37 12.21
-1 -5 10 118.09 11.25
-1 -5 10 122.76 12.38
-1 -5 10 138.55 19.45
-1 -5 10 112.13 10.09
-1 -5 9 295.65 17.63
-1 -5 9 322.08 18.86
-1 -5 9 296.45 15.6
-1 -5 9 303.55 27.2
-1 -5 9 289.76 15.6
-1 -5 8 113.45 10.61
-1 -5 8 118.58 9.69
-1 -5 8 109.51 15.17
-1 -5 8 115.59 9.05
-1 -5 7 33.44 5.75
-1 -5 7 39.14 8.32
-1 -5 7 44.51 5.73
-1 -5 6 46.34 8.22
-1 -5 6 39.03 5.36
-1 -5 5 38.69 5.16
-1 -5 5 30.35 5.97
-1 -5 5 32.27 4.69
-1 -5 4 934.51 23.82
-1 -5 4 919.57 23.06
-1 -5 4 900.7 28.75
-1 -5 3 227.2 9.36
1 -5 -3 204.4 7.09
-1 -5 3 223.27 11.29
-1 -5 2 2169.81 27.56
-1 -5 2 2103.42 25.64
-1 -5 2 2201.79 32.97
-1 -5 1 565.84 12.86
-1 -5 0 94.55 5.51
-1 -5 0 100.79 7.85
-1 -5 0 104.28 6.56
-1 -5 -1 16.81 3.83
-1 -5 -2 19.52 4.22
-1 -5 -3 72.07 7.03
-1 -5 -4 237.31 12.71
-1 -5 -5 51.83 6.79
-1 -5 -5 57.11 6.38
-1 -5 -6 43.69 6.62
1 -5 6 39.04 7.42
-1 -5 -6 54.11 7.07
-1 -5 -7 13.18 3.19
1 -5 7 15.31 2.73
1 -5 7 7.1 3.49
-1 -5 -7 16.74 4.05
1 -5 8 41.25 4.91
-1 -5 -8 51.89 7.22
1 -5 9 94.11 14.77
1 -5 9 120.31 10.67
-1 -5 -9 121.23 10.89
1 -5 9 106.81 15.42
1 -5 9 105.2 8.43
1 -5 10 96.75 9.41
1 -5 11 60.72 7.4
1 -5 12 145 10.87
1 -5 12 121.62 11.3
1 -5 12 126.41 9.77
1 -5 13 1.45 0.96
1 -5 13 9.03 2.72
1 -5 13 10.79 3.47
1 -5 14 96.9 8.82
-1 -4 15 28.19 4.28
-1 -4 14 28.59 5.14
-1 -4 14 34.19 5.46
-1 -4 13 32.65 6.21
-1 -4 13 34.08 5.87
-1 -4 12 147.73 12.2
-1 -4 12 188.11 24.68
-1 -4 12 151.11 14.13
-1 -4 12 154.3 13.14
-1 -4 11 27.56 5.33
-1 -4 11 24.33 8.69
-1 -4 11 31.48 10.11
-1 -4 11 25.56 5.72
-1 -4 11 28.57 6.2
-1 -4 11 35.06 6
-1 -4 10 756.08 27.84
-1 -4 10 855.28 49.06
-1 -4 10 867.35 31.7
-1 -4 10 847.58 49.97
-1 -4 10 818.11 28.23
-1 -4 9 8.85 2.51
-1 -4 9 12.27 3.3
-1 -4 9 11.84 5.51
-1 -4 9 16.98 6.46
-1 -4 9 7.57 2.7
-1 -4 9 7.96 2.56
-1 -4 8 206.75 13.23
-1 -4 8 241.63 22.46
-1 -4 8 220.99 12.27
-1 -4 8 214.82 21.63
-1 -4 8 232.23 12.77
-1 -4 7 66.71 6.78
-1 -4 7 69.95 11.04
-1 -4 7 70.72 6.68
-1 -4 7 70.41 11.31
-1 -4 7 76.16 6.7
-1 -4 6 241 12.53
-1 -4 6 252.14 19.46
-1 -4 6 262.91 11.35
-1 -4 6 239.3 12.11
-1 -4 6 266.44 19.57
-1 -4 5 133.71 12.82
-1 -4 5 140.37 12.84
-1 -4 5 125.33 8.34
-1 -4 4 981.9 22.19
-1 -4 4 933.15 18.46
-1 -4 4 942.39 21.31
-1 -4 4 933.49 29.78
-1 -4 3 1995.71 25.27
-1 -4 3 1736.48 37.28
-1 -4 2 1155.25 18.62
-1 -4 2 1106 17.25
1 -4 -1 108.73 6.72
-1 -4 1 96.68 5.45
-1 -4 1 99.14 5.21
1 -4 0 1120.34 19.11
-1 -4 0 1078.49 22.72
-1 -4 -1 160.68 9.22
1 -4 2 254.5 10.72
-1 -4 -2 233.19 11.16
1 -4 4 18.04 3.72
-1 -4 -4 24.4 3.79
1 -4 5 45.27 3.82
-1 -4 -5 35.27 5.53
1 -4 6 178.08 15.9
-1 -4 -6 176.23 12.09
-1 -4 -6 162.62 11.38
1 -4 6 198.62 8.83
1 -4 7 50.74 9.34
-1 -4 -7 55.47 7.06
-1 -4 -7 52.39 6.2
1 -4 7 52.65 4.99
1 -4 8 141.41 17
-1 -4 -8 150.95 11.93
1 -4 8 153.86 9.41
1 -4 9 16.43 6.25
1 -4 9 22.2 3.88
-1 -4 -9 22.38 4.62
1 -4 10 52.88 11.88
1 -4 10 48.33 11.12
1 -4 10 61.67 6.88
1 -4 10 59.54 7.11
-1 -4 -10 56.85 7.18
1 -4 11 192.11 12.83
1 -4 11 165.66 13.85
1 -4 11 162.44 21.48
1 -4 11 179.95 12.2
1 -4 11 172.86 21.75
1 -4 12 57.3 6.73
1 -4 12 62.48 9.92
1 -4 12 59.63 7.76
1 -4 13 13.29 3.22
1 -4 13 4.79 2.03
1 -4 13 13.43 4.04
1 -4 14 8.86 2.31
1 -4 14 7.19 2.57
-1 -3 15 10.46 2.91
-1 -3 14 34.79 5.92
-1 -3 14 27.53 5.11
-1 -3 13 16.96 4.35
-1 -3 13 9.88 3.61
-1 -3 13 14.61 4.14
1 -3 -13 13.46 3.3
-1 -3 12 38.36 6.83
-1 -3 12 33.9 5.58
-1 -3 12 36.18 11.11
-1 -3 12 23.05 9.07
-1 -3 12 33.77 6.83
1 -3 -12 30.55 5.03
-1 -3 12 34.76 6.66
-1 -3 11 38.93 6.41
-1 -3 11 40.01 6.11
-1 -3 11 39.6 11.22
-1 -3 11 42.96 11.96
-1 -3 11 34.61 6.64
-1 -3 10 105.43 17.25
-1 -3 10 98.08 9.63
-1 -3 10 81.49 15.49
-1 -3 10 98.96 9.31
-1 -3 9 267.01 25.93
-1 -3 9 295.25 15.48
-1 -3 9 243.16 14.19
-1 -3 9 257.17 24.97
-1 -3 9 285.16 16.66
-1 -3 8 224.85 11.4
-1 -3 8 259.12 14.71
-1 -3 8 230.89 22.09
-1 -3 8 239.46 13.1
-1 -3 8 220.24 12.29
-1 -3 8 244.79 22.36
-1 -3 8 238.26 10.6
-1 -3 7 33.88 4.5
-1 -3 7 31.99 7.36
-1 -3 7 25.02 6.62
-1 -3 7 30.29 4.02
-1 -3 7 32.36 4.3
-1 -3 6 423.23 15.24
-1 -3 6 448.37 24.97
-1 -3 6 446.59 14.69
-1 -3 6 454.95 14.65
-1 -3 5 326.43 19.61
-1 -3 5 296.61 11.63
-1 -3 5 318.54 19.01
-1 -3 4 577.77 13.45
-1 -3 4 564.65 24.34
-1 -3 4 577.98 23.11
-1 -3 3 99.99 8.69
-1 -3 3 106.33 5.38
-1 -3 3 107.96 5.76
-1 -3 2 2685.34 41.44
-1 -3 2 2933.61 25.88
-1 -3 1 169.47 8.19
1 -3 0 473.87 14.09
1 -3 0 463.72 14.21
-1 -3 0 456.02 13.03
1 -3 1 249.37 10.67
1 -3 1 276.76 11
-1 -3 -1 248.32 10.08
1 -3 2 554.86 17.24
1 -3 2 523.03 16.75
1 -3 3 636.07 19.78
1 -3 3 662.33 20.46
1 -3 4 558.79 20.68
1 -3 4 517.6 20.3
-1 -3 -5 70.38 6.85
1 -3 5 66.67 4.66
-1 -3 -5 48.51 6.19
1 -3 5 73.94 8.43
-1 -3 -6 116.49 8.5
1 -3 6 159 7.91
-1 -3 -6 125.24 9.56
-1 -3 -6 159.28 10.91
-1 -3 -6 156.53 9.5
1 -3 7 87.55 12.24
-1 -3 -7 99.28 9.03
1 -3 7 100.26 6.87
1 -3 8 33 8.21
1 -3 8 30.27 4.8
-1 -3 -8 46.76 6.42
1 -3 9 25.33 7.78
-1 -3 -9 26.47 4.69
1 -3 9 32.22 4.65
-1 -3 -9 32.1 5.42
1 -3 10 310.82 29.71
-1 -3 -10 353.34 17.97
1 -3 10 332.22 16.44
1 -3 10 357.57 16.62
1 -3 11 28.48 4.75
1 -3 11 31.4 6.89
1 -3 11 27.39 9.02
1 -3 11 40.35 5.88
1 -3 11 21.05 7.75
1 -3 12 34.81 7.11
1 -3 12 25.93 5.1
1 -3 12 37.56 5.77
1 -3 12 33.23 4.94
1 -3 13 38.7 7.17
1 -3 13 36.3 5.63
1 -3 13 37.96 5.8
1 -3 14 15.14 3.88
1 -3 14 12.86 3.07
-1 -2 16 26.45 4.2
-1 -2 15 9.91 2.98
-1 -2 15 16.94 3.94
1 -2 -15 8.09 2.34
-1 -2 14 23.28 5.06
1 -2 -14 19.18 4.03
-1 -2 14 17.63 4.05
-1 -2 13 54.37 8.32
-1 -2 13 63.07 15.07
-1 -2 13 41.73 12.55
1 -2 -13 48.91 6.72
-1 -2 13 54.95 7.9
-1 -2 12 51.93 8.42
-1 -2 12 49.19 7.72
-1 -2 12 37.27 7.05
-1 -2 12 47.01 12.85
-1 -2 12 54.27 14.13
-1 -2 11 92.3 10.36
-1 -2 11 94.36 17.79
-1 -2 11 70.69 9.16
-1 -2 11 95.82 10.67
-1 -2 11 103.41 9.2
-1 -2 11 101.15 18.06
-1 -2 10 300.91 29.67
-1 -2 10 322.23 17.72
-1 -2 10 340.13 18.97
-1 -2 10 372.11 20.17
-1 -2 10 332.36 30.65
-1 -2 10 309.09 15.45
-1 -2 9 183.4 21.28
-1 -2 9 226.48 23.35
-1 -2 9 195.25 11.6
-1 -2 8 159.83 9.79
-1 -2 8 154.2 17.84
-1 -2 8 131.41 9.79
-1 -2 8 174.71 9.14
-1 -2 7 265.48 11.7
-1 -2 7 280.5 13.6
-1 -2 7 245.6 20.44
-1 -2 7 237.98 11.85
-1 -2 7 278.57 21.44
-1 -2 6 125.91 13.94
-1 -2 6 141.31 7.92
-1 -2 6 135.2 7.58
-1 -2 6 148.97 14.19
-1 -2 5 94.55 10.61
-1 -2 5 68.78 9.55
-1 -2 4 30.92 6.01
-1 -2 4 41.77 6.7
-1 -2 3 299.87 15.36
-1 -2 3 288.96 15.58
-1 -2 2 60.55 5.64
-1 -2 2 50.45 6.02
-1 -2 1 54.37 5.9
1 -2 0 1756.32 29.23
1 -2 0 1694.26 29.75
1 -2 1 454.54 15.16
1 -2 1 449.58 15.23
-1 -2 -1 451.34 12.13
1 -2 2 126.02 8.73
1 -2 2 121.94 8.52
1 -2 3 165.54 10.72
1 -2 3 156.92 10.36
1 -2 4 459.73 19.39
1 -2 4 415.57 18.24
-1 -2 -4 427.92 14.83
-1 -2 -5 61.09 6.07
-1 -2 -5 45.33 5.62
1 -2 5 47 4.61
1 -2 5 49.64 7.46
1 -2 5 49.29 7.5
-1 -2 -6 743.17 23.1
1 -2 6 753.19 18.34
1 -2 6 821.79 32
-1 -2 -6 782.36 20.24
-1 -2 -7 6.57 2.29
1 -2 7 8.04 2.64
-1 -2 -8 220.61 13.54
1 -2 8 196.79 20.05
-1 -2 -8 204.71 10.23
1 -2 8 211.45 11.34
-1 -2 -8 214.99 12.77
1 -2 9 149.8 18.99
-1 -2 -9 138.32 11.03
1 -2 9 147.26 10.42
-1 -2 -9 154.65 12
1 -2 10 263.81 27
-1 -2 -10 273.95 16.44
1 -2 10 256.7 19.85
1 -2 10 255.25 14.72
1 -2 10 269.99 13.65
1 -2 11 7.18 2.25
1 -2 11 5.65 4.16
1 -2 11 2.05 1.74
1 -2 11 3.2 1.78
-1 -2 -11 7.27 2.76
1 -2 11 3.64 3.63
1 -2 11 9.44 5.26
1 -2 12 26.47 9.19
1 -2 12 31.85 5.42
1 -2 12 38.75 7.81
1 -2 12 29.85 5.37
1 -2 12 22.64 8.34
1 -2 13 12.77 3.38
1 -2 13 7.4 2.5
1 -2 13 11.95 3.94
1 -2 14 65.75 7.36
1 -2 15 9.12 2.37
1 -1 -16 69.64 6.3
-1 -1 16 75.84 7.5
1 -1 -15 30.28 4.92
-1 -1 15 27.77 5.24
-1 -1 15 30.64 5.14
-1 -1 14 21.88 5.03
1 -1 -14 16.65 3.98
-1 -1 13 131.26 22.62
-1 -1 13 126.78 12.69
-1 -1 13 133.92 22.33
1 -1 -13 121.08 11.47
-1 -1 13 124.87 11.58
-1 -1 12 20.8 5.76
-1 -1 12 19.02 8.44
-1 -1 12 24.84 9.45
-1 -1 12 27.82 5.63
-1 -1 11 21.44 5.59
-1 -1 11 24.03 8.85
-1 -1 11 24.99 9.2
-1 -1 11 39.16 6.57
-1 -1 11 25.9 5.65
-1 -1 10 16.5 4.43
-1 -1 10 13.93 3.75
-1 -1 10 13.56 3.65
-1 -1 10 13.11 6.1
-1 -1 10 10.76 5.6
-1 -1 9 81.45 8.48
-1 -1 9 64.64 7.69
-1 -1 9 66.18 6.26
-1 -1 9 68.28 12.98
-1 -1 9 54.38 7.25
-1 -1 9 81.63 13.97
-1 -1 8 130.68 9.99
-1 -1 8 137.73 8.45
1 -1 -8 138.58 7.04
-1 -1 8 118.8 9.32
-1 -1 8 136.83 8.14
-1 -1 8 137.28 16.79
-1 -1 7 75.13 6.91
1 -1 -7 87.38 5.7
-1 -1 6 330.51 12.35
-1 -1 6 376.11 23
-1 -1 6 382.91 23.98
-1 -1 5 324.47 19.27
-1 -1 5 293.41 19.02
-1 -1 4 786.8 26.96
-1 -1 4 893.12 29.29
-1 -1 3 196.58 12.37
-1 -1 3 206.37 12.95
-1 -1 2 1218.43 24.1
-1 -1 2 1262.66 28.1
-1 -1 1 1384.53 28.05
-1 -1 1 1268.34 16.84
1 -1 0 9800.4 72.38
1 -1 1 76.29 6.81
1 -1 1 73.8 6.83
1 -1 2 42.2 5.62
1 -1 2 37.06 5.51
1 -1 3 322.48 14.7
1 -1 3 329.62 15.12
-1 -1 -3 331.2 11.94
-1 -1 -4 612.07 17.49
1 -1 4 659.37 23.28
1 -1 4 621.12 22.14
1 -1 5 86.4 5.85
1 -1 5 83.28 9.38
1 -1 5 94.22 9.86
-1 -1 -5 73.74 6.11
-1 -1 -6 217.31 11.75
1 -1 6 220.36 9.96
1 -1 6 210.86 16.44
-1 -1 -6 184.7 9.74
-1 -1 -7 247.45 11.38
-1 -1 -7 240.97 11.3
1 -1 7 243.18 11
-1 -1 -7 268.01 13.86
-1 -1 -8 366.32 17.65
1 -1 8 343.78 26.57
1 -1 8 354.18 14.91
1 -1 8 356.39 19.53
-1 -1 -8 367.93 17.02
-1 -1 -8 353.27 14.05
1 -1 9 135.68 18.16
-1 -1 -9 137.32 8.88
1 -1 9 137.16 9.99
1 -1 9 133.51 12.8
-1 -1 -9 121.62 10.57
1 -1 10 125.22 18.72
-1 -1 -10 127.95 11.55
1 -1 10 133.17 13.47
1 -1 10 131.74 10.71
1 -1 10 138.6 10.9
1 -1 10 129.94 8.83
1 -1 11 49.72 7.34
1 -1 11 50.35 12.53
1 -1 11 53.88 8.82
1 -1 11 58.15 7.32
-1 -1 -11 66.16 8.65
1 -1 12 10.62 5.91
1 -1 12 7.29 4.8
1 -1 12 10.47 4.17
1 -1 12 6.63 2.44
-1 -1 -12 8.43 3.1
1 -1 12 7.24 3.21
1 -1 13 28.64 6.09
1 -1 13 23.22 4.82
-1 -1 -14 16.75 3.64
1 -1 14 23.16 4.52
-1 -1 -15 9.15 2.16
1 -1 15 6.91 2.17
1 0 -16 21.65 3.76
-1 0 16 20.66 3.99
-1 0 15 6.77 2.29
1 0 -15 7.72 2.61
-1 0 15 14.1 3.79
-1 0 14 11.32 3.4
1 0 -14 12.23 3.6
-1 0 14 12.05 3.78
-1 0 13 -1.84 1.8
-1 0 13 8.76 5.77
-1 0 13 3.45 3.97
-1 0 12 64.2 8.96
-1 0 12 86.09 18.11
-1 0 12 99.27 19.03
-1 0 12 71.75 10.03
-1 0 11 309.02 17.82
-1 0 11 259.3 29.29
-1 0 11 276.5 30.78
-1 0 11 274.47 17.87
-1 0 10 222.24 15.18
-1 0 10 247.9 15.22
-1 0 10 271.42 27.92
-1 0 10 237.91 11.78
-1 0 10 235.15 26.33
-1 0 9 62.51 7.15
-1 0 9 62.67 7.16
-1 0 9 76.9 13.84
-1 0 9 57.89 7.39
-1 0 9 78.98 13.8
-1 0 9 79.5 6.53
-1 0 8 382.23 16.76
-1 0 8 371.59 13.53
-1 0 8 365.85 15.5
1 0 -8 413.22 13.35
-1 0 8 355.07 27.9
-1 0 8 401.79 28.4
-1 0 7 469.57 28.32
1 0 -7 442.92 13.19
-1 0 7 412.74 26.58
-1 0 7 390.77 15.58
-1 0 6 3012.45 64.92
-1 0 6 3025.98 38.5
-1 0 5 163.63 14.4
-1 0 5 159.55 13.75
-1 0 4 115.64 10.76
-1 0 4 119.46 10.72
-1 0 3 823.19 11.36
-1 0 3 880.38 26.53
-1 0 3 866.51 25.5
-1 0 2 75.5 7.15
-1 0 2 67.35 3.2
-1 0 1 224.28 11.58
-1 0 1 237.82 5.52
-1 0 0 244.25 10.93
1 0 1 965.6 23.43
-1 0 -1 879.34 11.61
1 0 2 3029.14 43.8
-1 0 -2 3300.38 31.41
1 0 3 181.09 11.11
1 0 3 190.81 11.63
-1 0 -3 174.77 8.35
-1 0 -4 19.18 3.16
1 0 4 19.92 4.94
1 0 4 18.82 4.55
-1 0 -5 786.62 18.47
1 0 5 811.34 28.61
1 0 5 794 27.66
-1 0 -6 309.5 12.15
-1 0 -6 262.81 11.42
-1 0 -6 312.95 13.8
1 0 6 280.74 11.39
1 0 6 307.93 19.94
-1 0 -7 276.06 14.36
-1 0 -7 266.53 11.86
1 0 7 282.79 12.24
-1 0 -7 277.1 13.88
1 0 7 289.21 16.02
-1 0 -8 350.91 14.33
1 0 8 373.09 15.03
1 0 8 386.22 28.33
-1 0 -8 353.68 17.07
1 0 8 371.13 19.63
1 0 9 6.8 4.09
1 0 9 2.62 1.37
-1 0 -9 9.32 2.99
1 0 9 6.04 2.68
1 0 9 2.17 2.7
1 0 10 156.46 12.02
1 0 10 118.97 18.37
1 0 10 171.07 15.06
-1 0 -10 170.69 13.67
1 0 10 134.36 10.33
1 0 11 68.43 8.6
-1 0 -11 66.06 9.17
1 0 11 60.31 10.02
1 0 11 66.72 7.47
1 0 11 62.97 14.14
-1 0 -12 21.94 5.5
1 0 12 19.97 5.28
1 0 12 28.22 9.54
1 0 12 21.64 8.52
1 0 12 14.24 4.95
1 0 13 11.89 3.37
1 0 14 112.95 10.12
-1 0 -15 28.56 4.23
1 0 15 26.74 4.35
1 1 -16 76.02 7.29
-1 1 16 72.88 7.44
1 1 -15 26.82 4.98
-1 1 15 25.22 5.05
1 1 -14 22.06 4.84
-1 1 14 16.53 3.85
-1 1 13 128.66 22.18
-1 1 13 123.76 22.27
-1 1 13 121.87 11.33
-1 1 12 19.53 8.67
-1 1 12 35.69 11.47
-1 1 11 21.56 8.49
-1 1 11 19.23 8.18
-1 1 11 28.03 4.33
-1 1 11 28.47 5.24
-1 1 10 17.57 3.31
-1 1 10 12.09 5.94
-1 1 10 30.36 9.53
-1 1 10 19.89 4.18
-1 1 9 66.49 12.97
-1 1 9 69.64 6.28
-1 1 9 75.72 13.62
-1 1 9 68.83 7.28
1 1 -8 137.9 8.28
-1 1 8 105.43 8.81
-1 1 8 118.38 15.78
-1 1 8 128.78 9.72
1 1 -7 96.46 6.62
-1 1 7 111.02 13.87
-1 1 7 94.66 7.66
-1 1 6 312.28 12.07
-1 1 6 346.8 22.97
-1 1 6 338.17 13.34
1 1 -5 312.03 10.49
-1 1 5 271.46 17.72
-1 1 5 258.4 18.02
-1 1 4 797.82 27.37
-1 1 4 761.43 27.66
-1 1 3 180.85 11.93
-1 1 3 187.49 12.46
-1 1 2 1148.99 23.8
-1 1 2 1173.43 27.43
-1 1 1 1208.51 26.32
-1 1 1 1370.55 10.67
1 1 0 9760.09 72.82
1 1 0 9999 71.92
1 1 1 78.6 7.05
-1 1 -1 84.43 6.12
-1 1 -1 81.93 7.98
-1 1 -3 339.82 10.58
-1 1 -4 619.48 15.13
-1 1 -5 81.44 6.15
1 1 5 76.69 6.22
1 1 5 80.28 5.74
-1 1 -5 81.08 6.76
-1 1 -6 210.35 10.12
1 1 6 194.57 9.56
-1 1 -7 246.13 11.61
1 1 7 229.51 10.99
1 1 7 247.17 14.79
-1 1 -7 258.81 13.82
1 1 7 217.43 10
-1 1 -8 378.01 15.41
1 1 8 338.25 26.7
-1 1 -8 359.04 17.67
1 1 8 349.56 13.9
1 1 8 355.75 19.65
1 1 9 136.98 18.49
-1 1 -9 127.94 11.38
1 1 9 114.78 8.58
1 1 9 145.36 13.1
1 1 10 111.34 17.89
-1 1 -10 139.39 12.66
1 1 10 125.58 12.79
1 1 10 112.44 8.93
1 1 11 65 14.43
-1 1 -11 53.6 8.82
1 1 12 6.23 4.59
-1 1 -12 5.3 3.57
1 1 12 13.47 6.61
-1 1 -12 8.9 5.35
-1 1 -13 24.32 5.4
1 1 14 17.06 3.92
-1 1 -15 10.4 2.67
1 1 15 4.5 1.77
-1 2 16 22.54 3.97
1 2 -16 24.6 4.15
-1 2 16 25 4.14
1 2 -15 4.72 2.6
-1 2 15 10.66 3.21
1 2 -14 17.42 4.69
-1 2 14 18.59 4.63
-1 2 13 46.19 7.56
1 2 -13 47.01 8.07
-1 2 13 46.14 6.45
-1 2 13 52.27 14.05
-1 2 13 54.85 14.75
-1 2 12 65.09 8.9
-1 2 12 35.75 5.92
-1 2 12 78.22 16.98
-1 2 12 42.95 5.66
-1 2 12 55.23 14.61
-1 2 11 92.5 18.04
-1 2 11 101.79 10.68
-1 2 11 87.53 9.18
-1 2 11 116.92 19.88
-1 2 11 103.91 8.72
-1 2 10 315.15 30.54
-1 2 10 322.11 14.79
-1 2 10 352.01 32.85
-1 2 10 324.11 17.85
-1 2 9 213.54 23.18
-1 2 9 207.3 11.24
-1 2 9 185.93 21.92
-1 2 8 142.31 17.53
-1 2 8 171.61 18.94
-1 2 8 159.89 9.29
-1 2 8 119.98 9.51
-1 2 7 252.69 21.2
-1 2 7 295.66 22.57
1 2 -7 284.56 11.91
-1 2 6 109.53 13.71
-1 2 6 124.34 13.25
1 2 -6 148.14 8.21
-1 2 6 114.83 7.7
-1 2 5 83.34 9.92
-1 2 5 88.05 10.09
1 2 -5 84.48 5.79
-1 2 4 42.73 6.42
-1 2 4 40.38 6.2
1 2 -4 44.06 3.98
-1 2 3 276.22 15.73
-1 2 3 271.36 14.89
-1 2 2 50.42 6.19
-1 2 2 47.67 5.05
-1 2 1 57.58 6.13
-1 2 1 60.58 2.62
1 2 0 1652.86 29.12
1 2 0 1681.62 30.19
-1 2 -1 454.16 19.67
-1 2 -1 441.58 17.71
1 2 1 417.92 15.27
1 2 1 415.95 14.97
-1 2 -1 452.94 9.95
-1 2 -2 128.39 11.35
1 2 2 127.04 9.11
1 2 2 114.62 8.59
-1 2 -3 155.65 13.34
1 2 3 147.88 10.28
1 2 3 147.82 10.42
1 2 4 414.9 18.93
1 2 4 412.68 19.07
-1 2 -4 431.3 12.92
1 2 5 48.61 5.42
1 2 5 44.81 4.53
1 2 5 59.8 7.72
1 2 5 57.05 8.21
-1 2 -5 49.94 5.07
1 2 6 720.54 21.15
-1 2 -6 779.79 19.89
1 2 6 714.79 18.21
1 2 6 798.35 32.07
1 2 7 11.52 4.53
-1 2 -7 10.45 2.72
-1 2 -7 6.52 2.85
1 2 7 7.94 2.68
1 2 7 7.51 2.64
1 2 8 194.89 11.28
1 2 8 190.74 20.22
-1 2 -8 205.55 13.76
1 2 8 192.84 14.2
1 2 9 162.45 10.99
1 2 9 143.33 19.03
-1 2 -9 170.51 13.48
-1 2 -10 289.76 29.45
1 2 10 272.96 15.55
1 2 10 267.74 27.88
-1 2 -10 265.12 18.37
1 2 11 5.67 4.17
1 2 11 1.48 2.18
-1 2 -11 7.16 3.05
-1 2 -11 1.43 2.1
1 2 11 5.52 3.31
1 2 12 29.34 9.91
1 2 12 34.73 5.79
-1 2 -12 25.37 6.29
1 2 12 23.77 8.75
1 2 13 15.1 3.76
-1 2 -13 5.63 3.71
1 2 14 64.76 7.47
-1 2 -15 9.27 2.53
1 2 15 6.99 2.25
1 2 15 5.64 1.91
1 3 -16 67.48 6.68
-1 3 16 50.1 5.5
1 3 -15 12.86 3.4
-1 3 15 13.9 3.46
-1 3 15 18.03 4
-1 3 14 29.11 5.58
-1 3 13 14.05 3.23
-1 3 13 15.3 4.26
-1 3 12 47.38 13.43
-1 3 12 36.26 5.42
-1 3 12 46.86 13.04
-1 3 12 45.7 7.39
-1 3 11 32.6 5.27
-1 3 11 33.6 5.19
-1 3 11 29.61 10
-1 3 11 34.29 11.02
-1 3 11 39.22 6.63
-1 3 10 84.97 9.64
-1 3 10 99.53 17.64
-1 3 10 84.21 15.88
-1 3 10 122.35 9.56
-1 3 10 91.27 8.62
1 3 -10 115.96 9.39
-1 3 9 252.62 25.98
-1 3 9 258.45 14.88
-1 3 9 286.56 13.88
-1 3 9 310.16 28.22
-1 3 9 230.71 13.07
1 3 -9 282.5 13.87
-1 3 8 222.79 22.32
-1 3 8 208.77 12.66
-1 3 8 232.9 22.42
-1 3 8 214.85 11.65
-1 3 8 199.88 11.41
1 3 -8 244.27 12.09
-1 3 7 32.4 4.41
-1 3 7 34.61 7.86
-1 3 7 35.83 4.32
-1 3 7 30.74 7.55
-1 3 7 30.12 4.12
-1 3 6 462.05 26.51
-1 3 6 437.68 14.73
-1 3 6 431.62 25.16
1 3 -6 492.01 15.86
-1 3 5 284.59 18.82
-1 3 5 272.23 18.04
1 3 -5 306.51 10.24
1 3 -4 606.55 15.11
-1 3 4 582.79 23.81
-1 3 3 104.35 9.1
1 3 -2 2902.36 28.18
-1 3 2 2712.77 43.3
-1 3 1 148.92 7.58
1 3 -1 157.67 6.18
1 3 0 432.34 8.97
1 3 0 469.33 17.6
1 3 0 457.79 14.61
-1 3 -1 253.56 16.2
-1 3 -1 250.57 7.82
-1 3 -2 543.65 24.5
-1 3 -2 497.04 23.51
1 3 2 517.25 17.98
1 3 2 504.05 16.97
-1 3 -2 543.66 12.66
-1 3 -3 596.07 27.32
1 3 3 634.69 21
1 3 3 612.33 20.3
-1 3 -4 504.5 26.77
1 3 4 506.23 21.16
1 3 4 497.67 20.68
-1 3 -5 52.5 9.11
1 3 5 64.74 4.75
1 3 5 69.6 8.43
-1 3 -5 55.31 5.49
1 3 6 137.79 8
-1 3 -6 138.7 15.95
-1 3 -6 143.16 10.13
1 3 7 97.41 6.7
-1 3 -7 96.66 8.74
-1 3 -7 95.85 8.98
1 3 7 102.88 7.17
-1 3 -7 82.88 13.24
1 3 7 77.23 11.86
1 3 8 35.77 4.42
-1 3 -8 22.17 7.3
1 3 8 36.3 5.25
1 3 8 31.14 8.24
-1 3 -8 29.35 5.36
1 3 9 33.93 4.92
-1 3 -9 23.36 7.89
1 3 9 22.3 7.53
1 3 10 327.08 16.74
-1 3 -10 327.45 30.5
1 3 10 315.34 30.29
1 3 11 34.5 5.61
1 3 11 26.28 9.12
1 3 11 28.05 9.24
-1 3 -12 35.17 7.14
1 3 12 37.76 5.96
1 3 13 39.41 6.08
1 3 14 10.86 3.5
1 3 14 16.12 3.54
1 3 15 8.29 2.35
-1 3 -15 6.35 2.04
-1 4 15 37.4 5.43
1 4 -15 33.95 5.3
-1 4 15 34.47 4.88
-1 4 14 25.52 5.11
1 4 -14 20.97 5.18
-1 4 14 31.72 5.43
1 4 -13 32.84 6.04
-1 4 13 37.31 6.35
1 4 -12 146.31 11.4
1 4 -12 133.87 12.95
-1 4 12 151.74 13.1
-1 4 12 160.88 23.57
-1 4 12 147.78 11.78
-1 4 11 29.71 5.7
-1 4 11 25.92 9.26
-1 4 11 20.81 8.5
-1 4 11 33.39 5.4
1 4 -11 33.77 5.56
-1 4 10 785.39 27.94
-1 4 10 803.56 50.23
-1 4 10 822.75 26.74
-1 4 10 796.44 48.83
1 4 -10 838.05 27.54
-1 4 9 6.42 2.36
-1 4 9 7.21 4.33
-1 4 9 5.91 2.4
-1 4 9 5.04 3.71
1 4 -9 11.64 3.03
-1 4 8 189.77 20.95
-1 4 8 219.12 12.75
-1 4 8 221.13 12.2
-1 4 8 203.01 21.19
1 4 -8 239.97 12.96
-1 4 7 73.8 11.93
-1 4 7 72.49 6.71
-1 4 7 75.72 11.82
-1 4 7 81.19 6.95
1 4 -7 77.27 6.91
-1 4 6 244.65 11.23
-1 4 6 210.84 18.33
-1 4 6 269.85 11.87
-1 4 6 229.87 18.69
-1 4 5 137.2 13.38
-1 4 5 118.12 12.12
-1 4 4 924.53 30.54
1 4 -4 927.13 18.83
-1 4 3 1733.93 38.53
1 4 -3 1992.45 27.73
1 4 -2 1109.46 19.2
1 4 -1 102.45 10.04
1 4 0 1084.14 19.23
1 4 0 1101.55 19.77
-1 4 -1 165.52 15.33
-1 4 -2 215.65 17.73
1 4 2 251.64 10.89
-1 4 -3 52.54 8.76
1 4 3 63.27 6.35
1 4 3 63.06 6.22
-1 4 -4 9.53 3.75
1 4 4 26.91 4.7
-1 4 -5 34.08 4.83
-1 4 -5 30.84 7.18
1 4 5 41.82 3.8
1 4 5 37.03 4.86
-1 4 -6 171.66 11.6
1 4 6 214.51 10.32
1 4 6 180.24 8.69
-1 4 -6 177.63 18.36
-1 4 -6 172.31 11.61
-1 4 -7 44.07 6.27
1 4 7 56.36 5.61
-1 4 -7 51.46 6.83
1 4 7 54.02 5.22
-1 4 -7 52.31 10.58
1 4 7 48.29 9.42
-1 4 -8 150.23 12.29
1 4 8 153.36 9.56
-1 4 -8 120.52 16.92
1 4 8 157.56 9.83
1 4 8 156.31 18.49
-1 4 -8 153.9 12.67
-1 4 -9 12.99 5.77
1 4 9 23.69 4.14
1 4 9 16.41 6.46
-1 4 -9 11.92 3.74
1 4 10 55.31 12.57
1 4 10 59.76 7
1 4 10 51.74 11.9
-1 4 -10 59.02 8.69
1 4 11 162.71 22.25
-1 4 -11 159.05 15.29
1 4 11 178.2 12.54
1 4 11 152.62 21.14
1 4 12 60.46 9.46
-1 4 -12 45.6 8.13
1 4 13 5.58 3.08
1 4 13 10.67 2.97
1 4 14 5.99 2.28
1 4 14 6.15 1.98
1 4 15 74.51 6.58
-1 5 15 20.81 3.69
1 5 -15 17.95 3.56
-1 5 14 39.51 6
1 5 -14 45.08 6.42
-1 5 13 51.35 7.52
1 5 -13 51.67 7.36
-1 5 13 46.99 5.77
-1 5 13 55.57 7.07
1 5 -12 28.67 5.24
-1 5 12 26.28 5.65
1 5 -12 23.81 5.11
-1 5 12 27.65 5.26
-1 5 11 172.32 13.19
1 5 -11 148.53 13.3
1 5 -11 179.62 13.43
-1 5 11 158.51 14
1 5 -11 150.59 10.12
-1 5 11 164.85 22.54
-1 5 11 142.73 12.09
1 5 -10 108.11 10.82
1 5 -10 101.72 8.44
-1 5 10 105.02 10
-1 5 10 106.24 17.49
-1 5 10 99.33 10.07
1 5 -9 332.63 17.79
1 5 -9 314.85 14.65
-1 5 9 309.69 16.29
-1 5 9 296.01 27.57
-1 5 9 289.12 16.31
1 5 -8 128.13 10.19
1 5 -8 116.64 8.68
-1 5 8 116.27 9.29
-1 5 8 102.1 15.04
-1 5 8 114.26 9.86
1 5 -7 56.73 6.41
1 5 -7 46.43 5.26
-1 5 7 41.67 5.13
-1 5 7 34.33 7.99
-1 5 7 39.53 5.41
1 5 -6 47.67 5.53
-1 5 6 53.67 6.43
-1 5 6 41.79 8.01
-1 5 6 36.11 4.92
1 5 -6 45.24 4.99
-1 5 5 38.43 4.11
-1 5 5 31.02 6.22
1 5 -5 39.97 4.53
-1 5 4 911.81 29.91
1 5 -4 881.79 21.4
-1 5 3 216.75 12.41
1 5 -3 214.38 10.52
1 5 -2 2133.55 32.17
1 5 -2 2349.42 58.93
1 5 -1 520.68 16.51
1 5 -1 578.31 28.39
1 5 1 16.83 2.04
-1 5 -2 25.59 6.66
1 5 3 54.64 6.22
-1 5 -3 68.77 11.25
1 5 4 207.78 12.83
-1 5 -4 186.4 19.22
1 5 4 156.95 12.13
1 5 4 195 11.09
1 5 5 54.46 6.93
-1 5 -5 54.68 6.6
1 5 5 65.68 5.92
-1 5 -5 54.54 6.35
-1 5 -5 57.76 11.17
1 5 5 46.43 7.46
1 5 5 55.85 6.38
1 5 6 57.91 5.9
-1 5 -6 61.85 7.46
1 5 6 51.33 7.11
-1 5 -6 58.53 7.06
-1 5 -6 50.15 10.89
1 5 6 41.17 7.83
1 5 6 52.78 6.55
-1 5 -7 12.13 3.5
1 5 7 9.59 2.5
1 5 7 9.11 3.16
-1 5 -7 12.59 3.51
1 5 7 17.26 2.98
-1 5 -7 10.72 5.26
1 5 7 8.37 3.9
1 5 7 12.08 3.3
1 5 8 46.72 5.69
1 5 8 46.8 7.52
-1 5 -8 44.43 7.05
-1 5 -8 42.15 6.81
1 5 8 42.44 5.12
-1 5 -8 37.26 10.19
1 5 8 41.6 9.45
1 5 8 52.96 7.27
1 5 9 114.69 16.81
-1 5 -9 104.03 11.71
1 5 9 113.8 12.54
-1 5 -9 121.59 18.87
1 5 9 113.5 9
1 5 9 111.22 16.22
1 5 10 84.64 15.11
-1 5 -10 99.59 11.31
-1 5 -10 88.42 16.15
1 5 10 91.9 8.49
1 5 10 103.5 12.11
1 5 10 85.09 14.87
-1 5 -11 56.47 8.53
1 5 11 48.59 8.72
1 5 12 165.96 14.58
1 5 12 133.62 10.31
1 5 13 13.07 3.64
-1 5 -13 9.74 2.39
1 5 14 90.06 7.39
1 5 14 93.75 8.45
-1 5 -14 83.66 7.75
-1 6 14 64.27 7
1 6 -14 52.97 6.35
-1 6 13 19.97 4.43
1 6 -13 18.84 4.18
-1 6 12 41.73 5.71
1 6 -12 43.9 6.56
-1 6 12 45.63 7.2
1 6 -12 36.26 6.09
1 6 -11 27.39 5.39
-1 6 11 35.8 6.59
1 6 -11 26.81 5.28
-1 6 11 30.19 5.17
1 6 -11 31.16 4.73
-1 6 10 335.73 20.2
1 6 -10 344.07 19.7
1 6 -10 292.91 17.85
1 6 -10 350.04 16.39
-1 6 10 294.42 17.92
-1 6 10 308.66 16.85
1 6 -9 25.6 4.44
-1 6 9 31.63 5.34
-1 6 9 12.72 4.13
-1 6 9 23.07 5.18
1 6 -9 17.63 4.97
1 6 -8 748.51 24.32
-1 6 8 748.19 26.82
-1 6 8 712.48 25.15
1 6 -8 842.22 28.58
-1 6 8 841.01 30.12
1 6 -7 36.9 5.11
-1 6 7 43.23 5.86
-1 6 7 27.66 5.1
-1 6 7 35.33 5.89
1 6 -7 25.83 5.3
1 6 -6 102.75 8.71
-1 6 6 107.78 8.22
-1 6 6 106.86 8.85
1 6 -6 117.49 9.4
-1 6 6 94.18 9.15
1 6 -5 63.63 7.04
-1 6 5 71.39 6.57
-1 6 5 65.79 6.62
-1 6 5 69.56 6.87
-1 6 5 84.93 8.27
-1 6 4 107.18 8.05
1 6 -4 118.4 8.86
1 6 -3 173.33 10.57
1 6 -3 184.37 18.74
1 6 -2 390.82 15.62
1 6 -2 421.48 27.35
-1 6 1 255.14 10.83
-1 6 1 237.85 10.72
1 6 -1 240.52 20.09
-1 6 0 72.5 5.87
-1 6 -1 66.11 5.74
1 6 2 66.03 6.76
1 6 2 54.52 6.45
1 6 2 50.75 6.59
1 6 3 138.36 8.5
-1 6 -3 110.77 9.02
1 6 3 115.41 10.03
1 6 3 109.64 9
1 6 3 102.27 8.43
-1 6 -3 101.76 15.22
1 6 4 7.82 2.71
-1 6 -4 9.1 2.74
-1 6 -4 10.02 4.92
1 6 4 15.03 3.34
1 6 5 29.33 5.49
1 6 5 35.67 4.8
-1 6 -5 29.5 4.86
-1 6 -5 30.99 8.95
1 6 5 34.83 5.38
-1 6 -6 95.68 9.91
1 6 6 112.15 8.84
1 6 6 99.72 10.57
-1 6 -6 92.09 9.16
-1 6 -6 81.75 15.05
1 6 6 88.79 8.96
-1 6 -7 15.17 4.15
1 6 7 14.19 3.26
1 6 7 8.98 3.31
-1 6 -7 7.1 2.7
-1 6 -7 8.18 4.92
1 6 7 10.42 3.71
-1 6 -8 41.38 7.13
1 6 8 54.02 8.38
1 6 8 57.2 6.74
-1 6 -8 41.81 6.88
-1 6 -8 58.62 13.48
1 6 8 37.94 6.33
-1 6 -9 4.36 3.71
1 6 9 9.98 3.68
-1 6 -9 6.71 2.85
-1 6 -10 21.21 8.06
1 6 10 25.49 6.34
1 6 11 49.14 8.26
1 6 12 10.25 3.99
-1 6 -12 17.31 3.5
1 6 13 16.82 3.87
1 6 13 15.06 3.27
-1 6 -13 15.95 2.89
-1 6 -13 17.34 3.69
1 6 14 17.24 2.82
-1 6 -14 13.93 2.72
-1 7 13 33.17 5.21
1 7 -13 31.14 4.78
1 7 -12 21.51 4.53
-1 7 12 15.42 3.95
1 7 -12 21.72 4.35
1 7 -11 58.8 7.94
-1 7 11 47.43 7.36
1 7 -11 43.74 6.41
-1 7 11 56.49 6.81
1 7 -11 52.33 6.15
1 7 -10 33.35 6.67
-1 7 10 39.39 6.88
1 7 -10 37.7 5.95
-1 7 10 34.35 5.59
1 7 -10 45.46 6.06
1 7 -9 30.22 6.34
-1 7 9 39.36 6.88
1 7 -9 32.33 5.36
-1 7 9 37.17 5.9
1 7 -9 31.94 5.19
1 7 -8 275.68 17.62
-1 7 8 253.57 17.13
1 7 -8 267.79 14.66
1 7 -8 238.25 14.83
-1 7 8 244.98 15.06
1 7 -7 180.15 12.17
-1 7 7 144.86 10.42
-1 7 7 169.52 12.28
1 7 -7 187.54 13.94
-1 7 7 157.17 13.08
1 7 -6 164.97 11.89
1 7 -6 184.68 23.15
-1 7 6 168.8 11.22
-1 7 6 164.96 11.81
-1 7 6 182.84 13.6
1 7 -5 46.21 6.66
-1 7 5 58.58 6.56
1 7 -5 51.92 11.8
-1 7 5 33.97 5.6
-1 7 5 41 5.4
-1 7 5 44.76 5.99
1 7 -5 50.56 6.32
1 7 -4 195.92 12.49
1 7 -4 219.8 23.36
-1 7 4 187.32 11.65
-1 7 4 196.58 12.27
-1 7 4 182.7 11.58
1 7 -4 194.85 12.31
1 7 -3 77.11 8.23
1 7 -3 65.92 6.86
1 7 -3 94.28 14.8
1 7 -3 77.5 7.71
-1 7 3 64.73 6.83
-1 7 3 69.23 7.17
1 7 -2 48.49 10.31
-1 7 2 40.49 5.42
1 7 -2 44.23 5.73
-1 7 2 42.28 5.61
-1 7 1 111.48 8.2
-1 7 1 121.16 8.37
-1 7 1 104.03 8.79
1 7 -1 124.05 9.52
1 7 -1 113.91 15.44
-1 7 1 114.46 9.24
1 7 0 57.19 5.31
-1 7 0 45.46 5.2
1 7 0 45.18 5.75
-1 7 0 46.88 5.41
-1 7 -1 31.44 4.7
1 7 1 38.23 4.52
-1 7 -1 33.34 4.54
1 7 1 25.84 4.81
1 7 1 33.33 5.17
-1 7 -2 26.19 4.51
1 7 2 28.74 4.09
-1 7 -2 26.42 4.15
1 7 2 36.16 5.49
1 7 2 30.26 4.89
1 7 3 15.48 3.56
-1 7 -3 10.34 2.98
1 7 3 13.19 3.37
-1 7 -4 8.8 2.9
1 7 4 9.53 3.34
-1 7 -4 13.3 6.19
-1 7 -5 89.27 9.69
1 7 5 98.64 9.56
-1 7 -5 92.23 16.72
1 7 6 122.86 10.32
1 7 6 115.86 10.68
-1 7 -6 111.5 18.83
-1 7 -7 33.29 7.07
1 7 7 46.62 6.29
1 7 7 37.41 6.24
-1 7 -7 24.37 8.97
-1 7 -8 20.56 5.19
1 7 8 22.77 5.11
1 7 8 21.39 4.8
-1 7 -8 17.02 7.56
-1 7 -9 13.64 6.7
1 7 9 16.33 4.32
1 7 10 36.41 6.81
1 7 11 9.74 3.06
-1 7 -11 6.43 2.44
-1 7 -11 10.21 2.84
1 7 12 12.29 3.11
-1 7 -12 13.44 2.92
-1 7 -12 8.13 2.5
1 7 13 18.46 3.23
-1 7 -13 19.99 3.29
1 8 -12 15.53 4.19
-1 8 11 56.31 6.29
1 8 -11 50.4 7.5
1 8 -10 24.87 4.47
-1 8 10 24.06 4.5
1 8 -10 18.42 5.22
1 8 -9 4.91 4.18
1 8 -9 17.87 3.97
-1 8 9 16.18 3.87
1 8 -9 7.31 4.68
1 8 -8 143.08 11.92
1 8 -8 166.29 24.25
-1 8 8 148.97 11.95
1 8 -8 139.3 13.06
1 8 -7 34.39 5.63
-1 8 7 23.48 4.43
1 8 -7 33.16 10.66
-1 8 7 29.68 5.34
1 8 -6 27.66 6.14
-1 8 6 36.35 5.58
1 8 -6 19.54 7.98
-1 8 6 33.49 5.62
1 8 -6 27.95 6.01
1 8 -5 136.91 11.75
-1 8 5 129.52 10.58
1 8 -5 146.56 21.27
-1 8 5 126.74 10.03
1 8 -5 133.67 10.99
1 8 -4 191.31 13.76
1 8 -4 180.27 12.22
-1 8 4 181.01 12.35
-1 8 4 164.75 11.94
1 8 -4 190.81 23.58
1 8 -3 21.68 4.06
1 8 -3 21.63 7.73
-1 8 3 25.29 4.69
-1 8 3 29.33 5.06
1 8 -2 162.56 10.62
-1 8 2 163.26 12.02
1 8 -2 175.29 12.57
1 8 -2 191.84 22.48
-1 8 2 147.8 11.41
-1 8 2 173.6 11.03
1 8 -1 409.01 16.07
-1 8 1 420.79 19.42
1 8 -1 452.25 20.03
-1 8 1 420.27 17.41
1 8 0 188.33 10.47
1 8 0 138.67 8.89
-1 8 0 164.13 10.89
1 8 0 171.34 12.31
-1 8 0 157.99 10.87
1 8 0 153.83 11.75
1 8 1 105.86 8.17
-1 8 -1 97.26 8.95
-1 8 -1 99.11 8.6
1 8 1 104.11 9.64
1 8 1 94.18 9.27
-1 8 -1 83.63 8.07
1 8 1 91.97 9.11
1 8 2 166.44 11.04
-1 8 -2 161.27 12.09
-1 8 -2 155.18 10.99
1 8 2 148.64 11.67
1 8 2 166.69 12.8
1 8 3 16.63 4.21
-1 8 -3 21.06 4.57
-1 8 -3 8.69 3.73
1 8 3 25.47 4.88
1 8 4 63.43 7.61
-1 8 -4 65.41 8.42
-1 8 -4 51.04 7.29
1 8 4 64.93 7.91
-1 8 -4 64.84 14.73
1 8 5 15.15 3.88
-1 8 -5 8.65 3.19
-1 8 -6 12.16 3.91
-1 8 -6 11.36 6.32
1 8 6 14.72 3.89
-1 8 -7 16.32 7.6
-1 8 -7 14.89 5.36
1 8 7 23.25 4.94
1 8 8 26.51 5.52
-1 8 -8 14.36 7.05
-1 8 -8 31.93 5.58
-1 8 -8 26.58 4.85
1 8 9 53.83 7.66
-1 8 -9 58.8 8.07
-1 8 -9 60.52 7.25
1 8 10 75.53 8.61
-1 8 -10 61.34 6.52
-1 8 -10 73.92 7.88
-1 8 -10 59.16 6.84
-1 8 -11 20.39 3.78
1 8 11 22.32 3.61
1 8 11 22.73 4.32
1 8 12 12.32 2.77
-1 8 -12 14.02 2.71
1 9 -12 21.65 3.57
1 9 -11 20 4.25
1 9 -11 25.41 4.41
1 9 -10 40.44 7.15
1 9 -9 11.18 4.1
1 9 -8 122.28 11.25
1 9 -7 291.33 18.61
1 9 -7 301.44 18
1 9 -7 312.07 33.34
-1 9 7 253 14.86
1 9 -6 119.49 20.46
-1 9 6 101.43 9.72
1 9 -6 94.52 10.5
1 9 -5 38.49 6.85
1 9 -5 62.82 8.27
-1 9 5 36.44 5.51
-1 9 5 49.93 6.95
1 9 -5 50.13 13.05
1 9 -4 6.82 2.51
-1 9 4 16.5 3.89
-1 9 4 13.23 3.62
1 9 -3 50.48 6.57
-1 9 3 47.22 6.79
1 9 -3 58.16 13.54
1 9 -2 48.43 6.16
-1 9 2 47.95 6.96
1 9 -1 56.48 6.34
-1 9 1 74.28 7.81
-1 9 1 69.38 8.46
1 9 -1 53.25 7.99
1 9 0 362.42 19.94
-1 9 0 390.68 18.27
1 9 0 373.29 20.21
-1 9 0 358.5 19.82
1 9 1 171.67 11.61
-1 9 -1 168.62 12.48
-1 9 -1 162.87 12.02
1 9 1 169.91 13.24
1 9 1 162.88 12.84
1 9 1 180.66 13.68
-1 9 -1 154.26 11.99
-1 9 -2 9.82 3.15
1 9 2 9.76 3.41
1 9 2 10.78 3.31
-1 9 -2 16.61 3.92
-1 9 -2 14.04 4.08
-1 9 -3 34.97 6.2
1 9 3 30.39 5.72
1 9 3 31.59 5.68
-1 9 -3 39.33 6.04
-1 9 -4 134.8 12.61
1 9 4 118.43 10.86
1 9 4 125.29 11.58
-1 9 -4 123.46 11.58
-1 9 -5 121.94 12.33
1 9 5 110.86 10.56
1 9 5 97.95 10.66
-1 9 -5 98.23 10.46
1 9 6 37.08 6.26
-1 9 -6 33.45 6.58
1 9 6 34.73 5.91
1 9 7 97.82 9.96
1 9 7 83.45 10.46
1 9 7 116.35 11.16
-1 9 -8 200.84 14.54
1 9 8 163.82 13.84
1 9 8 183.09 13.59
-1 9 -9 27.64 4.87
1 9 9 22.86 4.71
-1 9 -9 23.09 4.28
1 9 9 23.13 4.33
-1 9 -10 36.07 5.14
-1 9 -10 38.17 4.79
1 9 10 25.43 4.58
1 9 10 27.59 4.19
1 9 11 15.32 3.13
-1 9 -11 11.88 2.61
1 10 -11 32.49 4.39
1 10 -10 68.87 7.78
1 10 -10 58.8 6.66
1 10 -9 9.42 2.89
1 10 -8 34.91 6.06
1 10 -8 33.31 5.74
1 10 -7 33.63 6.01
1 10 -7 44.92 7.58
1 10 -6 27.52 9.83
1 10 -6 41.13 6.99
1 10 -6 46.6 7.15
1 10 -5 29.33 5.95
1 10 -5 35.59 11.17
1 10 -4 54.33 7.27
-1 10 4 51.89 6.89
1 10 -3 37.72 5.86
-1 10 3 41.41 6.46
1 10 -2 241.67 14.21
-1 10 2 209.77 15
1 10 -1 270.28 14.27
-1 10 1 298.52 18.22
1 10 -1 295.24 18.95
-1 10 1 282.99 15.72
1 10 0 11.09 5.04
-1 10 0 18.89 4.64
-1 10 0 33.86 5.54
1 10 0 21.39 4.92
1 10 0 27.61 5.43
1 10 1 34.16 7.3
-1 10 -1 44.7 7.18
1 10 1 45.51 6.95
-1 10 -1 46.71 6.62
-1 10 -2 320.93 20.16
-1 10 -2 339.22 18.14
1 10 2 383.05 20.06
-1 10 -3 79.46 8.85
-1 10 -3 76.14 8.7
1 10 3 58.06 7.44
1 10 3 94.81 9.92
1 10 4 74.09 9.06
-1 10 -4 89.53 9.44
-1 10 -4 74.96 8.99
1 10 4 87.8 9.1
1 10 5 68.84 8.6
-1 10 -5 65.92 8.09
1 10 5 61.94 7.55
1 10 6 150.58 12.38
1 10 6 152.15 11.57
-1 10 -7 31.9 5.54
1 10 7 20.61 5.29
-1 10 -8 157.34 11.86
-1 10 -8 146.71 11.26
1 10 8 140.16 10.64
-1 10 -9 29.97 4.65
1 10 9 24.83 4.01
-1 10 -9 26.75 4.22
-1 10 -10 17.73 3.29
-1 10 -10 14.38 2.88
-1 10 -10 16.49 2.7
1 11 -9 30.21 4.59
1 11 -9 28.8 4.77
1 11 -8 21.16 4.16
1 11 -8 22.02 4.41
1 11 -7 19.45 4.22
1 11 -7 13.01 3.5
1 11 -6 19.09 4.29
1 11 -5 21.15 4.5
1 11 -4 75.82 8.37
-1 11 4 74.16 7.66
1 11 -3 28.99 5.61
1 11 -3 20.44 4.21
-1 11 3 29.05 5.19
1 11 -2 84.65 9.62
1 11 -2 95.59 9.98
1 11 -2 83.78 8.15
-1 11 2 90.94 9.64
1 11 -1 22.95 4.88
1 11 -1 22.19 4.98
-1 11 1 17.54 4.37
-1 11 0 41.52 6
1 11 0 42.09 6.57
1 11 0 42.17 5.87
-1 11 0 35.78 6.34
1 11 1 19.68 6.27
-1 11 -1 34.64 5.57
1 11 1 37.56 6.15
-1 11 -1 42.62 6.97
-1 11 -2 263.65 15.52
1 11 2 257.42 15.89
1 11 2 239 14.32
-1 11 -2 235.58 16.68
1 11 3 28.69 4.82
-1 11 -3 32.77 5.5
1 11 4 121.75 12.23
1 11 4 125.48 9.84
-1 11 -4 135.86 11.15
1 11 5 106.45 10.67
1 11 5 100.32 8.49
-1 11 -5 110.52 9.91
-1 11 -5 104.13 10.52
1 11 6 70.96 8.86
-1 11 -6 88.03 8.59
-1 11 -6 100.98 9.97
1 11 7 12.43 3.09
-1 11 -7 12.97 3.14
-1 11 -7 10.13 2.87
1 11 8 23.1 3.78
-1 11 -8 27.56 4.28
-1 11 -8 32.73 4.64
-1 11 -9 22.31 3.25
1 12 -9 29.34 3.64
1 12 -8 36.94 4.67
1 12 -7 27.71 4.43
1 12 -6 15.91 3.45
1 12 -5 8.07 2.48
1 12 -4 20.03 4.26
1 12 -4 17.25 3.79
1 12 -4 15.69 3.41
1 12 -3 26.93 4.81
1 12 -3 30.71 5.37
-1 12 3 22.86 4.02
1 12 -3 22.25 4.27
1 12 -3 18.93 3.6
1 12 -2 14.64 3.41
-1 12 2 12.68 3.25
1 12 -2 19.68 4.14
1 12 -1 58.32 6.57
-1 12 1 59.34 7.39
1 12 -1 59.74 7.21
-1 12 0 12.54 3.49
1 12 0 17.76 3.9
-1 12 -1 13.28 3.63
1 12 1 20.32 4.11
-1 12 -2 12.77 3.55
-1 12 -2 14.72 3.31
-1 12 -3 9.3 3.19
-1 12 -3 16.95 3.53
-1 12 -4 52.1 6.08
-1 12 -5 18.34 4.21
-1 12 -5 20.24 3.67
-1 12 -6 80.92 7.66
-1 12 -6 79.46 6.88
-1 12 -7 35.64 4.6
-1 12 -8 30.88 3.64
1 13 -7 44.56 4.32
1 13 -6 42.88 4.62
1 13 -5 33.69 4.3
1 13 -4 26.26 3.89
1 13 -4 27.13 3.84
1 13 -3 8.44 2.2
1 13 -3 15.51 3
1 13 -2 80.39 6.93
-1 13 1 6.94 2.09
1 13 -1 17.67 3.25
-1 13 0 20.15 3.74
-1 13 -1 85.16 7.85
-1 13 -2 32.46 4.85
-1 13 -3 14.46 3.17
-1 13 -6 29.42 3.65
-2 -13 4 24.72 4.02
-2 -13 4 29.14 4.74
-2 -13 3 93.65 7.83
-2 -13 3 100.88 9.02
-2 -13 2 16.13 3.62
2 -13 -1 14.27 2.76
-2 -13 1 17.46 3.71
2 -13 0 37.6 4.74
-2 -13 0 38.74 5.32
2 -13 1 13.82 2.85
2 -13 2 7.96 2.14
-2 -12 7 18.76 3.72
-2 -12 7 19.16 3.88
-2 -12 6 10.12 3.04
-2 -12 6 6.45 2.18
-2 -12 6 10.4 2.95
-2 -12 5 34.76 5.58
-2 -12 4 55.24 7.16
-2 -12 4 48.12 7.38
-2 -12 3 19.47 4.65
2 -12 -3 15.3 2.98
-2 -12 3 12.84 3.45
-2 -12 2 12.38 3.72
-2 -12 2 10.34 3.04
-2 -12 1 9.65 3.26
-2 -12 1 5.78 2.2
-2 -12 0 22.88 4.91
-2 -12 0 15.6 3.39
-2 -12 -1 11.77 3.4
-2 -12 -2 27.69 4.91
-2 -12 -3 45.53 6.48
2 -12 4 7.86 2.31
-2 -12 -4 12.81 3.19
2 -12 5 5.52 1.82
-2 -11 9 27.38 4.35
-2 -11 9 32.19 5.14
-2 -11 8 2.76 1.54
-2 -11 8 5.6 2.29
-2 -11 7 28.79 5.3
-2 -11 7 35.9 6.02
-2 -11 6 52.19 7.4
-2 -11 5 32.97 6.02
-2 -11 5 29.51 5.56
-2 -11 4 18.98 4.6
-2 -11 4 25.73 5.11
-2 -11 3 43.19 7.1
-2 -11 3 42.8 6.37
-2 -11 2 78.72 9.17
-2 -11 1 29.87 5.5
-2 -11 1 25.87 7.03
-2 -11 0 45.49 6.51
-2 -11 0 58.11 8.6
-2 -11 -1 9 3.31
-2 -11 -2 91.99 10.24
-2 -11 -3 13.65 3.73
2 -11 4 20.17 3.84
-2 -11 -4 20.13 4.69
2 -11 5 22.72 4.28
-2 -11 -5 25.47 4.92
2 -11 5 26.17 4.36
2 -11 6 87.89 7.81
2 -11 6 73.97 7.71
-2 -11 -6 87.57 8.19
2 -11 6 105.7 8.56
2 -11 7 19.31 3.18
2 -11 7 18.39 3.47
2 -11 7 22.34 3.75
2 -11 8 18.65 3.03
-2 -10 10 10.08 2.67
-2 -10 10 12.08 3.36
-2 -10 9 3.34 1.74
-2 -10 9 8.92 3.34
-2 -10 8 13.04 3.69
-2 -10 8 8.62 3.17
-2 -10 7 16.32 4.46
-2 -10 7 19.39 4.82
-2 -10 6 25.03 5.56
-2 -10 5 7.99 3.26
-2 -10 5 5.61 2.61
-2 -10 5 5.53 2.58
-2 -10 4 28.95 6.22
-2 -10 4 29.04 5.87
-2 -10 4 27.59 5.69
-2 -10 3 19.55 5.09
-2 -10 3 28.6 5.63
-2 -10 3 24.66 5.35
-2 -10 2 75.93 9.96
-2 -10 2 86.89 9.87
-2 -10 2 83.35 9.23
-2 -10 1 13.04 4.1
-2 -10 1 11.36 3.49
-2 -10 0 191.83 13.88
-2 -10 0 147.53 14.79
-2 -10 -1 32.2 5.44
-2 -10 -1 42.85 7.54
-2 -10 -2 32.5 6.45
2 -10 2 37.44 5.28
-2 -10 -3 114.11 11.74
2 -10 3 129.11 10.22
-2 -10 -4 71.21 8.8
2 -10 4 65.95 7.49
2 -10 5 77.98 8.22
-2 -10 -5 64.99 8.81
-2 -10 -6 30.92 5.69
2 -10 6 27.21 4.82
2 -10 7 47.39 5.62
2 -10 7 43.84 6.89
-2 -10 -7 53.44 6.72
2 -10 7 57.33 6.8
2 -10 8 59.29 7.08
2 -10 8 75.55 7.5
2 -10 9 14.16 3.07
2 -10 9 24.38 3.87
-2 -9 12 26.61 4.06
-2 -9 12 33.05 5.02
-2 -9 11 31.87 5.57
-2 -9 10 96.53 9.25
-2 -9 10 96.02 8.62
-2 -9 9 18.92 5.14
-2 -9 9 18.51 4.42
-2 -9 8 50.14 7.78
-2 -9 8 51.53 8.42
-2 -9 7 9.2 3.5
-2 -9 7 6.68 2.84
-2 -9 7 1.82 2.82
-2 -9 6 61.45 8.92
-2 -9 5 36.08 6.92
-2 -9 5 23.63 5.43
-2 -9 5 20.4 5.68
-2 -9 4 37.78 7.01
-2 -9 4 43 7.55
-2 -9 4 41.86 7.07
-2 -9 3 24.8 5.64
-2 -9 3 20.87 4.86
-2 -9 3 23.89 5.19
-2 -9 2 104.97 11.52
-2 -9 2 117.59 11.27
-2 -9 2 99.61 10.27
-2 -9 1 109.3 11.68
-2 -9 1 123.49 11.28
-2 -9 1 111.19 10.42
-2 -9 0 16.67 4.04
-2 -9 -1 23.59 6.61
-2 -9 -1 31.22 5.34
2 -9 1 36.56 4.96
-2 -9 -2 433.35 24.44
2 -9 2 465.04 19.63
-2 -9 -3 23.38 5.44
2 -9 3 19.68 4.02
-2 -9 -4 49.9 7.75
2 -9 4 70.01 7.84
2 -9 5 20.28 4.31
-2 -9 -5 17.18 4.78
-2 -9 -6 73.12 9.52
2 -9 6 83.57 8.81
2 -9 7 73.59 8.76
-2 -9 -7 69.03 8.65
2 -9 8 115.18 8.42
2 -9 8 109.64 11.9
-2 -9 -8 125.71 10.45
2 -9 8 149.67 11.32
2 -9 9 69.99 8.23
2 -9 9 77.12 7.67
2 -9 10 33.8 5.08
2 -9 11 9.12 2.18
-2 -8 12 50.76 6.34
-2 -8 12 29.92 4.99
-2 -8 12 41.63 6.26
-2 -8 12 47.51 6.02
-2 -8 11 15.77 3.82
-2 -8 11 5 1.97
-2 -8 11 13.54 3.91
-2 -8 10 33.76 5.82
-2 -8 10 27.73 5.27
-2 -8 10 27.89 5.02
-2 -8 10 15.05 4.35
-2 -8 9 50.6 7.57
-2 -8 9 48.56 6.64
-2 -8 8 147.53 13.66
-2 -8 8 153.79 11.56
-2 -8 8 151.88 14.93
-2 -8 7 150.99 11.97
-2 -8 7 142.61 13.54
-2 -8 7 146.09 10.8
-2 -8 7 136.91 13.87
-2 -8 6 80.7 8.38
-2 -8 6 88.1 10.13
-2 -8 6 69.26 9.8
-2 -8 5 10.41 4.19
-2 -8 4 60.6 9.36
-2 -8 4 63.2 8.45
-2 -8 4 52.87 8.19
-2 -8 3 24.19 3.84
-2 -8 3 20.38 4.87
-2 -8 3 22.55 4.9
-2 -8 3 16.65 4.32
-2 -8 2 8.96 3.2
-2 -8 2 6.57 1.98
-2 -8 2 9.71 3.12
-2 -8 2 0.45 2.01
-2 -8 1 31.44 6.81
-2 -8 1 45.63 5.2
-2 -8 1 48.45 6.74
-2 -8 1 45.89 6.56
-2 -8 0 207.66 16.05
-2 -8 0 204.99 11.68
-2 -8 0 235.25 14.49
-2 -8 0 222.66 13.92
-2 -8 -1 19.02 5.4
-2 -8 -1 14.45 3.5
-2 -8 -2 73.14 7.58
-2 -8 -2 62.12 9.34
-2 -8 -3 35.13 6.57
-2 -8 -4 54.19 8.1
-2 -8 -5 29.01 5.76
-2 -8 -5 28.91 6.28
-2 -8 -6 26.95 5.98
-2 -8 -6 24.71 5.05
2 -8 7 59.35 8.08
-2 -8 -7 51.23 7.95
2 -8 8 21.8 3.81
2 -8 8 20.07 5.59
2 -8 8 25.97 5.28
-2 -8 -8 32.07 5.86
2 -8 9 14.45 4.17
-2 -8 -9 15.84 3.64
2 -8 10 15.13 4.18
2 -8 10 15.29 3.4
2 -8 11 23.45 4.32
2 -8 11 20.11 3.49
2 -8 12 28.98 3.9
-2 -7 13 12.24 3.19
-2 -7 13 13.33 3.32
-2 -7 13 11.48 3.09
-2 -7 12 10.45 3.21
-2 -7 12 9.81 3.23
-2 -7 11 15.81 3.99
-2 -7 11 20.24 4.97
-2 -7 10 6.64 2.61
-2 -7 10 8.69 3.01
-2 -7 10 5.38 2.64
-2 -7 9 26.73 5.51
-2 -7 9 20.17 4.48
-2 -7 9 24.79 6.1
-2 -7 8 254.66 15.32
-2 -7 8 185.63 15.21
-2 -7 7 24.48 4.51
-2 -7 7 31.54 5.95
-2 -7 7 28.13 6.26
-2 -7 6 11.71 2.91
-2 -7 6 14.31 4.35
-2 -7 6 8.41 3.57
-2 -7 5 25.39 5.91
-2 -7 5 40.32 5.66
-2 -7 4 156.29 10.16
-2 -7 4 145.08 10.12
-2 -7 4 134.98 11.97
-2 -7 4 143.67 12.15
-2 -7 3 19.77 4.34
-2 -7 3 19.84 4.77
-2 -7 3 13.12 4.63
-2 -7 3 20.1 4.16
-2 -7 2 72.83 8.11
-2 -7 2 71.81 8.21
-2 -7 2 74.51 6.02
-2 -7 2 74.43 6.97
-2 -7 2 62.34 8.51
-2 -7 1 252.92 14.72
-2 -7 1 255.4 14.81
-2 -7 1 240.66 16.05
-2 -7 1 264.58 11.27
-2 -7 1 239.2 12.27
-2 -7 0 123.95 10.02
-2 -7 0 119.06 9.81
-2 -7 0 102.63 10.72
-2 -7 0 135.66 8.1
-2 -7 -1 13.48 3.18
-2 -7 -1 16.4 4.2
-2 -7 -1 16.48 2.86
-2 -7 -2 101.51 8.48
-2 -7 -2 88.23 10.22
-2 -7 -3 29.29 5.76
-2 -7 -4 34.47 6.3
-2 -7 -5 106.76 11.85
-2 -7 -5 80.9 9.6
-2 -7 -6 56.47 8.67
-2 -7 -6 50.78 7.37
-2 -7 -6 50.27 7.44
-2 -7 -7 142.82 13.89
2 -7 8 131.31 14.8
-2 -7 -8 167.07 14.11
2 -7 9 53.14 8.89
-2 -7 -9 56.5 7.56
2 -7 9 39.17 6.41
2 -7 10 10.23 3.55
2 -7 10 12.93 3.27
2 -7 11 4.15 1.77
2 -7 11 4.71 3.4
2 -7 11 6.44 2.12
2 -7 12 1.56 0.94
2 -7 12 8.78 2.59
-2 -6 14 62.05 7.03
-2 -6 14 68.97 7.51
-2 -6 13 107.64 9.39
-2 -6 13 134.4 11.1
-2 -6 12 44.58 6.92
-2 -6 12 59.8 8.21
-2 -6 11 10.82 3.48
-2 -6 11 10.9 3.68
-2 -6 10 141.03 12.07
-2 -6 10 146.72 13.14
-2 -6 10 132.82 13.66
-2 -6 9 30.03 5.71
-2 -6 9 29.86 5.54
-2 -6 9 28.24 5.94
-2 -6 8 44.14 6.4
-2 -6 8 54.95 7.68
-2 -6 8 52.16 7.88
-2 -6 7 3.41 1.67
-2 -6 7 5.67 2.41
-2 -6 6 128.42 11.1
-2 -6 6 126.98 9.49
-2 -6 6 106.04 10.94
-2 -6 5 16.45 3.75
-2 -6 5 20.75 5.12
-2 -6 5 25.74 4.93
-2 -6 5 24.71 3.86
-2 -6 4 327.14 17.55
-2 -6 4 314.43 14.6
-2 -6 4 333.78 14.08
-2 -6 3 115.03 7.82
-2 -6 3 116.46 8.32
-2 -6 3 125.22 8.7
-2 -6 3 134.39 10.61
-2 -6 3 124.33 10.41
-2 -6 2 375.3 17.82
-2 -6 2 405.23 18.09
-2 -6 2 384.14 14.79
-2 -6 2 370.64 13.72
-2 -6 2 365.54 18.28
-2 -6 1 23.51 4.23
-2 -6 1 22.75 4.03
-2 -6 1 21.14 5.22
-2 -6 1 19.34 3.75
-2 -6 0 117.07 9.25
-2 -6 0 114.81 8.84
-2 -6 0 95.43 9.64
-2 -6 0 105.77 7.63
-2 -6 -1 189.27 11.48
-2 -6 -1 203.75 11.52
-2 -6 -1 189.33 13.98
-2 -6 -2 163.2 10.28
-2 -6 -2 172.7 13.54
-2 -6 -3 30.96 5.65
-2 -6 -4 129.78 11.7
-2 -6 -5 53.03 8.95
-2 -6 -5 62.99 8.55
-2 -6 -6 106.25 10.75
-2 -6 -6 107.59 11.71
-2 -6 -6 107.11 10.59
-2 -6 -7 19.68 4.58
-2 -6 -7 13.39 3.6
-2 -6 -7 18.41 4.87
-2 -6 -8 26.87 5.77
2 -6 8 31.07 6.75
-2 -6 -9 82.55 9.61
2 -6 9 80.39 11.26
-2 -6 -10 136.43 11.21
2 -6 10 132.53 10.65
2 -6 10 143.53 14.82
2 -6 11 11.11 2.89
2 -6 11 6.65 3.56
2 -6 12 6 1.88
2 -6 12 3.08 1.43
2 -6 12 7.95 2.76
2 -6 13 5.23 1.87
-2 -5 15 18.93 3.73
-2 -5 14 24.59 4.88
-2 -5 13 50.2 6.61
-2 -5 13 49.71 6.86
-2 -5 13 35.82 5.62
-2 -5 12 130.42 11.32
-2 -5 12 113.09 11.36
-2 -5 12 125.79 12.55
-2 -5 12 98.08 10.4
-2 -5 11 44.42 6.71
-2 -5 11 55.01 8.18
-2 -5 11 39.71 7.25
-2 -5 10 757.91 28.26
-2 -5 10 734.73 30.74
-2 -5 10 810.79 49.16
-2 -5 10 778.47 27.5
-2 -5 10 845.8 31.5
-2 -5 9 35.61 5.98
-2 -5 9 42.56 6.61
-2 -5 9 41.45 6.13
-2 -5 9 35.37 6.41
-2 -5 9 27.75 8.71
-2 -5 9 36.92 4.52
-2 -5 8 451.18 21.69
-2 -5 8 468.27 21.21
-2 -5 8 426.94 18.64
-2 -5 8 392.21 21.35
-2 -5 8 433.8 32.52
-2 -5 8 436.04 14.87
-2 -5 7 131.78 11.48
-2 -5 7 124.02 9.42
-2 -5 7 129.69 16.62
-2 -5 7 128.61 10.08
-2 -5 7 110.24 10.05
-2 -5 6 162.92 17.31
-2 -5 6 187.44 11.26
-2 -5 6 178.09 12.31
-2 -5 5 37.26 5.6
-2 -5 5 34.13 7.33
-2 -5 5 34.93 4.84
-2 -5 5 33.69 4.39
-2 -5 5 44.97 5.95
-2 -5 4 126.1 8.37
-2 -5 4 113.29 7.59
-2 -5 4 132.41 7.88
-2 -5 4 120.84 10.02
-2 -5 3 711.9 18.02
-2 -5 3 697.81 19.06
-2 -5 3 679.87 19.66
-2 -5 3 687.8 22.41
-2 -5 3 668.92 22.94
-2 -5 2 446.13 18.2
-2 -5 2 477.75 15.68
-2 -5 2 471.26 14.72
-2 -5 2 488.43 18.29
2 -5 -2 511.42 21.64
2 -5 -2 510.32 22.13
-2 -5 1 132.58 9.43
-2 -5 1 125.26 8.74
-2 -5 1 122.61 9.92
-2 -5 1 113.29 7.45
-2 -5 1 121.51 9.5
2 -5 -1 125.92 10.16
-2 -5 0 112.27 8.08
-2 -5 0 106.65 9.51
-2 -5 0 125.92 9.06
-2 -5 -1 35.79 6.16
-2 -5 -1 31.51 4.46
2 -5 1 35.77 5.17
-2 -5 -1 33.31 4.32
-2 -5 -2 18.85 4.37
2 -5 2 21.32 4.12
2 -5 2 19.49 3.87
-2 -5 -2 21.19 3.36
2 -5 3 61.42 7.31
2 -5 3 69.85 7.94
-2 -5 -3 69.88 7.94
2 -5 4 78.26 9.08
2 -5 4 87.88 9.44
-2 -5 -4 78.85 8.65
-2 -5 -5 39.65 6.65
2 -5 5 46.84 7.62
-2 -5 -5 32.47 6.48
-2 -5 -6 97.58 10.06
2 -5 6 84.04 6.31
-2 -5 -6 72.48 9.8
-2 -5 -6 70.74 8.37
-2 -5 -7 32.5 6.4
2 -5 7 16.24 5.64
-2 -5 -7 25.47 4.92
2 -5 7 27.05 3.8
-2 -5 -7 33.59 5.95
2 -5 7 30.23 6.36
2 -5 8 4 2.95
-2 -5 -8 17.08 4.59
2 -5 8 11.87 2.66
2 -5 8 10.67 5.1
2 -5 9 42.11 5.24
-2 -5 -9 51.66 7.76
2 -5 9 35.88 8.06
2 -5 10 12.16 3.22
-2 -5 -10 9.91 3.18
2 -5 10 12.99 2.95
2 -5 10 14.84 4.87
2 -5 11 66.9 10.11
2 -5 11 65.11 7.09
2 -5 11 66.05 6.48
2 -5 12 8.67 2.33
2 -5 12 12.81 3.99
2 -5 12 6.78 2.23
2 -5 13 14.94 3.52
-2 -4 15 17.48 3.41
-2 -4 15 13.82 3.3
-2 -4 14 30.58 5.23
-2 -4 13 76 8.93
-2 -4 12 9.79 3.31
-2 -4 12 8.03 2.96
-2 -4 12 17.41 7.73
-2 -4 12 7.94 2.92
-2 -4 11 114.12 11.23
-2 -4 11 103.21 10.88
-2 -4 11 96.03 17.96
-2 -4 11 119.64 12.56
-2 -4 10 77.66 8.25
-2 -4 10 80.19 9.88
-2 -4 10 76.9 9.17
-2 -4 10 85.59 9.81
-2 -4 10 70.58 14.85
-2 -4 10 71.16 7.17
-2 -4 9 114.75 10.19
-2 -4 9 123.64 11.59
-2 -4 9 110.61 10.53
-2 -4 9 112.71 10.92
-2 -4 9 124.33 18.69
-2 -4 9 124.77 8.53
-2 -4 8 616.87 23.72
-2 -4 8 675.68 24.86
-2 -4 8 627.61 22.79
-2 -4 8 561.28 24.14
-2 -4 8 631.87 39.53
-2 -4 8 704.12 19.22
-2 -4 7 6.25 2.17
-2 -4 7 10.68 2.78
-2 -4 7 3.7 2.77
-2 -4 7 8.66 2.66
-2 -4 7 8.93 4.38
-2 -4 7 13.21 2.51
-2 -4 6 137.26 10.85
-2 -4 6 155.2 9.89
-2 -4 6 157.47 17.14
-2 -4 6 156.98 10.26
-2 -4 6 153.13 10.73
-2 -4 5 46.93 5.08
-2 -4 5 39.59 8.01
-2 -4 5 41.23 4.7
-2 -4 5 35.95 4.98
-2 -4 5 36.34 4.76
-2 -4 4 939.57 36.41
-2 -4 4 997.95 20.93
-2 -4 4 940.35 21.43
-2 -4 4 976.54 26.55
-2 -4 3 327.19 12.36
-2 -4 3 330.05 11.86
-2 -4 3 334.75 14.52
-2 -4 3 315.2 14.68
-2 -4 2 2175.95 29.67
-2 -4 2 2037.97 41.53
-2 -4 2 2082.42 36.53
-2 -4 2 2169.04 35.89
-2 -4 1 229.16 11.64
-2 -4 1 228.85 10.96
-2 -4 1 219.63 13.83
2 -4 -1 223.94 14.79
-2 -4 0 308.19 14.5
-2 -4 0 318.02 14.11
2 -4 0 315.07 17.07
2 -4 0 316.81 16.86
-2 -4 0 339.74 13.06
-2 -4 -1 27.96 5.05
2 -4 1 38.3 5.79
2 -4 1 35.67 5.48
-2 -4 -2 327.81 16.14
2 -4 2 324.2 17.05
2 -4 2 304.62 16.23
-2 -4 -3 82.95 8.14
2 -4 3 78.98 8.74
2 -4 3 91.68 9.25
-2 -4 -4 79.46 8.59
-2 -4 -4 84.67 8.84
2 -4 4 85.3 5.78
2 -4 4 95.26 10.02
2 -4 4 94.59 10.16
-2 -4 -5 71.85 8.81
-2 -4 -5 85.1 8.73
-2 -4 -5 74.8 9.59
2 -4 5 77.08 9.88
2 -4 5 83.1 10.06
2 -4 5 90.84 6.31
-2 -4 -6 39.03 6.55
-2 -4 -6 38.22 5.93
-2 -4 -6 40.55 6.99
2 -4 6 48.6 4.9
2 -4 6 34.05 7.09
-2 -4 -7 39.24 7.55
-2 -4 -7 35.84 5.3
-2 -4 -7 40.41 6.07
2 -4 7 37.99 4.86
-2 -4 -7 47.47 6.96
2 -4 7 40.25 7.14
-2 -4 -8 51.87 8.64
2 -4 8 47.3 10.38
-2 -4 -8 60.57 7.21
2 -4 8 53.77 6.03
2 -4 8 76.08 10.31
2 -4 9 6.88 4.14
-2 -4 -9 11.91 3.74
2 -4 9 12.95 2.98
2 -4 9 6.86 4.4
2 -4 10 194.26 17.84
-2 -4 -10 146.86 13.5
2 -4 10 184.66 11.61
2 -4 11 34.31 6.07
2 -4 11 42.97 8.63
2 -4 11 49.42 6.13
2 -4 11 48.65 6.05
2 -4 12 87.98 11.11
2 -4 12 88.02 7.65
2 -4 12 72.09 6.73
2 -4 13 14.86 2.9
2 -4 13 11.03 3.68
-2 -3 15 12.72 3.26
-2 -3 15 10.28 3.09
-2 -3 14 51.44 7.32
-2 -3 14 42.13 6.98
2 -3 -14 48.19 5.72
-2 -3 13 9.13 3.26
-2 -3 12 42.04 12.38
-2 -3 12 46.91 7.49
-2 -3 12 39.5 6.27
-2 -3 11 18.58 4.62
-2 -3 11 19.36 4.51
-2 -3 11 7.82 3.77
-2 -3 11 18.45 4.41
-2 -3 10 261.48 17.57
-2 -3 10 278.21 17.15
-2 -3 10 246.28 15.86
-2 -3 10 227.91 26.87
-2 -3 10 277.53 13.62
-2 -3 9 195.44 12.49
-2 -3 9 195.33 14.39
-2 -3 9 193.87 13.5
-2 -3 9 176.1 12.95
-2 -3 9 183.82 22.72
-2 -3 9 219.25 11.45
-2 -3 8 135.08 10.23
-2 -3 8 142.64 11.2
-2 -3 8 137.35 10.63
-2 -3 8 125.24 10.43
-2 -3 8 121.8 17.26
-2 -3 8 148.29 8.88
-2 -3 7 216.33 13.42
-2 -3 7 195.22 20.98
-2 -3 7 217.01 12.53
-2 -3 7 231.81 13.24
-2 -3 7 213.04 12.33
-2 -3 6 14.43 3.2
-2 -3 6 13.52 3
-2 -3 6 18.61 5.84
-2 -3 6 9.23 2.37
-2 -3 6 18.03 3.35
-2 -3 5 23.92 3.94
-2 -3 5 22.56 3.5
-2 -3 5 22.87 3.4
-2 -3 5 23.66 3.8
-2 -3 5 19.95 5.65
-2 -3 4 442.67 13.21
-2 -3 4 429.89 24.64
-2 -3 4 393.3 15.29
-2 -3 3 71.27 5.38
-2 -3 3 89.83 8.78
-2 -3 3 87.87 10.57
-2 -3 3 70.36 6.65
-2 -3 2 62.04 7.36
-2 -3 2 52.96 5.69
2 -3 -1 60.94 7.99
2 -3 -1 68.36 8.3
2 -3 0 536.61 22.9
2 -3 0 535.42 22.43
2 -3 1 46.43 7.21
2 -3 1 56.09 7.16
-2 -3 -1 48.98 5.81
2 -3 2 52.6 6.98
2 -3 2 53.43 7.18
-2 -3 -2 50.06 5.74
-2 -3 -3 106.64 8.72
2 -3 3 82.14 6.04
2 -3 3 96.76 9.74
2 -3 3 90.02 9.57
-2 -3 -4 530.77 21.3
2 -3 4 543.54 15.99
2 -3 4 560.58 24.61
2 -3 4 590.24 25.71
-2 -3 -4 561.08 22.7
2 -3 5 127.48 8.07
-2 -3 -5 127.34 11.27
2 -3 5 127.24 12.52
2 -3 5 151.21 13.89
-2 -3 -5 135.33 11.18
-2 -3 -5 123.87 10.07
2 -3 6 149.04 12.49
-2 -3 -6 114.52 11.62
-2 -3 -6 117.53 10.32
-2 -3 -6 122.4 11.27
2 -3 6 132.78 8.45
2 -3 6 132.27 14.02
2 -3 6 142.63 14.26
-2 -3 -7 12.38 3.28
-2 -3 -7 6.81 2.3
-2 -3 -7 6.05 4.33
2 -3 7 12.68 3.89
2 -3 7 8.95 3.17
2 -3 7 13.54 4.84
-2 -3 -8 158.08 14.33
-2 -3 -8 156.83 10.89
-2 -3 -8 162.53 11.72
2 -3 8 162.49 10.55
2 -3 8 186.32 15.82
2 -3 9 86.16 14.95
2 -3 9 85.86 11.56
2 -3 9 92.17 8.55
-2 -3 -9 88.61 10.13
2 -3 10 16.5 6.74
2 -3 10 22.17 6.53
2 -3 10 24.96 4.36
2 -3 11 45.58 8.49
2 -3 11 41.25 5.46
2 -3 11 47.01 6.07
2 -3 12 16.56 3.52
2 -3 12 20.91 5.56
2 -3 12 28.88 4.64
2 -3 13 30.17 4.4
-2 -2 16 44.98 5.58
-2 -2 15 12.44 3.46
2 -2 -15 5.19 1.85
-2 -2 15 11.41 3.29
-2 -2 14 41.6 6.89
-2 -2 14 35.12 6.47
-2 -2 13 52.1 8.04
-2 -2 12 62.06 8.79
-2 -2 12 64.49 15.61
-2 -2 12 55.04 6.11
-2 -2 11 36.36 6.54
-2 -2 11 32.67 10.76
-2 -2 11 29.34 5.2
-2 -2 10 17.56 3.99
-2 -2 10 9.03 3.91
-2 -2 10 17.21 5.32
-2 -2 10 23.56 8.67
-2 -2 10 17.09 4.12
-2 -2 9 76.78 7.18
-2 -2 9 73.25 7.87
-2 -2 9 80.95 9.09
-2 -2 9 71.52 8.73
2 -2 -9 71.3 6.23
-2 -2 9 77.56 14.75
-2 -2 8 25.96 4.2
-2 -2 8 30.25 5.25
-2 -2 8 29.38 4.9
-2 -2 8 28.01 4.64
-2 -2 8 32.37 4.15
-2 -2 8 22.38 7.37
-2 -2 7 29.17 4.5
-2 -2 7 33.21 4.62
-2 -2 7 31.45 4.68
-2 -2 7 39.47 9.08
-2 -2 7 41.31 5.4
-2 -2 6 101.96 8
-2 -2 6 110.39 8.11
-2 -2 6 131.3 8.77
-2 -2 6 104.67 13.73
-2 -2 6 114.49 8.36
-2 -2 5 100.29 7.58
-2 -2 5 97.46 7.21
-2 -2 5 101.12 7.45
-2 -2 5 99.49 6.98
-2 -2 5 102.3 12.69
-2 -2 4 362.62 22.49
-2 -2 3 97.39 6.72
-2 -2 3 96.92 9.96
-2 -2 3 102.12 12.14
-2 -2 2 1650.14 39.73
-2 -2 2 1730 27.16
-2 -2 1 28.72 4.08
-2 -2 1 34.35 4.44
2 -2 0 24 6.04
2 -2 0 26.02 6.27
2 -2 1 5.51 4.27
2 -2 1 11.48 3.44
2 -2 2 91.52 10.47
2 -2 2 92.52 10.61
2 -2 3 15.5 3.28
-2 -2 -3 16.59 4.21
2 -2 3 15.11 5.23
2 -2 3 19.26 5.27
-2 -2 -4 398.13 17.59
2 -2 4 393.76 13.87
2 -2 4 428.99 22.12
2 -2 4 395.42 21.81
-2 -2 -4 375.21 17.59
-2 -2 -4 393.17 17.16
2 -2 5 16.95 3.76
-2 -2 -5 11.73 4.27
-2 -2 -5 20.53 3.94
-2 -2 -5 13.01 4.52
2 -2 5 25.42 3.43
2 -2 5 29.83 6.09
2 -2 5 32.07 6.43
-2 -2 -5 26.99 3.34
2 -2 6 38.98 6.19
-2 -2 -6 27.18 5.32
-2 -2 -6 43.7 5.9
-2 -2 -6 37.3 6.7
2 -2 6 38.62 5.04
-2 -2 -6 38.11 6.72
2 -2 6 47.62 8.27
2 -2 6 47.35 8.39
2 -2 7 81.37 9.62
-2 -2 -7 64.72 7.97
-2 -2 -7 80.25 8.14
-2 -2 -7 74.38 9.15
2 -2 7 70.02 6.86
2 -2 7 78.31 11.65
-2 -2 -8 276.7 18.11
-2 -2 -8 267.14 14.84
-2 -2 -8 257.37 14.59
2 -2 8 261.18 13.74
2 -2 8 267.22 18.9
-2 -2 -9 47.05 7.3
2 -2 9 33.14 9.39
2 -2 9 41.19 7.64
2 -2 9 28.66 5.38
-2 -2 -9 42.73 5.65
2 -2 10 17.13 7
2 -2 10 15.15 4.51
-2 -2 -10 24.41 5.03
2 -2 10 19.91 5.89
2 -2 11 30.17 5.38
2 -2 11 28.81 4.35
-2 -2 -11 34.58 5.88
2 -2 11 31.1 7.58
2 -2 11 27.25 4.73
-2 -2 -12 35.24 5.53
2 -2 12 38.41 5.55
2 -2 13 14.47 3.21
2 -2 14 21.01 3.53
2 -1 -16 10.09 2.38
-2 -1 16 10.3 2.82
-2 -1 15 17.13 4.04
2 -1 -15 13.47 3.42
-2 -1 15 15.02 3.5
-2 -1 15 22.7 4.82
-2 -1 14 8.9 3.28
-2 -1 14 9.81 3.4
-2 -1 13 19.06 5.48
-2 -1 13 14.55 7.58
-2 -1 13 20.45 5.16
-2 -1 12 223.12 29.39
-2 -1 12 260.53 14.19
-2 -1 12 233.72 17.83
-2 -1 11 137.77 22.27
-2 -1 11 92.2 11.27
-2 -1 10 14.86 6.92
-2 -1 10 7.45 4.33
2 -1 -10 10.09 2.41
-2 -1 10 6.44 3.22
-2 -1 9 329.67 14.76
-2 -1 9 281.09 14.37
-2 -1 9 314.37 17.8
-2 -1 9 300.22 17.3
2 -1 -9 260.13 13.12
-2 -1 9 294.89 28.82
-2 -1 8 292.12 14.05
-2 -1 8 348.19 17.31
-2 -1 8 292.62 13.11
-2 -1 8 296.47 16.06
-2 -1 8 288.35 26.49
-2 -1 8 365.83 14.21
-2 -1 7 44.93 4.58
-2 -1 7 35.25 4.48
-2 -1 7 34.94 5.1
-2 -1 7 29.88 5.2
-2 -1 7 43.73 5.17
-2 -1 7 51.34 4.8
-2 -1 7 37.5 8.84
-2 -1 6 215.16 10.94
-2 -1 6 230.69 12.24
-2 -1 6 212.96 10.69
-2 -1 6 233.08 12.18
-2 -1 6 220.48 19.91
-2 -1 5 68.1 6.04
-2 -1 5 52.16 4.5
-2 -1 5 63.46 5.76
-2 -1 5 56.72 10.2
-2 -1 4 14.43 2.67
-2 -1 4 17.12 2.95
-2 -1 4 18.96 5.08
-2 -1 4 16.57 5.47
-2 -1 3 835.03 15.72
-2 -1 3 840.52 16.62
-2 -1 3 832.98 28.7
-2 -1 3 835.17 33.6
-2 -1 2 1109.69 37.14
-2 -1 2 1110.97 19.48
-2 -1 1 367.61 15.81
2 -1 0 1092.81 34.96
2 -1 0 1086.41 34.02
-2 -1 0 1077.05 31.18
2 -1 1 1085.44 33.49
2 -1 1 1079.54 34.01
2 -1 2 1063.8 34.31
2 -1 2 1094.54 34.03
-2 -1 -3 304.91 13.47
2 -1 3 275.69 17.82
2 -1 3 276.86 17.6
2 -1 3 263.79 10.97
-2 -1 -3 280.01 13.36
-2 -1 -4 278.5 14.44
-2 -1 -4 257.7 13.72
2 -1 4 249.49 11.11
-2 -1 -4 261.27 13.64
-2 -1 -4 258.42 10.46
2 -1 4 258.72 17.84
2 -1 4 270.48 18.27
-2 -1 -5 35.2 5.7
-2 -1 -5 47.69 5.79
-2 -1 -5 33.14 5.68
2 -1 5 33.43 4.59
-2 -1 -5 36.35 6.31
-2 -1 -5 50.99 4.65
2 -1 5 52.34 8.26
2 -1 5 62.72 8.89
2 -1 6 353.09 18.29
-2 -1 -6 308.66 15.57
-2 -1 -6 327.23 16.31
-2 -1 -6 353.92 18.52
2 -1 6 354.97 14.25
2 -1 6 360.82 22.84
2 -1 7 65.47 8.49
-2 -1 -7 49.79 6.29
-2 -1 -7 48.24 6.58
-2 -1 -7 44.14 7.33
2 -1 7 53.68 6.52
2 -1 7 64.91 10.43
2 -1 7 67.04 10.84
2 -1 8 304.77 20.08
-2 -1 -8 282.65 17.78
-2 -1 -8 291.97 15.34
-2 -1 -8 306.65 16.05
2 -1 8 306.46 14.88
2 -1 8 352.23 26.68
-2 -1 -9 15.41 3.46
2 -1 9 3.75 3.19
2 -1 9 10.88 3.88
2 -1 9 7.46 3.67
-2 -1 -10 428.37 18.62
2 -1 10 478.08 20.19
2 -1 10 450.92 26.49
2 -1 10 423.13 18.06
2 -1 10 405.5 34.53
2 -1 11 132.24 10.93
-2 -1 -11 140.03 12.64
2 -1 11 130.19 19.88
-2 -1 -12 28.79 5.38
2 -1 12 34.27 5.35
2 -1 13 12.54 3.08
-2 -1 -13 10.78 2.95
-2 -1 -14 93.4 6.96
2 -1 14 114.57 8.62
2 0 -16 20.39 3.62
-2 0 16 19.27 3.93
-2 0 15 9.85 2.96
2 0 -15 8.48 2.66
-2 0 15 6.84 2.69
-2 0 14 9.71 3.47
-2 0 14 4.68 2.3
-2 0 13 104.7 12.39
-2 0 13 103.51 11.43
-2 0 13 111.45 21.19
-2 0 13 117.44 9.06
-2 0 12 36.64 7.56
-2 0 12 30.71 6.27
-2 0 12 43.84 5.77
-2 0 12 54.49 14.65
-2 0 11 3.92 3.5
-2 0 11 8.42 5.55
-2 0 11 3.89 1.73
-2 0 10 48.79 7.98
2 0 -10 63.92 6.35
-2 0 10 67.68 6.93
-2 0 10 46.67 12.35
-2 0 9 3.09 2.83
2 0 -9 3.66 1.5
-2 0 9 11.33 2.64
-2 0 9 3.95 3.36
-2 0 8 80.76 8.82
2 0 -8 73.57 6.97
-2 0 8 95.22 7.1
-2 0 7 37.75 5.68
-2 0 7 61.25 11.36
-2 0 6 83.82 7.45
-2 0 6 89.12 12.69
-2 0 5 10.3 2.34
-2 0 5 5.78 3.36
-2 0 4 3.2 4.62
-2 0 4 2.66 1.9
-2 0 4 2.11 1.63
-2 0 4 2.51 1.73
-2 0 3 574.95 28.11
-2 0 3 556.57 12.02
-2 0 3 566.54 11.66
-2 0 3 589.44 12.02
-2 0 2 86.91 10.9
-2 0 1 36.72 5.57
-2 0 0 902.99 29.83
2 0 0 930.64 32.51
2 0 0 918.07 31.48
-2 0 -1 32.6 6.47
2 0 1 33.75 6.94
2 0 1 22.56 6.28
-2 0 -1 25.09 4.11
2 0 2 142.5 12.67
2 0 2 150.33 13.17
2 0 3 371.42 20.48
2 0 3 400.7 21.72
-2 0 -3 382 15.08
2 0 4 76.29 5.78
-2 0 -4 59.86 6.56
-2 0 -4 84.92 7.68
2 0 4 72.08 6.3
-2 0 -4 64.12 4.94
-2 0 -4 82.55 5.91
2 0 4 68.53 9.79
2 0 4 68.73 9.6
-2 0 -5 311.67 15.06
-2 0 -5 288.71 14.39
-2 0 -5 302.85 15.74
2 0 5 326.28 13.18
2 0 5 306.88 20.44
2 0 5 313.17 20.89
-2 0 -6 80.65 8.3
2 0 6 74.24 8.34
-2 0 -6 63.99 7.27
-2 0 -6 82.93 7.77
-2 0 -6 68.81 8.28
2 0 6 75.45 6.99
2 0 6 95.84 12.06
2 0 6 102.57 12.25
-2 0 -7 384.81 19.39
2 0 7 333.93 19.04
-2 0 -7 346.84 16.4
-2 0 -7 337.16 16.87
-2 0 -7 345.53 18.6
2 0 7 388.15 15.75
2 0 7 412.63 27.01
2 0 7 332.35 24.07
2 0 8 1070.91 37.32
-2 0 -8 1051.31 35.2
-2 0 -8 1066.1 29.27
2 0 8 1150.36 28.55
2 0 8 1141.55 48.83
-2 0 -9 190.87 12.39
2 0 9 170.26 11.83
2 0 9 153.89 15.15
2 0 9 147.07 20.11
2 0 10 5.97 3.69
2 0 10 9.65 5.37
-2 0 -11 197.22 26.97
2 0 11 223.9 14.45
2 0 11 218.29 25.99
-2 0 -12 39.05 6.55
2 0 12 47.86 6.38
-2 0 -13 13.44 3.5
2 0 13 12.54 3.12
2 0 14 14.26 3.1
-2 0 -14 13.62 2.96
2 0 14 15.33 3.13
2 1 -16 10.32 2.64
-2 1 16 10.2 2.84
-2 1 15 18.85 3.81
2 1 -15 18.47 4.01
-2 1 15 22.8 4.9
-2 1 14 5.21 1.81
-2 1 14 8.53 2.96
-2 1 13 18.64 8.68
-2 1 13 20.38 3.91
-2 1 13 15.76 4.31
-2 1 12 254.22 31.75
-2 1 12 276.18 15.31
-2 1 12 234.34 16.92
-2 1 11 122.38 21.24
-2 1 11 107.67 9.61
-2 1 11 106.15 11.17
-2 1 10 8.43 3.01
2 1 -10 11.37 2.79
-2 1 10 15.21 7.08
-2 1 10 15.24 3.38
2 1 -9 314.5 14.74
-2 1 9 318.01 30.29
-2 1 9 274.63 16.84
2 1 -8 330.69 14.82
-2 1 8 297.9 27.26
-2 1 8 296.21 16.16
-2 1 7 26.25 4.69
-2 1 7 38.35 4.16
-2 1 7 37.46 4.14
-2 1 6 211.21 11.44
-2 1 6 193.85 11.04
-2 1 5 62.74 5.82
-2 1 5 50.8 5.29
-2 1 4 18.21 5.83
-2 1 3 826.33 33.72
-2 1 3 830.76 12.58
-2 1 3 822.94 13.1
-2 1 2 976.75 35.3
-2 1 2 1102.02 14.98
-2 1 1 353.84 9.81
-2 1 0 1105.12 19.28
-2 1 0 1078.14 34.61
-2 1 -1 1053.12 36.71
-2 1 -1 1095.72 20.97
-2 1 -3 294.48 12.73
-2 1 -3 242.33 12.04
2 1 3 257.71 11
-2 1 -3 292.37 10.96
-2 1 -3 301.83 13.07
-2 1 -4 253.66 12.77
-2 1 -4 250.54 12.48
2 1 4 239.53 11.13
-2 1 -4 217.33 12.56
2 1 4 251.63 11.03
-2 1 -5 30.61 4.95
-2 1 -5 38.86 5.06
2 1 5 45.84 5.1
2 1 5 33.62 4.9
-2 1 -5 33.59 5.43
-2 1 -5 26.73 5.18
-2 1 -6 331.07 15.85
-2 1 -6 318.28 15.29
2 1 6 336.46 15.92
-2 1 -6 361.35 18.07
2 1 6 359.99 18.48
-2 1 -7 46.38 6.31
-2 1 -7 53.42 7.43
2 1 7 54.44 7.71
-2 1 -8 285.74 15.44
-2 1 -8 326.25 19.47
2 1 8 296.29 20.05
-2 1 -9 13.52 3.37
2 1 9 7.69 4.62
-2 1 -10 466.31 41.04
2 1 10 333.58 31.71
-2 1 -11 119.84 20.66
2 1 11 134.84 20.48
-2 1 -12 36.82 6.53
-2 1 -13 19.2 4.31
2 1 14 91.63 7.79
-2 1 -14 100.08 8.4
2 1 14 113.9 8.63
-2 2 16 46.83 5.83
2 2 -16 49.61 5.79
-2 2 16 39.77 4.66
2 2 -15 3.63 2.78
-2 2 15 10.12 3.18
-2 2 14 41.39 7.04
-2 2 14 42.78 6.12
-2 2 14 32.97 4.72
-2 2 13 48.53 7.94
-2 2 13 58.34 7.84
-2 2 13 50.72 6.34
-2 2 12 57.64 8.66
-2 2 12 64.04 8.5
-2 2 12 56.51 14.95
-2 2 12 59.73 7.31
-2 2 11 35.1 6.56
-2 2 11 32.84 6.04
-2 2 11 36.46 5.48
-2 2 11 25.59 9.73
-2 2 10 17.41 4.4
-2 2 10 21.08 4.68
2 2 -10 19.93 3.98
-2 2 10 16.9 7.5
-2 2 10 18.27 4.19
-2 2 9 65.05 6.98
-2 2 9 64.72 13.76
-2 2 9 66.33 8.06
-2 2 9 69.26 8.06
2 2 -9 78.81 7.83
-2 2 9 66 6.72
-2 2 8 26.84 8.24
-2 2 8 29 4.96
-2 2 8 26.44 4.69
2 2 -8 31.88 4.91
-2 2 8 30.61 4.06
-2 2 7 25.06 7.38
-2 2 7 40.21 5.45
-2 2 7 28.91 4.59
2 2 -7 27.48 4.35
-2 2 7 35.94 4.06
-2 2 6 113.16 8.46
-2 2 6 106.62 8.26
2 2 -6 107.2 8.16
-2 2 6 116.61 14.78
-2 2 5 86.63 11.9
-2 2 5 94.77 7.34
-2 2 5 101.1 7.47
-2 2 4 360.14 22.82
-2 2 3 95.1 9.88
-2 2 3 116.15 12.31
-2 2 2 1622.42 39.69
-2 2 1 36.6 3.64
-2 2 0 21.96 3.26
2 2 0 31.5 5.67
2 2 0 22.55 6.08
2 2 0 27.42 2.24
2 2 1 6 3.79
-2 2 -1 1.41 1.87
-2 2 -2 98.01 6.92
-2 2 -2 106.05 13.11
2 2 2 103.99 10.28
2 2 2 109.55 10.76
2 2 3 26.89 3.3
-2 2 -3 22.7 6.21
-2 2 -3 18.02 4.09
2 2 3 30.69 5.83
2 2 3 22.67 5.53
-2 2 -4 395.2 15.94
2 2 4 422.39 15.2
-2 2 -4 380.79 28.01
2 2 4 371.57 14
2 2 4 404.43 22.64
2 2 4 450.13 22.84
-2 2 -5 15.53 3.88
2 2 5 16.48 3.99
-2 2 -5 10.99 3.62
-2 2 -5 19.26 6.51
2 2 5 22.27 5.39
2 2 5 18.69 5.03
2 2 5 12.21 3.4
-2 2 -6 32.51 5.27
2 2 6 37.58 5.71
-2 2 -6 38.03 7.17
-2 2 -6 39.23 9.91
2 2 6 36.47 4.96
2 2 6 47.5 8.61
2 2 6 45.77 8.3
-2 2 -7 78.48 9.28
-2 2 -7 75.54 14.61
2 2 7 62.63 7.01
2 2 7 88.82 12.7
-2 2 -7 73.53 7.84
-2 2 -8 262.48 15.14
2 2 8 258.37 14.05
-2 2 -8 254.66 28.27
-2 2 -8 305.83 19.31
-2 2 -9 35.91 11.03
2 2 9 29.31 5.58
2 2 9 37.25 10.19
-2 2 -10 14.49 7.11
2 2 10 15.1 4.58
2 2 10 24.82 8.62
2 2 11 36.28 5.57
2 2 12 33.04 5.25
-2 2 -12 27.71 6.25
2 2 13 12.85 3.4
-2 2 -13 18.11 4.22
2 2 13 11.32 2.9
2 2 14 26.83 4.14
-2 2 -14 29.39 4.59
2 2 14 31.16 4.38
-2 3 15 11.06 3.14
-2 3 15 13.24 3.12
-2 3 14 42.96 5.49
-2 3 14 52.09 7.6
-2 3 13 2.66 1.86
-2 3 13 9.69 3.46
-2 3 12 30.28 10.81
-2 3 12 37.15 6.15
-2 3 12 49.63 7.93
-2 3 12 34.07 5.83
-2 3 11 16.95 7.89
-2 3 11 19.56 4.11
-2 3 11 20.73 5.02
-2 3 11 16.03 4.05
-2 3 10 239.12 16.31
-2 3 10 254.25 15.81
-2 3 10 254.49 29.18
-2 3 10 257.51 15.2
2 3 -10 279.73 14.16
-2 3 9 181.54 23.18
-2 3 9 195.67 12.58
-2 3 9 183.29 13.46
-2 3 9 178.95 12.75
2 3 -9 206.67 13
2 3 -9 196.21 11.47
-2 3 8 129.42 18.25
-2 3 8 112.72 8.42
-2 3 8 142.62 9.81
-2 3 8 115.44 9.98
-2 3 8 113.47 9.65
2 3 -8 127.57 9.78
-2 3 8 121.81 8.2
-2 3 7 233.95 22.82
-2 3 7 180.81 10.46
-2 3 7 238.76 12.29
-2 3 7 208.58 12.49
-2 3 7 216.99 12.6
2 3 -7 231.45 12.73
-2 3 7 225.89 10.27
-2 3 6 14.66 3.08
-2 3 6 16.28 3.26
2 3 -6 8.7 2.77
-2 3 6 13.32 5.07
-2 3 5 24.18 3.77
-2 3 5 22.52 3.58
-2 3 5 19.39 5.71
-2 3 4 422.18 25.03
-2 3 3 80.75 10.35
-2 3 3 82.97 8.49
-2 3 2 66.42 7.69
-2 3 2 59.77 3.3
-2 3 2 62.35 2.36
2 3 -1 57.63 7.95
2 3 -1 66.03 8.34
-2 3 1 49.61 3.72
-2 3 0 517.05 12.86
2 3 0 530.28 22.95
2 3 0 516.47 23.09
2 3 0 542.8 15.53
-2 3 -1 48.19 4.68
2 3 1 56.03 7.38
2 3 1 47.47 6.92
-2 3 -2 41.72 4.44
-2 3 -2 41.3 4.55
2 3 2 51.69 4.92
2 3 2 37.77 2.36
-2 3 -2 40.26 8.74
-2 3 -2 39.04 6.82
2 3 2 56.96 7.5
2 3 2 53.61 7.43
-2 3 -3 83.82 6.68
2 3 3 91.58 6.9
2 3 3 88.52 9.8
2 3 3 102.7 10.36
-2 3 -3 82.78 10.27
-2 3 -3 97.62 13.35
2 3 3 101.76 6.35
2 3 4 617.8 27.16
2 3 4 581.63 25.88
2 3 4 511.54 16.16
-2 3 -4 523.84 33.3
-2 3 -4 478.48 25.8
2 3 5 114.76 9.62
-2 3 -5 125.79 13.88
-2 3 -5 120.53 16.62
2 3 5 109.88 7.86
2 3 5 123.44 12.73
2 3 5 136.03 13.6
-2 3 -6 122.2 11.14
2 3 6 121.31 10.63
-2 3 -6 113.3 9.33
-2 3 -6 91.14 12.41
-2 3 -6 107.79 16.64
2 3 6 123.27 8.76
2 3 6 148.34 15
2 3 6 145.24 15.16
-2 3 -7 15.33 4.19
2 3 7 8.22 4.02
2 3 7 15.18 2.86
-2 3 -7 6.16 3.2
-2 3 -7 5.27 3.88
-2 3 -7 10.18 4.33
2 3 7 17.8 5.72
2 3 7 7.83 2.91
2 3 8 113.33 16.77
2 3 8 149.17 10.66
-2 3 -8 122.49 19.57
2 3 9 59.43 12.77
2 3 9 89.62 8.76
-2 3 -9 71.59 15.38
2 3 10 17.16 3.73
-2 3 -10 10.75 5.98
2 3 10 12.08 5.93
2 3 11 38.06 7.08
2 3 11 42.94 5.98
2 3 12 26.65 5.81
-2 3 -12 30.45 5.94
2 3 12 30.22 4.88
2 3 13 31.88 5.25
-2 3 -13 30.63 5.39
2 3 13 26.27 4.22
-2 3 -14 81.03 7.42
2 3 14 80.59 6.93
2 4 -16 18.86 3.23
2 4 -15 15.32 3.44
-2 4 15 11.43 2.85
-2 4 14 23.93 4.51
-2 4 14 25.51 4.93
2 4 -14 20.18 4.69
-2 4 14 24.28 4.13
-2 4 13 64.3 8.47
-2 4 13 63.43 7.67
-2 4 13 63.84 8.03
-2 4 12 8.74 3.22
-2 4 12 5.04 4.28
-2 4 12 6.71 3.09
2 4 -12 10.04 2.84
-2 4 11 81.34 10.34
-2 4 11 101.76 19.03
-2 4 11 108.62 10.36
2 4 -11 111.02 9.67
-2 4 10 74.09 9.36
-2 4 10 88.37 17.09
-2 4 10 73.97 8.41
2 4 -10 83.25 8.25
-2 4 9 108.21 10.35
-2 4 9 127.22 19.43
-2 4 9 117.69 10.1
2 4 -9 134.23 10.17
-2 4 8 583.7 23.12
-2 4 8 623.2 40.32
-2 4 8 627.84 22.15
2 4 -8 677.75 23.19
-2 4 7 9.45 2.68
-2 4 7 10.32 2.61
-2 4 7 10.46 4.87
2 4 -7 2.86 2.29
-2 4 6 146.6 9.84
-2 4 6 153.51 9.44
-2 4 6 151.56 17.27
-2 4 6 137.93 9.38
2 4 -6 162.79 10.47
-2 4 5 37.1 7.97
-2 4 5 39.68 4.79
2 4 -4 969.94 22.59
-2 4 4 894.86 36.58
-2 4 3 288.56 11.17
2 4 -3 289.13 11.66
2 4 -3 300.69 11.94
-2 4 2 1935.12 28.87
-2 4 2 1894.03 39.68
2 4 -2 2057 29.52
2 4 -2 2006.8 31.38
2 4 -1 224 10.31
-2 4 1 206.1 13.71
2 4 -1 204.14 8.61
2 4 -1 245.78 14.74
2 4 -1 224.25 14.87
2 4 -1 213.98 14.84
-2 4 1 196.18 9.26
2 4 0 308.26 12.84
2 4 0 280.47 9.2
2 4 0 339.59 15.7
2 4 0 320.13 17.17
-2 4 0 307.32 11
-2 4 0 327.54 10.38
2 4 1 22.18 4.29
2 4 1 22.35 2.23
-2 4 -1 23.8 3.41
-2 4 -1 22.51 3.5
2 4 2 288.12 13.14
2 4 2 328.36 17.79
2 4 2 290.4 17.16
-2 4 -2 299.04 11.82
2 4 3 73.38 6.7
2 4 3 83.28 5.63
-2 4 -3 70.71 10.8
2 4 3 78.73 8.89
2 4 3 70.67 8.58
-2 4 -3 74.28 6.5
2 4 4 75.31 7.64
-2 4 -4 70.78 6.84
2 4 4 83.9 5.92
-2 4 -4 65.28 11.92
-2 4 -4 65.92 10.79
2 4 4 92.78 10.24
2 4 4 100.42 10.84
2 4 5 75.26 8.08
2 4 5 77.59 10.26
2 4 5 78.18 10.1
-2 4 -5 78.8 13.77
2 4 5 83.05 6.23
-2 4 -5 74.72 11.94
2 4 5 78.43 7.9
2 4 6 38.17 6.1
2 4 6 41.58 8.11
2 4 6 32.82 6.23
-2 4 -6 41.57 10.5
2 4 6 39.96 4.6
-2 4 -6 37.9 8.83
2 4 7 33.45 6.02
2 4 7 38.63 4.88
2 4 7 30.35 6.24
-2 4 -7 28.02 9
2 4 7 43.57 5.09
-2 4 -7 30.3 8.15
2 4 8 58.26 8.29
2 4 8 68.01 6.66
2 4 8 63.46 6.48
-2 4 -8 37.06 10.7
2 4 8 35.85 9.33
2 4 9 8.97 2.37
2 4 9 14.37 4.23
2 4 9 11.78 2.93
2 4 9 7.3 4.39
-2 4 -9 7.32 4.82
2 4 10 169.91 14.59
2 4 10 145.39 20.05
2 4 10 194.94 12.31
-2 4 -10 166.64 22.69
2 4 11 52.82 7.9
2 4 11 51.42 6.31
2 4 12 94.16 9.83
2 4 12 84.11 7.71
2 4 13 12.95 3.22
2 4 13 11.53 2.62
2 4 14 10.09 2.29
2 5 -15 19.14 3.55
2 5 -14 26.64 4.72
-2 5 13 48.44 6.62
-2 5 13 38.04 5.9
-2 5 13 49.03 6.65
2 5 -13 47.83 6.75
-2 5 12 123.57 11.2
-2 5 12 121.27 11.18
2 5 -12 128.24 10.56
-2 5 12 116.91 10.91
-2 5 11 39.31 6.82
-2 5 11 40.18 6.53
2 5 -11 43.73 6.35
-2 5 11 44.63 6.85
-2 5 10 832.44 28.68
-2 5 10 830.06 29.2
2 5 -10 819.16 28.46
-2 5 10 797.13 29.26
-2 5 9 27.78 8.93
-2 5 9 31.15 5.49
-2 5 9 35.85 5.83
2 5 -9 46.45 6.35
-2 5 9 34.04 5.68
-2 5 8 406.8 18.59
2 5 -8 427.23 16.16
-2 5 8 389.08 31.54
-2 5 8 436.7 19.38
-2 5 8 384.02 16.61
2 5 -8 417.66 19.05
-2 5 8 438.94 19.33
-2 5 7 108.17 8.99
-2 5 7 124.93 16.73
-2 5 7 108.75 8.87
2 5 -7 119.05 8.42
-2 5 6 158.92 10.18
2 5 -6 169.11 9.86
-2 5 6 157.64 10.63
-2 5 6 152.45 9.97
2 5 -5 40.72 4.77
-2 5 5 38.9 4.45
-2 5 5 34.62 7.6
-2 5 5 41.13 5.37
-2 5 5 37.61 4.68
2 5 -5 28.39 4.55
-2 5 4 118.57 7.53
2 5 -4 126.56 8.63
-2 5 4 115.5 7.74
-2 5 4 125.45 9.27
2 5 -3 693.9 18.97
2 5 -3 659.46 20.3
-2 5 3 682.56 17.62
2 5 -2 456.71 14.46
2 5 -2 495.69 25.66
2 5 -2 462.49 16.94
-2 5 2 431.83 14.32
2 5 -1 128.42 8.69
-2 5 1 123.42 7.28
2 5 -1 106.58 6.56
2 5 -1 124.8 12.12
2 5 -1 113.27 9.92
-2 5 0 116.69 7.09
-2 5 0 100.99 9.17
2 5 0 115.46 8.36
2 5 0 121.22 9.87
-2 5 -1 26.27 4.03
2 5 1 42.16 5.23
2 5 1 31.75 5.04
2 5 2 20.7 4
2 5 2 22.8 4.33
2 5 2 25.24 4.65
-2 5 -2 21.46 3.75
2 5 2 10.94 4.09
2 5 3 60.79 7.29
-2 5 -3 69.36 7.3
-2 5 -3 62.98 11.42
2 5 3 63.54 7.69
2 5 3 71.23 8.29
2 5 3 67.25 7.49
-2 5 -4 69.56 7.74
2 5 4 67.85 7.85
2 5 4 80.29 9.32
2 5 4 68.02 8.75
2 5 4 65.76 5.06
-2 5 -4 54.28 10.88
2 5 5 43.96 5.22
2 5 5 40.87 6.38
2 5 5 44.71 4.45
-2 5 -5 29.83 8.3
2 5 5 45.1 7.72
2 5 6 91.05 8.02
2 5 6 85.56 9.66
2 5 6 61.02 10.52
-2 5 -6 91.17 14.92
2 5 6 89.57 6.71
2 5 7 36.24 5.04
2 5 7 24.02 5.33
2 5 7 32.83 4.31
-2 5 -7 24.61 7.91
2 5 7 20.97 6.58
2 5 8 8.69 3.3
2 5 8 4.7 2.71
2 5 8 12.27 2.79
2 5 8 7.38 4.11
2 5 9 44.73 5.59
2 5 9 45.64 7.66
2 5 9 41.47 5.34
2 5 9 35.11 9.29
-2 5 -10 12.75 4
2 5 10 11.4 2.84
2 5 10 12.1 3.89
2 5 11 56.47 6.16
-2 5 -11 66.53 8.76
2 5 11 61.36 8.67
-2 5 -12 17.08 4.08
2 5 12 16.68 3.98
-2 5 -13 15.93 3.42
2 5 13 11.1 2.8
2 6 -15 15.69 2.74
2 6 -14 61.53 6.52
2 6 -13 121.92 10.34
-2 6 13 128.13 9.84
2 6 -13 140.49 10.1
-2 6 12 41.23 6.65
2 6 -12 56.6 7.2
-2 6 12 48.94 6.69
2 6 -12 65.38 7.64
2 6 -11 11.63 3.36
-2 6 11 10.58 3.25
-2 6 11 5.44 3.27
-2 6 10 148.08 12.25
2 6 -10 153.65 12.96
-2 6 10 129.5 11.94
-2 6 9 29.29 5.35
2 6 -9 21.14 5.43
-2 6 9 25.95 5.53
2 6 -8 45.53 7.28
-2 6 8 51.21 6.83
-2 6 8 47.86 6.02
2 6 -8 51.17 6.03
-2 6 7 12.05 3.09
2 6 -7 13.31 3.06
-2 6 6 96.4 7.06
-2 6 6 105.45 9.22
-2 6 6 105.31 9.22
-2 6 5 28.21 3.75
-2 6 5 26.73 4.64
-2 6 5 20.96 3.77
2 6 -4 294.88 15.23
-2 6 4 329.36 16.21
-2 6 4 302.73 14.07
-2 6 3 127.81 7.72
2 6 -3 119.82 9.26
2 6 -3 137.5 15.81
-2 6 3 113.48 9.46
-2 6 3 119.5 8.15
-2 6 2 398.46 13.52
2 6 -2 367.74 16.82
2 6 -2 421.77 16.22
2 6 -2 419.51 26.34
-2 6 2 384.04 17.31
2 6 -1 19.74 4.49
-2 6 1 29.21 3.66
2 6 0 117.66 9.08
-2 6 0 122.18 9.71
2 6 0 118.69 9.32
-2 6 0 119.92 7.48
2 6 1 188.32 12.79
-2 6 -1 217.19 12.99
2 6 1 191.47 11.86
2 6 2 154.64 11.86
-2 6 -2 174.37 11.73
2 6 2 169.79 11.52
2 6 3 28.31 5.85
-2 6 -3 43.42 5.89
2 6 3 35.68 5.48
-2 6 -4 106.69 16.75
2 6 4 140.77 12.19
-2 6 -4 134.56 10.98
2 6 5 65.51 7.28
2 6 5 57.09 8.05
-2 6 -5 58.12 7.59
2 6 6 99.71 11.01
2 6 6 112.21 9.58
-2 6 -6 102.61 9.35
-2 6 -6 102.68 10.56
2 6 7 4.35 3.12
2 6 7 14.17 4.26
-2 6 -7 13.03 3.29
-2 6 -7 16.67 4.41
-2 6 -8 25.75 5.59
2 6 8 30.91 6.37
2 6 8 30.08 5.23
-2 6 -9 83.79 10.08
2 6 9 105.7 8.91
2 6 9 96.21 11.17
-2 6 -10 141.65 12.72
2 6 10 120.48 12.8
-2 6 -11 14.3 3.78
2 6 11 9.72 3.2
-2 6 -12 8.82 2.65
2 6 12 10.45 2.96
-2 6 -13 8.74 2.17
2 7 -13 12.25 2.82
2 7 -13 15.22 3.2
2 7 -12 14.89 3.38
2 7 -12 19.89 4.14
2 7 -12 21.61 3.86
2 7 -11 23.38 4.77
2 7 -11 19.81 4.05
2 7 -10 6.13 2.5
-2 7 10 11.91 3.38
2 7 -9 29.67 6.16
-2 7 9 27.74 5.19
-2 7 8 202.3 12.49
2 7 -8 214.03 15.42
-2 7 7 29.65 5.01
-2 7 7 18.77 4.87
2 7 -7 25.94 5.83
-2 7 6 18.87 4.1
-2 7 6 15.88 3.7
2 7 -5 44.56 6.29
-2 7 5 33.19 5.5
-2 7 5 31.48 5
2 7 -5 29.7 8.75
2 7 -4 130.3 10.63
2 7 -4 161.45 19.54
-2 7 4 152.22 11.83
-2 7 4 141.04 10.15
2 7 -3 18.5 5.41
-2 7 3 26.73 3.52
2 7 -3 31.82 4.91
2 7 -3 37.15 8.99
-2 7 3 22.51 4.55
-2 7 3 26.86 4.24
2 7 -2 69.07 8.13
2 7 -2 87.23 6.36
-2 7 2 83.85 6.28
2 7 -2 83.36 12.94
2 7 -2 84.52 8.02
-2 7 2 67.48 7.88
2 7 -1 253.61 15.36
2 7 -1 304.24 12.88
-2 7 1 254.47 11.42
2 7 -1 274.51 14.56
-2 7 1 268.13 12.23
2 7 0 126.02 10.86
2 7 0 135.13 9.12
-2 7 0 128.64 8.77
-2 7 -1 13.88 2.98
-2 7 -1 14.09 3.61
2 7 1 18.12 3.98
2 7 1 15.25 3
2 7 2 102.73 9.7
-2 7 -2 97.17 9.54
2 7 2 114.5 9.01
2 7 3 37.11 6
-2 7 -3 23.67 4.74
2 7 3 36.83 5.68
-2 7 -4 29.84 5.37
2 7 4 24.18 4.99
2 7 5 72.69 9.63
-2 7 -5 76.68 8.64
2 7 5 82.69 9.48
-2 7 -5 77.89 8.7
2 7 6 43.44 7.95
-2 7 -6 60.91 7.99
2 7 6 48.7 8.27
-2 7 -6 46.89 6.71
2 7 6 49.78 8.1
2 7 6 53.17 7.28
2 7 7 157.92 13.4
-2 7 -7 145.43 12.64
2 7 7 147.84 13.84
-2 7 -7 136.14 11.16
2 7 7 162.8 14.78
2 7 7 148.54 11.58
2 7 8 139.91 13.35
2 7 8 159.09 14.17
-2 7 -8 164.64 11.6
-2 7 -8 154.49 13.07
2 7 8 164.83 12.16
2 7 8 133.87 13.97
-2 7 -9 50.19 7.28
2 7 9 51.21 8.59
2 7 9 36.94 7.46
-2 7 -10 14.81 3.74
-2 7 -11 11.74 3.01
-2 7 -11 13.42 3.01
-2 7 -12 5.77 1.77
-2 7 -12 18.04 3.01
2 8 -12 50.81 6.3
2 8 -12 50.85 5.51
2 8 -11 12.78 3.44
2 8 -11 13.71 3.23
2 8 -10 28.83 6.01
2 8 -10 32.16 5.33
2 8 -9 43.27 7.66
2 8 -9 60.38 7.62
2 8 -8 154.34 12.49
2 8 -8 172.69 24.03
2 8 -8 160.95 13.67
2 8 -7 146.58 12.49
-2 8 7 154.4 11.53
2 8 -6 63.21 8.01
-2 8 6 85.78 9
2 8 -6 67.97 14.45
2 8 -6 70.7 8.9
2 8 -5 11.12 3.86
-2 8 5 19.79 4.44
2 8 -5 11.99 5.89
2 8 -5 12.48 4.15
2 8 -4 63.12 7.91
-2 8 4 61.78 7.98
2 8 -4 44.84 11
2 8 -3 19.52 5.22
2 8 -3 35.62 5.66
2 8 -3 20.93 7.27
-2 8 3 30.49 5.66
2 8 -2 0.9 4.1
-2 8 2 9.28 3.14
2 8 -2 16.61 3.87
2 8 -2 8.24 2.11
2 8 -1 56.49 5.75
-2 8 1 51.45 5.83
2 8 -1 45.92 7.84
2 8 -1 54.19 7.03
-2 8 1 58.88 7.92
2 8 0 240.8 16.46
2 8 0 239.6 15.55
-2 8 0 237.81 12.93
-2 8 -1 18.92 3.76
2 8 1 18.68 3.97
-2 8 -1 17.32 4.31
-2 8 -2 76.36 7.78
2 8 2 80.36 8.29
-2 8 -2 68.68 8.61
2 8 2 72.74 8.72
-2 8 -3 29.47 5.71
2 8 3 39.79 6.26
2 8 3 49.06 7.3
-2 8 -3 33.52 6.03
-2 8 -4 49.17 6.61
2 8 4 52.36 7.09
2 8 4 52.94 7.72
-2 8 -4 49.99 7.36
2 8 5 31.28 5.95
-2 8 -5 33.5 5.98
2 8 5 34.68 6.33
2 8 6 27.62 5.59
-2 8 -6 26.99 5.27
2 8 6 16.71 5.89
2 8 6 18.79 4.86
2 8 7 53.49 7.72
-2 8 -7 54.16 7.16
-2 8 -7 61.29 7.47
2 8 7 36.59 7.53
2 8 7 45.59 7.03
-2 8 -8 28.92 4.85
-2 8 -8 32.38 5.33
2 8 9 9.08 4.28
-2 8 -9 14.54 3.39
-2 8 -10 25.74 4.29
-2 8 -11 24.04 3.67
2 8 11 21.68 3.28
2 9 -12 37.18 4.9
2 9 -11 40.04 5.07
2 9 -11 41.26 5.79
2 9 -10 99.2 8.87
2 9 -10 98.19 10.2
2 9 -9 28.11 5.06
2 9 -9 14.74 4.8
2 9 -8 49.8 7.02
2 9 -7 4.52 3.84
2 9 -7 12.95 3.67
-2 9 7 8.45 2.59
2 9 -6 70.99 8.71
-2 9 6 58.18 7.37
2 9 -6 51.45 7.65
2 9 -5 32.9 5.96
-2 9 5 39.92 6.41
2 9 -5 21.29 8.09
2 9 -5 19.41 4.99
2 9 -4 43.39 7.45
-2 9 4 49.02 7.33
2 9 -4 47.38 11.79
2 9 -4 47.17 6.53
2 9 -3 18.95 6.14
-2 9 3 34.15 6.24
2 9 -3 18.77 3.99
2 9 -2 87.71 10.65
-2 9 2 101.11 10.86
2 9 -2 110.35 11.11
2 9 -2 79.49 8.25
2 9 -1 121.64 12.42
2 9 -1 123.82 11.31
2 9 -1 151.46 9.89
2 9 -1 92.94 8.53
-2 9 1 121.04 11.96
-2 9 0 28.6 4.74
2 9 0 15.93 5.27
2 9 0 20.05 3.61
2 9 0 28.12 4.66
-2 9 -1 37.07 5.38
-2 9 -1 39.67 5.73
2 9 1 28.44 6.89
2 9 1 32.83 5.67
2 9 2 542.87 21.48
-2 9 -2 445.99 19.24
-2 9 -2 475.62 20.84
2 9 2 465.68 23.1
-2 9 -2 483.36 24.82
2 9 3 13.03 4.22
2 9 3 24.76 5.93
-2 9 -3 22.07 4.46
2 9 3 10.61 5.36
2 9 3 9.07 4.97
-2 9 -3 22.23 5.11
2 9 4 62.95 8.39
-2 9 -4 46.38 7.21
2 9 4 43.65 8.21
2 9 4 62.62 8
-2 9 -4 52.59 7.78
2 9 5 18.75 4.54
-2 9 -5 17.87 4.11
2 9 5 19.31 4.74
2 9 5 12.51 4.2
-2 9 -5 22.42 4.98
2 9 6 65.43 8.32
-2 9 -6 60.45 7.52
-2 9 -6 71.91 8.59
2 9 6 47.51 8.32
2 9 7 78.17 9.08
2 9 7 74.79 9.64
-2 9 -7 94.24 9.25
-2 9 -7 81.58 8.56
2 9 8 119.62 10.76
2 9 8 117.83 11.42
-2 9 -8 121.06 9.48
2 9 9 65.55 6.86
-2 9 -10 40.82 4.86
2 9 10 34.26 4.28
2 10 -11 27.06 4.18
2 10 -10 15.44 3.15
2 10 -10 10.85 3.06
2 10 -9 16.22 3.56
2 10 -8 19.39 4.17
2 10 -7 20.25 4.44
2 10 -7 11.62 4.41
2 10 -6 25.32 5.12
-2 10 6 19.8 4.04
2 10 -6 10.71 4.16
2 10 -5 10.89 3.42
-2 10 5 10.71 3.22
2 10 -5 8.7 2.86
2 10 -4 30.42 6.59
-2 10 4 35.57 6.17
2 10 -4 34.17 5.56
2 10 -3 20.06 6.25
-2 10 3 24.28 5.27
2 10 -3 22.01 4.33
2 10 -2 96.21 10.42
2 10 -2 75.49 7.71
-2 10 2 94.57 10.62
-2 10 1 21.41 5.11
2 10 -1 22.28 4.95
2 10 -1 6.55 2.16
2 10 0 170.02 13.89
-2 10 0 147.57 14.04
2 10 0 161.46 14.61
2 10 0 198.83 12.24
2 10 1 59.53 8.18
2 10 1 50.68 6.67
2 10 2 35.2 6.07
-2 10 -2 34.36 5.25
2 10 2 34.76 6.21
-2 10 -2 34.48 5.51
2 10 2 28.69 6.87
-2 10 -2 31.41 7.06
2 10 3 142.09 11.46
-2 10 -3 129.25 10.35
2 10 3 131.5 12.07
-2 10 -3 151.58 11.67
2 10 3 119.07 12.17
-2 10 -3 133.22 13.06
-2 10 -4 67.04 7.68
2 10 4 68.46 8.37
-2 10 -4 73.15 8.12
-2 10 -4 57.85 8.98
-2 10 -5 66.46 7.42
2 10 5 68.94 8.18
-2 10 -5 62.49 7.44
-2 10 -5 73.05 8.75
2 10 6 37.6 5.8
-2 10 -6 32.88 5.55
-2 10 -6 35.06 5.44
-2 10 -7 64.06 7.05
-2 10 -7 58.32 6.79
2 10 7 58.2 6.97
-2 10 -8 71.64 6.97
2 10 8 68.43 6.92
-2 10 -8 70.71 6.5
2 10 9 24.86 3.64
2 11 -9 36.33 4.66
2 11 -9 37.88 5.31
2 11 -8 12.67 3.03
2 11 -8 7.54 2.42
2 11 -7 33.56 5.27
2 11 -7 29.85 5.07
2 11 -6 63.33 7.59
2 11 -6 50.6 6.83
2 11 -5 33.15 5.67
-2 11 5 25.37 4.47
2 11 -5 23.8 4.49
2 11 -4 27.2 5.26
-2 11 4 27.75 5.07
2 11 -4 18.89 3.93
2 11 -3 53.65 7.76
2 11 -3 58.69 7.86
-2 11 3 54.5 7.48
2 11 -3 44.36 5.84
2 11 -2 93.86 9.98
-2 11 2 94.64 10.19
2 11 -2 76.39 7.31
2 11 -1 33.17 5.92
-2 11 1 28.92 5.74
2 11 0 48.91 8.39
2 11 0 63.67 8.16
-2 11 0 62.55 8.52
2 11 1 0.98 4.4
2 11 1 18.41 4.34
2 11 2 92.11 10.68
2 11 2 90.14 9.79
2 11 2 86.79 9.19
2 11 3 12.56 4.59
2 11 3 11.81 3.23
-2 11 -3 6.94 4.44
-2 11 -4 19.35 3.59
2 11 4 19 3.96
-2 11 -4 18.9 5.3
-2 11 -5 27.75 4.19
2 11 5 25.16 4.34
-2 11 -5 30.92 4.8
-2 11 -5 31.03 5.28
2 11 6 88.49 8.79
-2 11 -6 90.97 8.47
-2 11 -6 109.56 8.65
-2 11 -7 23.77 3.77
2 11 7 23.19 3.87
2 11 8 31.48 3.93
2 12 -8 6.18 1.82
2 12 -7 15.84 3.09
2 12 -7 26.1 4.01
2 12 -7 17.08 3.27
2 12 -6 13.84 2.97
2 12 -6 12.46 2.98
2 12 -5 26.12 4.1
2 12 -5 25.04 4.41
-2 12 4 49.03 5.69
2 12 -4 37.77 4.84
2 12 -4 44.7 6.06
-2 12 3 18.13 3.78
2 12 -3 17.13 3.23
2 12 -3 19.6 4.08
-2 12 2 14.5 3.56
2 12 -2 17.54 3.89
-2 12 1 15.83 3.83
2 12 -1 14.31 3.51
-2 12 0 14.93 3.77
2 12 0 19.55 4.07
-2 12 -1 5.68 2.88
2 12 1 10.07 2.66
2 12 2 22.34 3.85
2 12 3 35.71 5.87
-2 12 -3 54.62 6.85
2 12 3 44.57 5.21
-2 12 -4 13.21 3.2
2 12 4 3.46 1.36
-2 12 -5 9.5 2.51
2 12 6 28.34 3.93
-2 12 -6 41.6 4.67
2 13 -2 20.71 3.5
-2 13 2 16.08 2.98
2 13 -1 18.53 3.31
-2 13 1 16.59 3.21
-2 13 0 48.43 5.62
-2 13 -1 19.9 3.61
-2 13 -4 27.66 3.67
-3 -12 6 10.75 2.72
-3 -12 5 18.06 3.65
-3 -12 5 20.79 4.13
-3 -12 4 13.66 3.22
-3 -12 3 11.64 3.3
-3 -12 3 11 2.86
-3 -12 2 10.91 3.21
-3 -12 2 8.92 2.48
-3 -12 1 30.37 5.31
-3 -12 0 25.48 4.73
-3 -12 -1 21.93 4.39
-3 -12 -2 53.21 6.55
3 -12 3 23.01 3.49
-3 -12 -3 26.28 4.3
-3 -11 8 6.95 2.35
-3 -11 8 5.55 2.04
-3 -11 7 10.62 3.01
-3 -11 7 5.24 2.14
-3 -11 6 13.69 3.68
-3 -11 6 14.12 3.67
-3 -11 6 19.04 4.18
-3 -11 5 20.13 4.69
-3 -11 5 19.57 4.25
-3 -11 5 14.8 3.85
-3 -11 4 14.98 4.17
-3 -11 4 7.52 2.77
-3 -11 3 33.73 5.81
-3 -11 2 17.41 4.6
-3 -11 2 11.42 3.3
-3 -11 1 40.34 5.94
-3 -11 1 42.89 7.2
-3 -11 0 18.9 4.7
-3 -11 -1 18.82 4.56
-3 -11 -2 43.38 6.93
-3 -11 -3 20.64 4.58
-3 -11 -4 39.23 5.93
-3 -11 -4 35.25 4.9
3 -11 5 41.59 4.7
-3 -11 -5 44.55 5.73
-3 -10 10 70.22 7.58
-3 -10 9 2.86 1.4
-3 -10 9 8.04 2.79
-3 -10 9 5.02 2.05
-3 -10 8 17.13 3.94
-3 -10 8 24.84 5.17
-3 -10 8 20.96 4.55
-3 -10 7 25.62 5.23
-3 -10 7 24.91 5.35
-3 -10 6 17.57 4.57
-3 -10 6 13.13 3.95
-3 -10 6 10.16 3.43
-3 -10 5 11.19 3.78
-3 -10 5 11.47 3.69
-3 -10 5 8.23 3.23
-3 -10 4 12.31 4.05
-3 -10 4 14.39 4.08
-3 -10 4 12.1 3.8
-3 -10 3 85.69 10.01
-3 -10 3 69 8.84
-3 -10 2 80.24 9.49
-3 -10 2 75.44 10.23
-3 -10 1 25.21 5.15
-3 -10 1 26.81 6.91
-3 -10 0 33.23 5.61
-3 -10 0 40.92 7.81
-3 -10 -1 15.24 4.49
-3 -10 -2 162.69 14.47
-3 -10 -3 36.19 6.77
3 -10 3 44.68 5.56
-3 -10 -4 49.02 7.57
3 -10 4 41.56 5.41
-3 -10 -4 39.5 6.24
-3 -10 -5 30.89 5.64
-3 -10 -5 31.51 4.95
3 -10 5 32.39 4.72
3 -10 6 91.52 7.68
-3 -10 -6 72.67 7.87
3 -10 7 81.54 6.83
-3 -9 11 33.92 5.45
-3 -9 10 37.23 5.62
-3 -9 9 26.01 4.75
-3 -9 9 25.35 5.13
-3 -9 9 36.23 6.57
-3 -9 8 27.37 5.39
-3 -9 8 29 5.81
-3 -9 8 27.72 5.95
-3 -9 7 30.37 6.03
-3 -9 7 29.73 6.24
-3 -9 7 29.38 6.25
-3 -9 6 33.33 7.44
-3 -9 5 27.53 6.11
-3 -9 5 30.21 6.42
-3 -9 5 17.7 5.61
-3 -9 5 26.12 5.8
-3 -9 4 130.83 14.42
-3 -9 4 145.54 13.96
-3 -9 4 155.32 14.13
-3 -9 3 17.85 4.97
-3 -9 3 16.6 3.46
-3 -9 3 10.79 3.64
-3 -9 3 9.71 3.47
-3 -9 2 22.86 4.05
-3 -9 2 21.82 5.02
-3 -9 2 16.96 4.48
-3 -9 1 16.64 5.88
-3 -9 1 16.97 3.5
-3 -9 1 12.93 3.81
-3 -9 0 188.12 13.99
-3 -9 0 165.33 16.01
-3 -9 0 168.38 11.06
-3 -9 -1 96.56 9.46
-3 -9 -1 88.67 11.96
-3 -9 -2 31.29 6.58
-3 -9 -3 166.95 15.76
-3 -9 -3 189.64 17.12
-3 -9 -4 60.16 9.68
-3 -9 -5 31.92 6.34
-3 -9 -5 27.09 5.28
3 -9 5 29.43 4.88
-3 -9 -6 67.45 8.65
3 -9 6 80.4 8.15
3 -9 7 35.68 5.15
-3 -9 -7 34.01 5.57
3 -9 7 45.09 5.69
3 -9 8 69.73 6.49
3 -9 8 86.12 7.37
-3 -9 -8 75.48 7.13
-3 -8 12 31.41 4.65
-3 -8 12 22.4 4.37
-3 -8 11 32.26 5.18
-3 -8 11 28.28 4.69
-3 -8 11 32.95 5.93
-3 -8 10 6.53 2.57
-3 -8 10 8.49 3.23
-3 -8 10 10.76 3.17
-3 -8 9 23.24 5.22
-3 -8 9 15.15 3.83
-3 -8 8 35.9 5.99
-3 -8 8 36.52 7.12
-3 -8 8 29.16 6.07
-3 -8 7 7.24 3.08
-3 -8 7 18.79 5.14
-3 -8 7 13.46 3.62
-3 -8 7 10.86 3.77
-3 -8 6 16.67 4.82
-3 -8 6 12.74 3.42
-3 -8 6 13.51 4.24
-3 -8 5 66.64 9.44
-3 -8 5 59.78 9.02
-3 -8 5 69.98 9.74
-3 -8 4 42.3 5.64
-3 -8 4 40.86 7.54
-3 -8 4 29.54 6.21
-3 -8 3 67.4 7.09
-3 -8 3 59.62 10.06
-3 -8 3 62.59 9.47
-3 -8 3 72.15 9.5
-3 -8 2 88.77 7.57
-3 -8 2 101.85 8.75
-3 -8 2 81.75 10.86
-3 -8 2 92.15 10.59
-3 -8 2 83.45 9.97
-3 -8 1 4.52 5.12
-3 -8 1 10.42 2.59
-3 -8 1 11.25 2.93
-3 -8 1 8.74 3.12
-3 -8 1 6.14 2.61
-3 -8 0 153.06 12.64
-3 -8 0 133.91 9.33
-3 -8 0 139.4 14.74
-3 -8 -1 5.9 4.92
-3 -8 -1 14.52 3.09
-3 -8 -1 9.26 2.98
-3 -8 -2 189.25 17.38
-3 -8 -3 53.62 9.26
-3 -8 -4 64.43 9.22
-3 -8 -4 58.94 10.25
3 -8 5 21 4.71
-3 -8 -5 30.9 6.08
-3 -8 -5 29.7 6.65
3 -8 6 42.8 6.72
-3 -8 -6 40.32 6.4
-3 -8 -6 42.95 8.79
3 -8 7 214.67 14.64
-3 -8 -7 196.95 15.52
3 -8 8 19.24 4.13
-3 -8 -8 29.96 5.24
3 -8 8 25.68 4.37
3 -8 9 74.57 7.35
-3 -8 -9 76.39 7.1
3 -8 10 5.67 1.7
-3 -7 13 15.96 3.43
-3 -7 13 29.35 4.41
-3 -7 13 27.53 4.5
-3 -7 12 13.42 3.67
-3 -7 12 16.31 3.66
-3 -7 12 15.95 3.81
-3 -7 11 16.61 3.87
-3 -7 11 17.57 4.04
-3 -7 11 14.39 4.16
-3 -7 11 21.04 4.67
-3 -7 10 17.96 4.47
-3 -7 10 22.11 5.43
-3 -7 10 27.07 5.15
-3 -7 9 14.27 4.2
-3 -7 9 23.25 5.71
-3 -7 9 15.26 3.85
-3 -7 9 18.31 4.56
-3 -7 9 19.07 4.33
-3 -7 9 19.78 4.86
-3 -7 8 26.83 5.89
-3 -7 8 23.42 4.65
-3 -7 8 29.31 5.72
-3 -7 8 26.28 5.71
-3 -7 7 16.16 4.76
-3 -7 7 4.81 3.31
-3 -7 7 15.24 4.03
-3 -7 7 18.49 4.81
-3 -7 6 44.58 8.72
-3 -7 6 63.14 7.94
-3 -7 6 49.48 7.86
-3 -7 5 25.83 6.15
-3 -7 5 24.7 6.52
-3 -7 5 34.12 5.62
-3 -7 5 31.49 6.25
-3 -7 5 45.67 5.85
-3 -7 4 55.03 8.23
-3 -7 4 68.02 7.07
-3 -7 4 72.65 7.85
-3 -7 4 68.25 9.86
-3 -7 4 66.64 9.22
-3 -7 3 132.24 13.21
-3 -7 3 131.18 12.32
-3 -7 3 134.72 9.58
-3 -7 3 134.58 10.51
-3 -7 2 40.84 6.85
-3 -7 2 35.02 6.6
-3 -7 2 52.86 5.87
-3 -7 2 42.18 5.58
-3 -7 1 18.7 4.53
-3 -7 1 15.45 4.66
-3 -7 1 22.83 3.88
-3 -7 0 116.21 10.74
-3 -7 0 123.88 9.14
-3 -7 0 104.04 12.64
-3 -7 -1 162.5 12.26
-3 -7 -1 162.64 10.93
-3 -7 -1 148.78 14.8
-3 -7 -2 292.82 20.61
-3 -7 -3 14.53 5.01
-3 -7 -4 131.01 14.57
3 -7 4 137.35 12.09
-3 -7 -4 135.56 13.52
-3 -7 -5 16.75 6.54
-3 -7 -5 27.59 5.99
3 -7 5 16.32 4.32
-3 -7 -5 24.11 5.55
-3 -7 -6 65.11 10.57
-3 -7 -6 65.63 8.68
-3 -7 -6 71.42 9.33
3 -7 6 60.47 8.45
-3 -7 -7 19.3 4.29
3 -7 7 15.65 4.28
-3 -7 -7 29.55 6.15
3 -7 8 19.23 4.59
-3 -7 -8 28.47 5.6
3 -7 9 25.75 5.23
-3 -7 -9 31.72 5.26
3 -7 9 24.73 4.23
3 -7 10 33.78 5.1
3 -7 10 28.84 4.16
-3 -6 14 29.12 4.55
-3 -6 14 29.56 4.49
-3 -6 13 14.76 3.68
-3 -6 13 15.53 3.62
-3 -6 13 17.06 3.88
-3 -6 12 23.75 5.05
-3 -6 12 22.29 4.95
-3 -6 12 20.33 4.57
-3 -6 11 38.96 6.76
-3 -6 11 30.34 5.42
-3 -6 11 33.4 6.51
-3 -6 11 36.76 6.38
-3 -6 10 39.73 6.94
-3 -6 10 41.56 6.84
-3 -6 10 35.3 6.95
-3 -6 10 31.86 6.06
-3 -6 9 24.85 5.34
-3 -6 9 33.83 6.38
-3 -6 9 27.33 3.93
-3 -6 9 29.71 5.7
-3 -6 9 21.7 5.18
-3 -6 9 23.22 5.93
-3 -6 8 145.88 14.23
-3 -6 8 142.36 12.04
-3 -6 8 132.54 12.37
-3 -6 8 136.67 12.63
-3 -6 8 150.02 9.23
-3 -6 8 169.59 14.99
-3 -6 7 12.25 3.76
-3 -6 7 5 3.76
-3 -6 7 3.43 2.92
-3 -6 7 12.72 3.42
-3 -6 6 53.27 7.77
-3 -6 6 65.48 8.12
-3 -6 6 56.4 8.42
-3 -6 6 51.58 8.55
-3 -6 5 82.41 9.56
-3 -6 5 85.36 8.19
-3 -6 5 101.12 9.69
-3 -6 5 82.9 10.44
-3 -6 4 37.72 5.58
-3 -6 4 46.45 7.13
-3 -6 4 50.58 6.53
-3 -6 4 52.51 6.71
-3 -6 4 54.28 8.15
-3 -6 4 46.18 7.33
-3 -6 3 36.68 5.58
-3 -6 3 51.63 7.49
-3 -6 3 47.08 6.37
-3 -6 3 41.8 5.74
-3 -6 3 52.8 7.98
-3 -6 3 39.09 7.02
-3 -6 2 272.64 17.03
-3 -6 2 252.21 17.7
-3 -6 2 253.03 13.17
-3 -6 2 237.68 16.4
-3 -6 1 43.65 6.69
-3 -6 1 43.81 5.95
-3 -6 1 52.43 7.36
-3 -6 0 147.65 14.28
-3 -6 0 149.87 10.17
-3 -6 0 150.13 11.68
-3 -6 -1 28.09 4.91
-3 -6 -1 27.27 6.48
-3 -6 -2 8.78 4.05
-3 -6 -3 36.55 7.43
-3 -6 -4 47.73 9.4
3 -6 4 52.3 7.38
-3 -6 -4 56.97 8.65
-3 -6 -5 1.32 4.36
3 -6 5 10.06 3.4
-3 -6 -5 3.54 3.01
-3 -6 -6 52.64 9.34
-3 -6 -6 48.31 7.63
-3 -6 -6 53.47 8.25
3 -6 6 55.5 8.26
-3 -6 -7 122.76 11.41
3 -6 7 129.38 12.79
-3 -6 -7 131.85 13.71
3 -6 8 252.85 18.03
-3 -6 -8 237 17.59
3 -6 9 27.35 5.59
-3 -6 -9 40.96 6.5
3 -6 10 10.78 3.37
3 -6 10 12.92 2.94
3 -6 11 37.07 5.28
3 -6 11 25.31 3.62
-3 -5 14 80.37 8.31
-3 -5 13 63.86 7.53
-3 -5 13 78.88 9.1
-3 -5 13 69.39 8.52
-3 -5 12 21.45 4.93
-3 -5 12 26.58 5.59
-3 -5 12 26.17 5.56
-3 -5 11 108.68 10.29
-3 -5 11 107.49 11.73
-3 -5 11 111.15 11.69
-3 -5 11 108.44 12.31
-3 -5 10 62.67 9.18
-3 -5 10 53.92 8.95
-3 -5 10 63.27 8.47
-3 -5 10 59.42 6.16
-3 -5 9 27.54 5.74
-3 -5 9 23.63 5.64
-3 -5 9 30.85 6.66
-3 -5 9 28.76 5.51
-3 -5 9 33.56 10.09
-3 -5 9 37.81 4.88
-3 -5 8 557.76 26.69
-3 -5 8 528.39 27.2
-3 -5 8 553.78 25.76
-3 -5 8 495.2 22.88
-3 -5 8 554.66 39.57
-3 -5 8 601.96 19.92
-3 -5 7 43.81 6.73
-3 -5 7 48.95 7.53
-3 -5 7 47.7 7.99
-3 -5 7 48.02 7.45
-3 -5 6 32.84 5.37
-3 -5 6 35.96 6
-3 -5 6 40.55 6.29
-3 -5 6 35.83 5.47
-3 -5 6 42.76 6.87
-3 -5 5 0.52 2.64
-3 -5 5 7.32 2.3
-3 -5 5 12.44 3.35
-3 -5 5 8.5 2.87
-3 -5 5 1.52 2.53
-3 -5 4 297.18 13.78
-3 -5 4 260.16 16.57
-3 -5 4 295.65 14.5
-3 -5 4 302.89 15.86
-3 -5 4 291.15 18.46
-3 -5 4 294.56 17.67
-3 -5 3 77.05 8.84
-3 -5 3 82.25 9.16
-3 -5 3 91.43 8.4
-3 -5 3 75.21 7.34
-3 -5 3 71.77 9.07
-3 -5 3 78.89 9.23
-3 -5 3 77.22 7.6
-3 -5 3 80.56 9.89
3 -5 -3 87.93 11.92
3 -5 -3 92.07 12.48
-3 -5 2 1211.98 35.47
-3 -5 2 1217.37 33.96
-3 -5 2 1242.46 28.18
-3 -5 2 1131.44 33.9
-3 -5 2 1203.45 35.65
-3 -5 2 1241.98 39.65
3 -5 -2 1298.98 43.59
3 -5 -2 1259.77 43.8
-3 -5 1 44.07 6.49
-3 -5 1 39.86 6.99
-3 -5 1 39.71 5.85
3 -5 -1 36.62 7.02
3 -5 -1 36.8 7.18
-3 -5 1 42.87 7.66
-3 -5 0 47.47 6.25
3 -5 0 40.53 7.18
-3 -5 0 46.61 5.64
3 -5 0 51.3 8.24
-3 -5 -1 83.33 8.09
3 -5 1 89.77 10.55
3 -5 1 92.75 10.94
-3 -5 -1 84.36 7.32
-3 -5 -1 95.19 11.15
-3 -5 -2 148.5 10.41
3 -5 2 157.01 14.26
3 -5 2 140.45 13.24
-3 -5 -2 138.9 13.49
3 -5 3 105.78 7.15
3 -5 3 99.41 11.36
3 -5 3 84.39 10.66
3 -5 4 19.6 4.4
-3 -5 -4 26.36 5.72
3 -5 4 21.08 3.27
3 -5 4 20.54 5.35
3 -5 4 18.62 5.18
-3 -5 -4 9.65 5.26
3 -5 5 89.98 10.02
-3 -5 -5 67.73 9.26
3 -5 5 78.9 6.49
3 -5 5 76 10.72
3 -5 5 63.2 9.98
-3 -5 -5 70.76 11.05
-3 -5 -5 96.58 10.94
-3 -5 -6 101.42 13.01
-3 -5 -6 92.78 11.4
-3 -5 -6 124.52 12.59
3 -5 6 127.81 8.47
3 -5 6 119.11 12.08
-3 -5 -7 24.85 6.96
3 -5 7 40.69 4.86
3 -5 7 42.55 7.44
-3 -5 -7 35.32 6.26
-3 -5 -8 13.76 5.57
3 -5 8 21.81 3.57
3 -5 8 20.66 5.22
-3 -5 -8 17.58 4.09
3 -5 9 59.4 8.66
-3 -5 -9 64.35 8.58
3 -5 9 58.1 5.8
3 -5 10 70.66 7.05
3 -5 10 81.1 10.16
3 -5 11 52.39 5.43
3 -5 11 58.34 7.45
-3 -4 15 18.29 3.6
-3 -4 15 21.25 4.01
-3 -4 14 51.6 7
-3 -4 14 62.02 7.86
-3 -4 13 23.37 5.25
-3 -4 12 31.5 5.94
-3 -4 12 26.64 5.44
-3 -4 12 31.34 6.34
-3 -4 11 21.39 4.98
-3 -4 11 12.56 4.37
-3 -4 11 21.7 5.33
-3 -4 11 19.43 4.29
-3 -4 11 27.8 9.93
-3 -4 10 442.74 22.17
-3 -4 10 432.62 23.5
-3 -4 10 415.1 22.76
-3 -4 10 452.2 18.46
-3 -4 10 409.13 37.58
-3 -4 9 61.63 8.32
-3 -4 9 59.32 8.65
-3 -4 9 48.6 7.23
-3 -4 9 48.33 6.93
-3 -4 9 57.72 6.23
-3 -4 9 47.85 12.46
-3 -4 8 121.72 12.17
-3 -4 8 125.03 10.78
-3 -4 8 153.66 13.06
-3 -4 8 119.29 18.83
-3 -4 7 8.71 4.85
-3 -4 7 12.27 3.61
-3 -4 7 10.59 3.49
-3 -4 7 4.23 3.25
-3 -4 7 14.08 3.56
-3 -4 7 14.88 2.81
-3 -4 7 17.4 2.98
-3 -4 6 10.69 3.28
-3 -4 6 19.39 4.57
-3 -4 6 22.49 4.35
-3 -4 6 19.79 4.3
-3 -4 6 17.12 3.84
-3 -4 6 21.72 3.26
-3 -4 6 13.95 2.57
-3 -4 5 5.27 2.96
-3 -4 5 11.14 2.86
-3 -4 5 11.85 3.19
-3 -4 5 17.3 3.8
-3 -4 5 8.9 3.16
-3 -4 5 13.35 2.5
-3 -4 5 15.52 2.64
-3 -4 4 58.68 7.6
-3 -4 4 59.7 6.32
-3 -4 4 73.49 7.87
-3 -4 4 63.5 7.09
-3 -4 4 49.28 7.54
-3 -4 4 61.28 6.21
-3 -4 3 188.75 13.21
-3 -4 3 187.58 11.78
-3 -4 3 170.25 10.21
-3 -4 3 162.76 12.02
-3 -4 3 157.75 12.03
-3 -4 3 205.71 16.53
-3 -4 3 188.76 13.16
-3 -4 2 78.46 8.23
-3 -4 2 77.78 8.59
-3 -4 2 74.34 7.67
-3 -4 2 69.08 6.9
-3 -4 2 83.14 8.53
-3 -4 2 70.19 8.29
-3 -4 2 80.82 10.6
3 -4 -2 103.36 12.91
3 -4 -2 91.81 12.45
-3 -4 1 268.52 15.61
-3 -4 1 277.53 14.68
3 -4 -1 254.55 19.51
3 -4 -1 276.06 20.72
-3 -4 1 256.67 15.56
-3 -4 0 75.84 7.53
-3 -4 0 81.24 9.55
3 -4 0 83.75 10.9
3 -4 0 80.93 10.93
-3 -4 0 88.92 7.66
-3 -4 -1 7.81 3.38
-3 -4 -1 10.25 2.71
3 -4 1 16.5 4.86
3 -4 1 13.33 4.28
-3 -4 -1 14.54 3.03
-3 -4 -2 13.63 3.03
-3 -4 -2 18.93 3.36
-3 -4 -2 20.82 5.29
3 -4 2 19.04 3.13
3 -4 2 15.75 4.74
3 -4 2 24.67 5.82
3 -4 3 28.96 3.91
3 -4 3 27.86 6.26
3 -4 3 24.19 5.94
3 -4 4 43.78 6.38
-3 -4 -4 37.28 7.56
3 -4 4 52.35 5.37
3 -4 4 45.84 8.25
3 -4 4 40.41 7.88
-3 -4 -4 42.73 5.32
-3 -4 -4 40.65 8.08
-3 -4 -4 50.3 7.6
3 -4 5 54.11 7.6
-3 -4 -5 63.41 8.63
-3 -4 -5 42.71 8.51
3 -4 5 54.15 5.6
-3 -4 -5 53.26 8
3 -4 5 53.9 9.29
3 -4 5 52.02 9.29
3 -4 6 106.37 11.28
-3 -4 -6 99.35 11.44
-3 -4 -6 94.09 12.43
-3 -4 -6 92.62 10.72
3 -4 6 97.92 8.31
3 -4 6 91.13 12.85
3 -4 6 116.34 14.23
3 -4 7 14.96 4.41
-3 -4 -7 11.28 5.69
-3 -4 -7 23.06 4.8
-3 -4 -7 19.59 4.68
3 -4 7 23.34 3.87
3 -4 7 14.42 5.31
-3 -4 -8 168.51 15.54
-3 -4 -8 176.37 13.32
3 -4 8 168.6 10.76
3 -4 8 197.86 16.37
-3 -4 -9 51.02 6.49
3 -4 9 51.36 6.13
-3 -4 -9 49.65 7.75
3 -4 9 63.55 9.27
3 -4 10 53.62 5.79
3 -4 10 58.73 8.52
3 -4 11 27.74 3.93
3 -4 11 31.11 6.2
3 -4 11 25.04 3.8
-3 -4 -12 28.12 3.6
-3 -3 15 10.6 2.85
-3 -3 14 23.63 4.87
-3 -3 13 26.51 5.52
-3 -3 13 32.02 6.14
-3 -3 13 37.28 6.86
-3 -3 13 22.09 3.78
-3 -3 12 115.43 11.93
-3 -3 12 105.96 11.91
-3 -3 12 104.99 10.38
-3 -3 12 111.66 12.26
-3 -3 12 92.59 18.73
-3 -3 11 98.39 11.05
-3 -3 11 87 10
-3 -3 11 90.53 11.03
-3 -3 11 83.12 8.63
-3 -3 11 108.06 20.21
-3 -3 10 110.32 10.44
-3 -3 10 97.78 10.79
-3 -3 10 104.23 11.11
-3 -3 10 103.4 11.9
-3 -3 10 106.69 9.24
-3 -3 10 111.43 20.05
-3 -3 9 23.83 4.96
-3 -3 9 28.3 5.72
-3 -3 9 38.3 6.51
-3 -3 9 28.27 4.93
-3 -3 9 26.16 9.34
-3 -3 8 33.57 6.09
-3 -3 8 28.9 5.41
-3 -3 8 28.3 4.69
-3 -3 8 26.82 5.23
-3 -3 8 27.96 9.21
-3 -3 7 24.38 3.57
-3 -3 7 23.49 4.8
-3 -3 7 22.25 4.59
-3 -3 7 20.61 4.74
-3 -3 7 30.83 5.31
-3 -3 7 22.86 4.14
-3 -3 7 22.03 3.46
-3 -3 7 20.18 7.43
-3 -3 6 148.87 8.51
-3 -3 6 146.81 11.64
-3 -3 6 148.22 12.02
-3 -3 6 136.65 10.67
-3 -3 6 123.09 11.15
-3 -3 6 127.99 9.01
-3 -3 6 139.39 9.78
-3 -3 6 135.23 9.88
-3 -3 6 131.14 8.15
-3 -3 6 162.63 20.03
-3 -3 5 102.69 9.45
-3 -3 5 103.29 9.74
-3 -3 5 102 8.63
-3 -3 5 106.3 9.7
-3 -3 5 91.09 8.45
-3 -3 5 111.98 8.88
-3 -3 5 92.1 7.47
-3 -3 5 106.56 7.19
-3 -3 5 97.47 6.74
-3 -3 4 420.73 17.68
-3 -3 4 490.63 18.78
-3 -3 4 439.52 18.6
-3 -3 4 478.96 25.64
-3 -3 4 446.71 16.88
-3 -3 3 357.47 18.03
-3 -3 3 357.21 14.08
-3 -3 3 357.05 16.32
-3 -3 3 348.03 16.17
-3 -3 3 363.19 16.37
-3 -3 3 360.96 22.46
-3 -3 3 357.83 17.24
-3 -3 2 286.04 15.07
-3 -3 2 278.47 15.86
-3 -3 2 292.26 14.51
-3 -3 2 311.94 15.44
3 -3 -2 343.43 24.11
3 -3 -2 302.72 23.11
-3 -3 2 305.37 21.13
-3 -3 1 34.14 4.93
-3 -3 1 34.7 5.27
-3 -3 1 32.06 5.68
-3 -3 1 31.54 5.26
3 -3 -1 47.36 8.65
3 -3 -1 47.91 8.89
-3 -3 0 371.87 15.98
-3 -3 0 328.9 20.15
-3 -3 0 345.94 17.62
-3 -3 0 352.47 14.95
3 -3 0 362.65 23.35
3 -3 0 344.33 23.19
-3 -3 -1 96.71 7.99
3 -3 1 106.57 12.73
3 -3 1 110.13 12.7
-3 -3 -1 103.37 7.98
-3 -3 -2 35.03 4.67
-3 -3 -2 37.23 6.64
3 -3 2 41.2 7.9
3 -3 2 53.71 8.84
3 -3 2 42.99 5.42
-3 -3 -3 20.49 5.74
3 -3 3 32.85 4.31
-3 -3 -3 18.45 5.68
3 -3 3 23.4 6
3 -3 3 30.77 6.76
3 -3 4 153.29 11.63
3 -3 4 165.57 10.34
-3 -3 -4 140.14 13.13
-3 -3 -4 148.93 9.93
3 -3 4 176.95 17.21
3 -3 4 173.4 16.38
-3 -3 -4 156.03 12.88
-3 -3 -5 105.17 9.39
3 -3 5 102.26 10.22
-3 -3 -5 97.86 11.77
-3 -3 -5 105.53 11.36
3 -3 5 108.69 8.71
-3 -3 -5 98.75 11.49
-3 -3 -5 106.25 8.05
3 -3 5 115.43 13.83
3 -3 5 113.15 13.93
-3 -3 -6 192.61 13.18
3 -3 6 181.87 14.97
-3 -3 -6 169.01 14.03
-3 -3 -6 207.62 15.86
-3 -3 -6 173.12 15.63
3 -3 6 199.25 12.02
-3 -3 -6 195.1 15.96
3 -3 6 206.37 19.3
3 -3 6 201.94 19.44
-3 -3 -7 179.84 13.05
3 -3 7 164.81 15.12
-3 -3 -7 147.41 12.8
-3 -3 -7 168.95 14.14
-3 -3 -7 162.59 15.34
3 -3 7 177.83 11.6
3 -3 7 171.05 18.67
-3 -3 -8 75.49 10.93
-3 -3 -8 88.33 9.11
-3 -3 -8 98.03 10.03
3 -3 8 80.6 8.37
-3 -3 -8 92.32 9.38
3 -3 8 93.64 11.3
3 -3 9 6.09 4.01
3 -3 9 13.98 4.86
3 -3 9 9.11 3.74
-3 -3 -9 10.86 4.76
3 -3 10 57.51 6.68
3 -3 10 72.37 10.32
3 -3 11 9.1 2.27
3 -3 11 17.59 3.34
3 -3 12 42.3 4.76
-3 -3 -13 52.74 4.51
-3 -2 15 15.87 3.79
-3 -2 15 20.02 3.94
3 -2 -15 10.22 2.44
-3 -2 14 44.7 7.02
-3 -2 14 43.58 6.65
-3 -2 14 40.66 4.63
-3 -2 13 17.96 4.6
-3 -2 13 12.12 2.93
-3 -2 12 68.11 9.43
-3 -2 12 49.88 7.92
-3 -2 12 57.21 15.13
-3 -2 11 36.35 7.8
-3 -2 11 57.97 15.09
-3 -2 11 49.41 6.91
-3 -2 11 34.39 5.93
-3 -2 11 54.49 8.6
-3 -2 10 166.54 13.32
-3 -2 10 167.76 14.66
-3 -2 10 156.85 11.76
-3 -2 10 173.85 14.59
-3 -2 10 175.87 12.02
-3 -2 10 162.11 24.49
-3 -2 9 220.5 15.17
-3 -2 9 223.18 16.58
-3 -2 9 231.83 14.73
-3 -2 9 210.79 16.07
-3 -2 9 228.21 27.81
-3 -2 9 280.4 14.54
-3 -2 8 80.21 7.12
-3 -2 8 74.41 8.38
-3 -2 8 83.72 9.14
-3 -2 8 72.75 9.23
-3 -2 8 75.62 9.18
-3 -2 8 79.45 6.92
-3 -2 8 88.79 16.47
-3 -2 7 23.58 3.54
-3 -2 7 23.14 4.55
-3 -2 7 16.33 3.9
-3 -2 7 20.38 4.38
-3 -2 7 21.16 4.41
-3 -2 7 18.54 3.34
-3 -2 7 26.46 3.82
-3 -2 7 16.45 6.72
-3 -2 6 20.52 7.12
-3 -2 6 17.1 3.89
-3 -2 6 19.2 4.04
-3 -2 6 24.67 4.51
-3 -2 6 22.98 4.4
-3 -2 6 19.2 3.36
-3 -2 6 17.05 3.64
-3 -2 6 20.24 3.23
-3 -2 6 21.33 3.26
-3 -2 5 363.28 17.08
-3 -2 5 346.61 17.55
-3 -2 5 356.35 16.09
-3 -2 5 338.97 16.71
-3 -2 5 322.92 13.14
-3 -2 5 340.84 14.35
-3 -2 5 349.1 13.47
-3 -2 5 371.91 14.7
-3 -2 5 382.58 13.53
-3 -2 5 350.74 28.05
-3 -2 4 30.01 4.26
-3 -2 4 36.71 4.97
-3 -2 4 44.73 5.22
-3 -2 4 34.57 4.65
-3 -2 4 46.29 5.78
-3 -2 4 37.13 7.24
-3 -2 4 35.06 5.3
-3 -2 4 37.97 4.94
-3 -2 3 75.93 6.59
-3 -2 3 64.34 6.77
-3 -2 3 73.68 6.28
-3 -2 3 59.34 6.45
-3 -2 3 80.77 7.19
-3 -2 3 78.68 7.9
-3 -2 3 76.3 10.48
-3 -2 2 486.74 18.55
-3 -2 2 477.66 18.17
-3 -2 2 465.21 19.57
-3 -2 2 482.63 18.88
-3 -2 1 79.86 7.67
-3 -2 1 95 8.23
-3 -2 1 81.16 9.25
3 -2 -1 105.28 13.39
3 -2 -1 115.68 13.73
-3 -2 0 716.15 21.99
-3 -2 0 685.57 23.56
-3 -2 0 698.85 30.51
3 -2 0 759.61 35.06
-3 -2 0 656.05 20.62
3 -2 0 742.59 34.01
-3 -2 0 749.28 22.59
-3 -2 -1 415.36 16.51
-3 -2 -1 434.27 26.44
3 -2 1 422.89 26.47
-3 -2 -1 449.51 16.41
3 -2 1 498.06 27.51
-3 -2 -1 461.29 18.68
-3 -2 -2 158.22 9.62
3 -2 2 171.52 16.41
3 -2 2 183.08 16.63
-3 -2 -2 145.82 11.59
-3 -2 -2 149.72 12.34
-3 -2 -3 112.82 9.19
3 -2 3 103.8 8.43
-3 -2 -3 113.79 8.76
3 -2 3 124.07 14.05
3 -2 3 103.98 12.63
-3 -2 -3 106.09 10.45
-3 -2 -3 114.6 11.04
-3 -2 -4 91.28 8.66
3 -2 4 106.62 9.52
-3 -2 -4 87.63 10.15
3 -2 4 94.49 8.46
-3 -2 -4 104.29 10.94
3 -2 4 110.29 13.26
-3 -2 -4 109.04 8.44
3 -2 4 125.07 14.38
-3 -2 -5 9.55 2.93
3 -2 5 7.77 2.77
-3 -2 -5 8.14 3.59
-3 -2 -5 1.97 3.76
3 -2 5 13.01 4.79
-3 -2 -5 18.15 3.37
3 -2 5 8.72 3.34
3 -2 5 15.69 5.17
-3 -2 -6 42.01 6.42
3 -2 6 41.26 6.84
-3 -2 -6 37.26 6.75
-3 -2 -6 31.58 7.16
-3 -2 -6 36.06 7.84
3 -2 6 35.34 5.74
3 -2 6 53.68 9.96
3 -2 6 50.33 9.82
-3 -2 -7 50.19 7.25
3 -2 7 58.83 8.62
-3 -2 -7 55.43 7.73
-3 -2 -7 62.34 8.68
-3 -2 -7 49.57 8.97
3 -2 7 53.96 7.32
3 -2 7 77.04 12.45
3 -2 7 55.14 10.76
-3 -2 -8 90.85 9.92
3 -2 8 94.7 12.01
-3 -2 -8 101.42 12.47
-3 -2 -8 92.46 9.42
-3 -2 -8 104.95 10.77
3 -2 8 98.49 9.28
3 -2 8 104.04 15.32
-3 -2 -9 39.9 5.91
3 -2 9 46 6.76
-3 -2 -9 50.04 7.3
3 -2 9 61.86 9.58
3 -2 9 33.34 9.63
-3 -2 -10 51.95 7.1
3 -2 10 47.95 8.35
3 -2 10 51.13 6.62
3 -2 11 14.03 3.11
-3 -2 -11 12.83 3.19
3 -2 12 25.07 3.89
3 -1 -16 62.09 5.47
-3 -1 15 10.97 3.17
-3 -1 15 11.79 2.94
-3 -1 15 13.31 3.58
-3 -1 14 8 3.04
-3 -1 14 3.34 1.42
-3 -1 14 11.28 3.32
-3 -1 14 10.3 3.48
-3 -1 13 23.07 5.51
-3 -1 13 19.3 3.83
-3 -1 13 17.91 4.52
-3 -1 13 19.32 5.03
-3 -1 12 9.56 6.29
-3 -1 12 16.81 4.52
-3 -1 12 18.15 4.96
-3 -1 11 14.88 7.75
-3 -1 11 7.45 3.84
-3 -1 11 20.22 5.18
-3 -1 10 29.6 10.57
-3 -1 10 22.48 6.06
3 -1 -10 24.19 4.38
-3 -1 10 21.25 4.84
-3 -1 9 110.98 10.12
-3 -1 9 134.29 12.48
-3 -1 9 123.33 10.15
-3 -1 9 127.56 12.08
-3 -1 9 123.74 20.63
-3 -1 9 124.39 9.82
-3 -1 8 72.49 6.91
-3 -1 8 79.47 8.42
-3 -1 8 68.07 8.41
-3 -1 8 68.1 7.6
-3 -1 8 73.02 8.67
-3 -1 8 75.56 6.78
-3 -1 8 65.43 14.21
-3 -1 7 67.84 6.05
-3 -1 7 60.54 7.07
-3 -1 7 63.44 7.34
-3 -1 7 63.88 7.68
-3 -1 7 61.24 7.51
-3 -1 7 55.83 7
-3 -1 7 77.73 6.59
-3 -1 7 72.52 14.15
-3 -1 6 118.64 7.74
-3 -1 6 116.57 9.61
-3 -1 6 110.45 9.42
-3 -1 6 121.45 9.97
-3 -1 6 90.94 9.37
-3 -1 6 95.83 8.73
-3 -1 6 121.87 7.36
-3 -1 6 98.96 7.14
-3 -1 6 122.58 8.01
-3 -1 6 112.06 16.67
-3 -1 5 70.61 7.35
-3 -1 5 89.36 8.07
-3 -1 5 76.03 6.09
-3 -1 5 85.15 11.13
-3 -1 5 70.13 5.95
-3 -1 5 60.98 5.58
-3 -1 5 72.78 6.07
-3 -1 5 73.62 7.43
-3 -1 5 87.13 14
-3 -1 4 113.18 7.45
-3 -1 4 121.82 7.61
-3 -1 4 122.86 9.87
-3 -1 4 124.61 9.01
-3 -1 4 120.2 9.89
-3 -1 4 131.4 13.75
-3 -1 3 71.38 7.65
-3 -1 3 83.77 7.03
-3 -1 3 66.89 5.81
-3 -1 3 89.92 11.48
-3 -1 2 197.11 11.75
-3 -1 2 211.14 11.21
-3 -1 1 56.83 5.99
-3 -1 1 46.92 7.54
3 -1 -1 43.58 9.35
-3 -1 1 65.93 6.25
3 -1 -1 47.89 9.18
-3 -1 0 114.35 8.37
-3 -1 0 98.99 7.75
-3 -1 0 98.99 11.94
3 -1 0 91.68 13.01
3 -1 0 112.13 13.62
-3 -1 0 87.57 7.9
-3 -1 -1 940.64 24.19
-3 -1 -1 904.84 27.12
-3 -1 -1 928.55 26
-3 -1 -1 935.68 23.94
-3 -1 -1 944.48 26.78
-3 -1 -1 943.36 40.65
3 -1 1 953.68 39.78
3 -1 1 943.96 40.09
-3 -1 -2 15.21 5.43
-3 -1 -2 13.46 4.3
3 -1 2 18.55 5.46
3 -1 2 18.57 5.36
-3 -1 -2 24.84 4.37
-3 -1 -2 16.93 3.07
-3 -1 -3 136.58 10.35
-3 -1 -3 125.71 10.4
-3 -1 -3 117.84 10.78
3 -1 3 131.83 9.52
3 -1 3 144.98 15.1
3 -1 3 121.3 14.08
-3 -1 -3 135.53 9.39
-3 -1 -4 138.98 10.94
3 -1 4 137.82 10.76
3 -1 4 124.58 9.68
3 -1 4 137.69 14.99
-3 -1 -4 128.85 9.12
3 -1 4 142.78 15.54
-3 -1 -4 142.28 12.17
-3 -1 -5 46.3 6.62
3 -1 5 34.72 5.83
-3 -1 -5 39.86 7.12
-3 -1 -5 32.94 6.35
3 -1 5 33.37 5.58
-3 -1 -5 47.73 5.51
3 -1 5 49.65 9.29
3 -1 5 55.63 10.01
-3 -1 -6 420.98 20.9
3 -1 6 405.64 22.08
-3 -1 -6 403.88 20.6
-3 -1 -6 397.59 20.92
-3 -1 -6 419.3 22.7
3 -1 6 443.17 18.35
3 -1 6 480.04 30.06
3 -1 6 448.61 29.57
-3 -1 -7 123.92 11.78
3 -1 7 146.14 14
-3 -1 -7 139.2 12.75
-3 -1 -7 135.48 11.52
-3 -1 -7 147.83 14.22
3 -1 7 137.9 10.69
3 -1 7 149.74 17.54
3 -1 7 145.84 17.65
-3 -1 -8 384.46 21.75
3 -1 8 425.74 24.83
-3 -1 -8 402.19 20.99
-3 -1 -8 367.73 19.42
3 -1 8 420.33 18.68
3 -1 8 412.16 30.85
-3 -1 -9 74.92 8.25
3 -1 9 66.57 7.87
-3 -1 -9 60.79 8.46
3 -1 9 70.05 10.24
3 -1 9 46.37 11.54
3 -1 10 27.06 5.65
-3 -1 -10 30.64 5.82
3 -1 11 16.06 3.72
-3 -1 -11 19.34 4.29
3 -1 12 25.86 4.08
-3 -1 -12 19.94 3.79
3 -1 13 42.18 4.66
3 0 -16 7.9 2.09
-3 0 15 5.52 2.35
-3 0 15 11.74 3.21
-3 0 14 5.31 2.17
-3 0 14 11.16 3.68
-3 0 14 7.77 2.96
-3 0 14 4.84 1.78
-3 0 13 8.8 3.06
-3 0 13 0.62 3.76
-3 0 13 7.72 3.15
-3 0 13 6.24 2.23
-3 0 12 576.24 29.09
-3 0 12 508.31 24.59
-3 0 12 509.82 26.93
-3 0 12 519.39 46.9
-3 0 12 601.65 24.03
-3 0 11 79.64 18.1
-3 0 11 78.12 10.93
-3 0 11 70.03 8.94
-3 0 11 79.96 10.33
3 0 -11 71.78 7.57
-3 0 11 81.61 8.88
-3 0 10 69.54 9.35
3 0 -10 77.36 7.98
-3 0 10 78.73 10.42
-3 0 10 88.36 9.81
-3 0 10 94.04 19.02
-3 0 9 10.69 3.28
-3 0 9 7.51 3.87
-3 0 9 4.39 1.79
-3 0 9 6.46 4.75
-3 0 8 9.3 2.92
-3 0 8 0.96 3
-3 0 8 9.63 2.73
-3 0 8 4.59 1.88
-3 0 8 7.21 4.75
-3 0 7 16.47 3.7
-3 0 7 14.62 4.48
-3 0 7 15.27 3.39
-3 0 7 10.55 2.84
-3 0 7 6.8 3.65
-3 0 7 16.73 6.83
-3 0 6 9.75 2.71
-3 0 6 7.74 2.55
-3 0 6 10.39 5.1
-3 0 6 8.02 2.41
-3 0 6 4.43 1.81
-3 0 6 2.27 2.95
-3 0 5 7.08 2.43
-3 0 5 7.23 2.24
-3 0 5 14.39 3.16
-3 0 5 14.1 3.28
-3 0 5 13.59 5.55
-3 0 5 11.56 3.5
-3 0 5 12.89 3
-3 0 5 11.48 2.86
-3 0 4 219.64 12.1
-3 0 4 182.27 11.26
-3 0 4 175.26 19.95
-3 0 4 179.88 8.7
-3 0 4 175.46 8.4
-3 0 4 181.44 11.12
-3 0 3 29.75 4.65
-3 0 2 8.46 2.31
-3 0 1 61.94 5.99
-3 0 1 58.45 5.04
-3 0 1 52.93 5.9
-3 0 1 58.61 6
3 0 -1 49.15 10
3 0 -1 72.55 11.02
-3 0 0 977.23 25.24
-3 0 0 1040.35 26.31
-3 0 0 951.74 23.93
-3 0 0 1051.23 20.75
-3 0 0 1009.49 24.84
-3 0 0 947.05 39.84
3 0 0 1043.35 41.92
3 0 0 1020.87 42.31
-3 0 -1 366.16 11.94
-3 0 -1 346.45 14.73
-3 0 -1 345.9 14.58
-3 0 -1 326.27 15.59
-3 0 -1 374.2 25.78
-3 0 -1 315.1 14.84
3 0 1 333.7 23.84
3 0 1 339.16 24.55
-3 0 -2 1768.36 27.79
-3 0 -2 1784.22 36.58
-3 0 -2 1777.29 61.32
3 0 2 1869.48 55.46
3 0 2 1890.97 56.86
-3 0 -2 1815.82 34.61
-3 0 -2 1756.84 36.62
-3 0 -3 10.22 2.9
-3 0 -3 11.89 3.09
-3 0 -3 3.15 2.68
-3 0 -3 1.45 3.07
3 0 3 1.66 2.7
3 0 3 17.66 5.42
-3 0 -3 7.31 2.2
3 0 3 14.75 4.86
-3 0 -4 271.2 15.64
3 0 4 232.81 14.08
-3 0 -4 206.54 14.33
-3 0 -4 240.97 15.13
-3 0 -4 217.78 14.59
-3 0 -4 229.89 12.55
3 0 4 238.89 20.51
3 0 4 225.41 13.14
-3 0 -4 232.9 25.05
3 0 4 236.64 11.34
-3 0 -5 9.63 3.1
3 0 5 6.82 2.59
-3 0 -5 9.36 5.21
3 0 5 10.56 4.31
3 0 5 1.51 2.81
3 0 5 10.1 4.3
-3 0 -5 -0.43 3.2
-3 0 -5 2.49 3.06
-3 0 -6 17.14 4.33
3 0 6 9.85 3.33
3 0 6 0.91 4.65
3 0 6 7.03 3.85
3 0 6 15.84 5.5
-3 0 -6 6.93 3.49
-3 0 -6 9.15 4.16
3 0 7 465.35 25.29
-3 0 -7 474.13 24.24
3 0 7 514.03 20.68
-3 0 -7 522.45 23.88
-3 0 -7 504.53 22.76
-3 0 -8 437.02 23.38
-3 0 -8 466.16 21.73
-3 0 -8 392.56 38.54
3 0 8 471.25 19.74
3 0 8 482.09 33.65
3 0 9 31.02 9.53
-3 0 -9 32.6 6.42
-3 0 -9 32.16 11.16
3 0 9 35.19 6.34
-3 0 -9 41.56 6.21
-3 0 -10 123.64 12.19
3 0 10 121.36 10.4
3 0 11 10.29 2.77
-3 0 -11 8.29 2.96
3 0 12 35.35 4.83
-3 0 -12 33.9 5.32
3 1 -16 62.27 6.24
-3 1 15 8.64 2.92
-3 1 15 7.87 1.99
-3 1 14 7.22 2.95
-3 1 14 4.14 1.69
-3 1 14 9.19 3.1
-3 1 13 14.45 3.65
-3 1 13 14.76 3.48
-3 1 13 10.71 3.62
-3 1 12 16.08 4.06
-3 1 12 7.82 5.76
-3 1 12 13.58 3.93
-3 1 12 19.22 5
-3 1 11 16.88 4.2
-3 1 11 7.61 5.6
-3 1 11 10.5 3.61
3 1 -11 14.38 3.48
-3 1 11 14.97 4.41
-3 1 10 23.34 5.37
-3 1 10 21.4 9.1
-3 1 10 19.06 4.38
3 1 -10 23.21 4.45
-3 1 10 19.96 4.92
-3 1 9 114.24 11.39
-3 1 9 86.1 17.42
-3 1 9 120.9 10.66
3 1 -9 124.65 10.2
-3 1 9 121.31 9.13
-3 1 8 68.33 8.81
-3 1 8 63.49 8.68
-3 1 8 69.39 7.72
-3 1 8 53.86 13.04
-3 1 8 85.57 7.26
-3 1 8 74.59 6.67
-3 1 8 76.6 6.89
-3 1 7 55.15 7.59
-3 1 7 66.72 7.22
-3 1 7 58.53 12.85
-3 1 7 63.01 5.96
-3 1 7 64.72 5.94
-3 1 6 111.23 7.54
-3 1 6 102.38 8.44
-3 1 6 110.32 9.78
-3 1 6 107 8.74
-3 1 6 109.1 7.6
-3 1 6 130.75 18.19
-3 1 5 73.98 7.09
-3 1 5 83.04 8.3
-3 1 5 77.48 6.18
-3 1 5 62.33 6.41
-3 1 5 78.29 13.4
-3 1 4 121.57 6.75
-3 1 4 121.19 8.66
-3 1 4 114.05 8.67
-3 1 3 61 6.92
-3 1 3 74.47 6.46
-3 1 3 69.58 5.31
-3 1 2 184.8 11.42
-3 1 2 187.7 8.79
-3 1 2 195.65 10.4
-3 1 1 46.09 5.58
-3 1 1 47.68 5.2
-3 1 1 57.94 5.65
-3 1 1 41.49 5
-3 1 0 84.32 12
-3 1 0 92.17 7.57
-3 1 0 107.96 6.94
-3 1 0 115.57 8.25
-3 1 -1 939.63 24.28
-3 1 -1 986.18 43.28
-3 1 -1 989.65 24.61
-3 1 -1 961.62 20.98
-3 1 -1 954.54 25.61
-3 1 -2 20.88 3.76
-3 1 -2 20.12 3.79
-3 1 -2 15.14 3.2
-3 1 -2 11.73 4.99
-3 1 -2 12.37 3.77
-3 1 -3 134.24 10.77
-3 1 -3 118.11 9.55
3 1 3 123.29 8.17
-3 1 -3 123.67 7.37
-3 1 -3 134.1 17.81
-3 1 -3 120.38 9.15
-3 1 -4 128.35 11.1
-3 1 -4 126.69 10.99
3 1 4 127.76 8.84
-3 1 -4 140.14 11.54
-3 1 -4 121.42 9.52
-3 1 -5 36.7 6.54
-3 1 -5 54.92 7.09
3 1 5 49.29 5.85
-3 1 -5 40.1 6.48
-3 1 -6 474.42 39.36
-3 1 -6 423.53 22.65
-3 1 -6 418.02 20.92
-3 1 -6 398.64 19.66
-3 1 -7 157.33 23.65
-3 1 -7 143.1 13.38
-3 1 -7 147.87 11.83
-3 1 -8 394.14 23.32
-3 1 -8 444.38 20.65
-3 1 -8 409.61 39.27
3 1 8 440.47 32.31
-3 1 -9 77.46 8.6
3 1 9 44.66 11.45
-3 1 -9 70.5 16.42
-3 1 -9 66.81 9.42
-3 1 -10 33.29 6.49
3 1 10 25.11 4.81
-3 1 -11 19.1 4.93
3 1 11 16.33 3.63
-3 1 -12 26.46 4.87
3 1 12 28.84 4.36
-3 1 -13 42.12 5.1
3 1 13 41.1 4.64
3 2 -16 36.06 4.55
-3 2 15 13.84 2.7
-3 2 14 49.43 7.59
-3 2 14 46.83 6.08
-3 2 13 19.2 5
-3 2 13 16.96 4.09
-3 2 12 43.35 7.68
-3 2 12 38.48 12.67
-3 2 12 52.44 7.2
-3 2 12 49.11 8.27
-3 2 11 44.66 7.8
-3 2 11 50.1 6.74
-3 2 11 60.39 15.72
-3 2 11 58.79 7.55
3 2 -11 47.24 6.46
-3 2 11 47.6 8.32
-3 2 10 165.94 14.11
-3 2 10 168.86 25.51
-3 2 10 167.69 13
-3 2 10 167.34 14.6
-3 2 10 170.88 12.38
3 2 -10 160.18 12.51
-3 2 10 143.8 10.92
-3 2 9 238.01 16.32
-3 2 9 244.02 29.34
-3 2 9 185.01 15.38
-3 2 9 203.79 13.17
3 2 -9 209.11 13.95
-3 2 9 210.11 12.27
-3 2 8 82.81 9.22
-3 2 8 73.26 15.26
-3 2 8 79.91 9.19
-3 2 8 72.44 7.56
3 2 -8 70.82 8.04
-3 2 8 77.22 7.12
-3 2 8 81.43 7.04
-3 2 7 19.36 4.25
-3 2 7 28.9 9.07
-3 2 7 23.43 4.21
-3 2 7 24.11 4.79
-3 2 7 23.42 4.12
-3 2 7 23.89 3.67
-3 2 7 23.15 3.55
-3 2 7 20.96 3.39
-3 2 6 19.48 3.15
-3 2 6 22.74 4.4
-3 2 6 23.3 3.66
-3 2 6 23.11 3.93
-3 2 6 20.2 4.21
-3 2 6 21.13 3.34
-3 2 6 15.36 6.28
-3 2 6 16.9 3.49
-3 2 5 331.48 13.57
-3 2 5 367.76 13.41
-3 2 5 352.19 14.79
-3 2 5 343.73 13.19
-3 2 5 319.45 27.25
-3 2 4 37.4 7.36
-3 2 4 48.44 5.12
-3 2 3 74.33 10.48
-3 2 3 70.28 6.12
-3 2 2 463.59 15.69
-3 2 2 432.69 15.59
-3 2 2 415.91 15.29
3 2 -1 99.73 12.93
3 2 -1 99.41 13.2
-3 2 1 89.92 7.28
-3 2 1 89.14 7.24
-3 2 1 105.73 7.22
3 2 0 716.1 33.96
-3 2 0 688.04 20.09
3 2 0 719.86 34.71
-3 2 0 679.79 18.71
-3 2 0 709.51 20.14
-3 2 0 717.38 20.64
-3 2 -1 413.8 30.19
3 2 1 461.81 26.99
3 2 1 463.15 28.15
-3 2 -1 426.28 15.09
-3 2 -1 432.84 16.6
-3 2 -1 448.37 16.78
3 2 2 149.16 15.61
3 2 2 158.7 15.79
-3 2 -2 144.21 10.18
-3 2 -2 158.51 9.34
-3 2 -2 156.81 10.96
3 2 3 111.95 8.39
3 2 3 98.98 8.51
3 2 3 125.38 14.16
-3 2 -3 109.94 8.83
3 2 3 115.59 13.85
-3 2 -3 115.56 9.64
3 2 4 110.92 8.77
3 2 4 112.02 13.65
3 2 4 109.84 13.77
3 2 4 88.16 8.56
3 2 5 13.84 3.26
-3 2 -5 8.38 5.04
3 2 5 13.92 4.97
3 2 5 11.04 4.51
3 2 5 3.03 2.96
-3 2 -6 49.66 7.75
3 2 6 47.57 6.37
-3 2 -6 48.33 6.94
3 2 6 34.97 5.4
3 2 6 37.19 5.84
-3 2 -6 41.28 11.7
3 2 6 37.81 8.7
3 2 6 43.59 9.17
-3 2 -7 66.42 9.33
-3 2 -7 63.61 7.73
3 2 7 58.75 7.36
3 2 7 51.84 7.23
-3 2 -7 65.8 15.32
3 2 7 51.36 10.39
3 2 7 67.71 12.18
-3 2 -8 92.77 11.72
3 2 8 84.26 9.12
-3 2 -8 100.59 9.88
-3 2 -8 101.62 19.48
3 2 8 83.87 8.93
3 2 8 94.58 14.93
3 2 9 38.92 6.25
-3 2 -9 37.29 8.17
-3 2 -9 37.95 11.92
3 2 9 44.34 6.63
3 2 9 22.68 8.1
3 2 10 53.26 6.91
-3 2 -10 48.4 8.11
3 2 10 49.24 6.85
3 2 11 17.25 3.52
-3 2 -11 11.02 3.71
3 2 11 12.16 3.16
3 2 12 24.9 3.95
-3 2 -12 15.95 4.24
-3 2 -13 37.21 4.84
-3 3 15 4.13 1.47
-3 3 14 16.47 3.91
-3 3 13 30.84 6.12
-3 3 13 25.18 4.97
-3 3 12 112.67 12.1
-3 3 12 84.73 18.4
-3 3 12 116.88 10.85
-3 3 11 89.68 10.82
-3 3 11 97.27 19.68
-3 3 11 99.69 10.04
3 3 -10 103.09 9.21
-3 3 10 96.33 11.59
3 3 -10 112.29 10.57
-3 3 10 120.71 21.4
-3 3 10 102.07 10.14
-3 3 9 31.22 4.6
-3 3 9 25.69 5.46
3 3 -9 25.9 5.14
-3 3 9 27.48 9.81
-3 3 9 25.93 5.01
-3 3 8 34.11 4.53
-3 3 8 28.28 5.47
3 3 -8 27.64 5.29
-3 3 8 36.66 10.8
-3 3 8 33.76 5.3
-3 3 7 20.91 3.36
-3 3 7 25.51 3.68
-3 3 7 22.33 3.8
-3 3 7 16.32 3.95
-3 3 7 19.83 7.54
-3 3 7 23.84 4.39
3 3 -7 16.74 4.12
-3 3 7 20.79 3.4
-3 3 6 138.65 8.34
-3 3 6 109.37 7.53
-3 3 6 145.38 19.38
-3 3 6 132.02 10.09
-3 3 6 132.53 8.28
-3 3 5 105.74 7.24
-3 3 5 105.4 7.11
-3 3 4 465.15 25.62
-3 3 4 436.49 14.68
-3 3 4 437.21 13.76
-3 3 3 380.08 23.38
-3 3 3 332.2 14.97
-3 3 3 347.29 8.18
-3 3 3 363.77 9.38
-3 3 3 371.8 13.15
-3 3 2 314.36 10.64
-3 3 2 296.49 21.18
-3 3 2 299.58 12.15
3 3 -2 322.61 24.25
3 3 -2 310.01 24.18
-3 3 1 48.96 5.04
3 3 -1 44.77 8.58
3 3 -1 45.11 8.8
-3 3 1 33.81 4.04
-3 3 0 364.98 14.09
3 3 0 345.89 23.35
3 3 0 346.33 23.81
-3 3 0 336.51 13.84
-3 3 0 330.83 13.27
-3 3 -1 94.95 7.71
-3 3 -1 92.87 7.54
3 3 1 105.52 7.65
-3 3 -1 100.45 9.05
3 3 1 98.16 12.3
-3 3 -1 96.85 7.9
3 3 1 94.45 12.29
-3 3 -2 42.9 6.17
3 3 2 40.81 5.39
3 3 2 36.86 7.53
3 3 2 54.57 9.34
-3 3 -2 45.91 5.84
-3 3 -2 44.14 5.53
-3 3 -3 22.29 4.64
-3 3 -3 20.45 4.49
-3 3 -3 18.16 6.9
3 3 3 24.01 6.25
3 3 3 34 7.3
-3 3 -4 144.31 12.35
3 3 4 147.92 10.8
-3 3 -4 120.61 10.15
3 3 4 136.34 10.04
-3 3 -4 141.48 20.14
3 3 4 136.47 15.24
3 3 4 136.77 14.97
-3 3 -5 105.03 11.02
3 3 5 99.29 9.64
3 3 5 101.21 9.17
-3 3 -5 109.07 10
3 3 5 97.75 8.58
-3 3 -5 102.2 17.86
3 3 5 108.5 13.8
3 3 5 90.56 12.83
3 3 6 181.23 13.49
3 3 6 183.63 13
-3 3 -6 180.26 24.65
3 3 6 188.33 12.04
3 3 6 238.85 21.37
3 3 6 202.14 20.02
3 3 7 170.8 13.51
3 3 7 163.26 12.76
-3 3 -7 167.85 24.48
3 3 7 181.36 12.22
3 3 7 191.36 20.34
-3 3 -7 171.78 13.26
3 3 8 82.51 8.55
-3 3 -8 84.53 17.6
3 3 8 109.91 8.08
3 3 8 84.75 9.41
3 3 9 15.34 3.99
3 3 9 15.12 3.36
-3 3 -9 11.6 6.46
3 3 9 11.5 5.64
3 3 10 63.36 7.07
3 3 10 74.89 8.51
-3 3 -10 67.87 9.32
3 3 11 15.48 3.56
-3 3 -11 16.35 4.26
3 3 11 14.51 3.12
3 3 12 37.47 4.6
3 3 12 33.53 4.47
-3 3 -12 39.42 5.86
-3 3 -13 45.61 4.27
3 4 -16 5.69 1.58
3 4 -15 14.68 3.09
-3 4 14 54.87 6.41
-3 4 13 11.13 3.75
-3 4 12 31.1 6.07
-3 4 12 24.47 5.08
-3 4 11 23.1 5.31
-3 4 11 22.41 9.15
-3 4 11 11.28 3.89
3 4 -11 26.45 4.59
-3 4 10 413.72 23.42
-3 4 10 472.69 41.45
-3 4 10 490.57 21.96
3 4 -10 443.93 19.94
-3 4 9 56.7 8
3 4 -9 55.99 7.53
-3 4 9 58.19 14.09
-3 4 9 49.38 6.56
-3 4 8 118.4 11.09
-3 4 8 122.82 8.54
-3 4 8 115.3 18.98
-3 4 8 122.76 10.4
-3 4 8 132.56 10.77
3 4 -8 135.86 11.38
-3 4 7 11.59 3.17
-3 4 7 14.39 6.39
-3 4 7 7.88 2.62
-3 4 7 10.8 2.37
-3 4 6 15.66 2.76
-3 4 6 15.3 2.64
-3 4 6 18.44 3.04
-3 4 6 18.23 3.92
-3 4 6 13.92 3.06
3 4 -5 4.2 2.43
-3 4 5 15.52 2.71
-3 4 5 16.13 3.62
-3 4 5 7.48 2.12
-3 4 4 62.78 5.79
-3 4 4 48.86 6.12
3 4 -4 52.33 6.19
-3 4 4 67.3 5.99
-3 4 3 186.52 8.87
3 4 -3 195.6 18.83
3 4 -3 185.11 10.05
-3 4 3 147.46 9.94
-3 4 3 164.97 14.95
3 4 -3 158.62 10.12
-3 4 3 161.95 11.1
3 4 -2 69.3 11
3 4 -2 77.17 11.36
-3 4 2 86.26 4.95
-3 4 2 78.14 7.25
-3 4 2 72.97 10.2
3 4 -2 63.69 6.04
-3 4 2 69.52 7.17
3 4 -1 238.14 19.33
3 4 -1 283.41 21.5
-3 4 1 300.75 10.6
3 4 -1 228.4 10.71
-3 4 1 270.9 13.99
3 4 0 73.24 10.48
3 4 0 85.42 11.53
-3 4 0 77.06 6.22
3 4 0 86.12 7.41
3 4 0 72.35 5.47
-3 4 0 92.11 8.09
3 4 1 8.4 3.57
3 4 1 12.79 4.32
3 4 1 15.3 3.19
-3 4 -1 4.91 2.48
3 4 1 4.49 1.19
-3 4 -1 12.98 3.02
-3 4 -2 16.47 3.4
-3 4 -2 15.93 3.86
3 4 2 25.68 4.26
-3 4 -2 12.02 3.32
-3 4 -2 12.27 3.75
3 4 2 20.26 5.54
3 4 2 17.49 5.05
3 4 2 20.45 3.35
-3 4 -2 19.26 3.55
-3 4 -3 23.07 4
-3 4 -3 23.48 4.89
3 4 3 24.76 4.42
-3 4 -3 21.41 4.33
3 4 3 26.62 3.86
3 4 3 26.23 6.27
3 4 3 20.05 5.58
-3 4 -4 35.8 6.3
3 4 4 36.67 6.39
3 4 4 36.57 5.61
-3 4 -4 37.92 5.64
3 4 4 52.95 5.57
3 4 4 44.49 8.39
3 4 4 40.08 8.11
-3 4 -5 47.13 7.53
3 4 5 47.05 7.61
3 4 5 49.84 6.84
-3 4 -5 53.09 6.87
3 4 5 45.09 5.99
3 4 5 63.66 10.61
3 4 5 46.43 8.9
-3 4 -6 96.37 11.15
3 4 6 106.12 10.75
3 4 6 88.95 9.5
-3 4 -6 105.28 9.81
-3 4 -6 65.92 14.98
3 4 6 88.12 8.31
3 4 6 117.97 14.79
3 4 6 107.03 14.39
3 4 7 18.12 4.84
-3 4 -7 15.64 4.61
3 4 7 22.76 4.94
3 4 7 23.95 4.05
3 4 7 23.23 3.98
3 4 7 25.97 7.36
3 4 8 217.1 11.91
3 4 8 201.56 11.84
-3 4 -8 186.83 16.05
3 4 9 57.65 6.31
-3 4 -9 53.56 8.46
3 4 9 56.4 5.68
3 4 9 48.37 7.16
3 4 10 52.22 5.88
3 4 10 53.81 7.17
3 4 11 26.9 3.98
3 4 11 29.99 4.85
-3 4 -12 23.18 3.33
3 4 13 44.78 4.31
3 5 -15 3.92 1.44
-3 5 14 87.5 7.92
3 5 -14 67.06 7.11
-3 5 13 63.04 7.61
-3 5 12 20.85 4.72
3 5 -12 26.44 4.5
-3 5 11 110.85 8.88
3 5 -11 119.37 10.08
-3 5 11 116.59 10.99
3 5 -10 45.62 7.21
-3 5 10 51.74 13.07
-3 5 9 32.13 10.09
-3 5 9 26.32 4.85
-3 5 8 565.09 40.85
-3 5 8 549.55 22.67
-3 5 8 546.88 22.55
-3 5 7 51.46 6.25
-3 5 7 58.31 6.79
-3 5 7 46.85 6.61
3 5 -7 51.35 5.98
-3 5 6 36.52 5.15
-3 5 6 40.05 5.36
-3 5 6 35.77 5.75
3 5 -6 35.83 5.36
-3 5 6 28.32 3.64
3 5 -6 45.09 5.55
-3 5 5 9.58 2.58
-3 5 5 14.62 3.64
-3 5 5 5.96 1.96
3 5 -5 3.73 2.18
3 5 -5 9.6 2.54
3 5 -4 310.75 14.37
3 5 -4 294.94 23.32
-3 5 4 279.83 13.61
3 5 -4 263.37 13.82
-3 5 4 281.18 13.13
-3 5 3 79.03 6.34
-3 5 3 78.74 6.67
3 5 -3 74.48 7.67
-3 5 3 62.9 6.89
3 5 -3 68.81 6.63
3 5 -3 79.64 11.79
3 5 -3 75.43 11.22
-3 5 2 1176.53 32.42
-3 5 2 1169.4 26.97
3 5 -2 1195.81 29.71
-3 5 2 1195.26 27.87
-3 5 2 1202.83 38.96
3 5 -2 1067.41 24.76
3 5 -2 1178.65 42.4
3 5 -2 1232.62 44.21
3 5 -1 48.91 8.32
3 5 -1 35.91 7.26
-3 5 1 34.02 6.82
-3 5 1 33.08 5.07
3 5 -1 29.29 3.81
-3 5 1 46.68 6.25
3 5 0 49.52 6.14
3 5 0 43.45 7.65
3 5 0 53.55 8.66
-3 5 0 30.77 5.08
3 5 0 33.97 3.64
-3 5 0 48.54 6.34
3 5 1 91.59 10.98
3 5 1 82.01 10.59
3 5 1 88.8 6.62
-3 5 -1 92.72 8.76
3 5 1 94.15 8.6
-3 5 -2 140.23 10.76
3 5 2 169.21 11.25
-3 5 -2 154.76 12.23
3 5 2 164.45 9.04
3 5 2 154.16 14.3
3 5 2 154.3 14.58
3 5 2 165.46 11.66
-3 5 -3 85.67 8.41
-3 5 -3 99.26 10.23
3 5 3 102.02 7.23
3 5 3 77.05 10.31
3 5 3 79.27 10.66
-3 5 -4 18.73 3.9
3 5 4 10.16 4.56
-3 5 -4 17.93 4.53
-3 5 -4 19.4 3.78
3 5 4 21.57 3.41
3 5 4 23.22 5.86
3 5 4 16.99 5.11
3 5 5 86.51 10.19
-3 5 -5 80.9 9.96
3 5 5 74.11 8.82
3 5 5 88.95 7.09
3 5 5 80.01 11.34
3 5 5 69.61 10.8
3 5 6 119.53 12.09
-3 5 -6 129.67 12.96
3 5 6 119.22 10.02
3 5 6 103.52 10.7
3 5 6 125.03 8.61
3 5 6 125.79 15.12
3 5 7 23.57 5.17
3 5 7 33.72 5.26
3 5 7 16.68 6.14
3 5 7 36.37 6.36
3 5 7 31.96 4.43
-3 5 -7 30.76 6.41
3 5 8 19.9 3.5
-3 5 -8 22.55 5.46
3 5 8 16.03 4.24
3 5 8 18.24 3.59
3 5 9 53.41 5.71
-3 5 -9 56.23 8.36
3 5 9 57.28 5.88
3 5 9 57.07 7.74
3 5 10 61.15 5.84
3 5 10 78.2 8.44
-3 5 -10 60.27 8.44
-3 5 -11 49.36 6.63
3 5 12 22.3 3.5
3 6 -14 23.51 3.59
3 6 -13 13.59 2.83
-3 6 13 6.88 2.95
3 6 -13 13.73 3.08
-3 6 12 18.4 4.45
3 6 -12 21.95 4.2
-3 6 11 32.51 6.12
3 6 -11 38.66 5.81
3 6 -10 24 5.75
-3 6 9 33.45 4.78
3 6 -9 19.65 5.38
-3 6 9 27.17 5.4
-3 6 9 34.46 5.54
3 6 -8 152.23 10.98
-3 6 8 140.34 11.91
-3 6 8 140.68 11.64
-3 6 8 135.95 9.84
3 6 -7 14.35 3.38
-3 6 7 10.09 3.17
-3 6 7 12.95 3.32
-3 6 7 13.15 3.06
3 6 -6 63.44 7.1
-3 6 6 57.16 6.7
-3 6 6 54.86 7.44
-3 6 6 55.36 6.23
3 6 -5 89.05 8.38
3 6 -5 80.98 8.18
-3 6 5 101.21 10.09
-3 6 5 89.26 7.98
-3 6 5 81.92 7.78
3 6 -4 57.96 6.75
3 6 -4 45.65 5.7
3 6 -4 52.03 9.89
-3 6 4 46.01 6.78
-3 6 4 41.93 5.2
-3 6 4 54.49 6.03
3 6 -3 55.09 6.6
3 6 -3 36.99 4.99
-3 6 3 37.66 4.65
-3 6 3 52.85 5.87
3 6 -2 286.91 15.21
3 6 -2 276.77 13.68
-3 6 2 283.07 13.49
-3 6 2 283.82 17.29
-3 6 1 43.68 5.93
3 6 -1 60.99 7.31
-3 6 1 49.02 6.88
-3 6 0 133.17 10.09
-3 6 0 147.5 11.92
3 6 0 162.01 11.03
3 6 0 136.05 11.73
3 6 1 37.97 5.51
-3 6 -1 29.3 5.31
3 6 1 28.12 6.18
-3 6 -2 20.89 4.49
3 6 2 8.24 4.14
3 6 2 15 3.58
-3 6 -3 34.56 5.76
3 6 3 47.45 6.6
3 6 4 31.9 6.79
-3 6 -4 51.8 7.67
-3 6 -4 47.84 6.72
3 6 4 43.93 6.57
3 6 5 2.08 4.04
-3 6 -5 10.54 3.56
-3 6 -5 10.73 3.1
3 6 5 1.78 2.72
3 6 5 9.1 3.07
-3 6 -6 56.93 8.43
3 6 6 52.53 8.61
3 6 6 57.19 7.28
-3 6 -7 117.63 12.13
3 6 7 120.54 12.29
3 6 7 145.42 11.07
-3 6 -8 221.89 16.76
3 6 8 257.74 13.96
-3 6 -9 29.08 5.62
3 6 9 36.53 5.9
3 6 9 31.79 4.39
-3 6 -10 15.22 3.74
3 6 10 22.97 4.33
3 6 11 32.72 4.57
3 6 12 16.38 2.65
3 7 -13 26.21 3.73
3 7 -12 14.11 2.94
3 7 -12 11.03 2.83
3 7 -11 20.82 4.48
-3 7 10 17.11 4.61
3 7 -10 17.57 5.05
3 7 -9 11.64 4.66
-3 7 9 24.09 4.51
-3 7 9 12.49 3.94
3 7 -9 26.41 4.58
3 7 -8 20.29 5.71
3 7 -8 27.8 4.86
-3 7 8 28.91 5.44
-3 7 8 29.26 5.3
-3 7 7 15.41 3.09
3 7 -7 14.54 3.57
3 7 -7 12.91 6.01
-3 7 7 15.72 4.03
-3 7 7 9.65 2.96
-3 7 6 54.74 5.91
3 7 -6 53.26 6.88
3 7 -6 34.56 9.45
-3 7 6 46.49 6.3
-3 7 6 47.68 7.17
-3 7 5 42.65 5.25
3 7 -5 42.52 6.17
-3 7 5 35.47 6.24
-3 7 5 36.06 5.34
-3 7 4 69.16 6.7
3 7 -4 67.71 7.81
-3 7 4 54.1 7.74
-3 7 4 64.57 6.83
-3 7 3 146.3 10.14
3 7 -3 138.72 11.66
-3 7 3 133.79 9.32
3 7 -2 52.4 6.43
-3 7 2 46 5.48
3 7 -2 47.97 6.68
-3 7 1 14.24 4.11
3 7 -1 21.03 4.18
3 7 -1 18 5.69
-3 7 1 23.31 5.06
3 7 0 115.59 11.38
-3 7 0 106.68 10.82
3 7 1 166.58 13.67
-3 7 -1 166.63 10.57
3 7 1 165.74 12.28
-3 7 -1 177.87 13.94
3 7 2 328.2 17.73
-3 7 -2 312.26 18.41
3 7 2 322.91 19.07
-3 7 -3 19.3 4.55
3 7 3 20.42 4.53
3 7 3 9.55 3.68
3 7 4 153.88 12.71
-3 7 -4 148.26 12.42
3 7 4 157.26 14.34
-3 7 -5 21.57 4.58
3 7 5 15.02 5.59
3 7 5 15.24 4.58
3 7 5 19.38 5.12
3 7 6 79.02 9.99
-3 7 -6 72.6 8.97
-3 7 -6 67.56 7.65
3 7 6 55.29 8.36
3 7 6 62.96 7.79
-3 7 -7 21.34 4.79
3 7 7 11.58 5.14
3 7 7 17.39 4.56
3 7 7 12.55 5.55
-3 7 -8 25.13 4.99
3 7 8 22.27 4.14
3 7 8 15.65 5.1
3 7 9 25.43 4.65
3 7 10 40.09 5.26
3 7 11 19.37 3.11
3 8 -12 25.51 4.03
3 8 -11 20.21 4.81
3 8 -10 4.89 3.17
3 8 -9 16.15 4.68
-3 8 9 21.23 3.94
3 8 -9 19.64 3.9
3 8 -8 26.57 6.08
3 8 -8 34.01 5.4
-3 8 8 34.01 5.53
-3 8 8 25.4 5.4
3 8 -7 13.87 3.56
-3 8 7 11.26 3.38
-3 8 7 2.15 2.2
3 8 -6 17.51 4.08
-3 8 6 14.2 3.95
-3 8 6 9.93 2.98
3 8 -5 57.34 7.46
-3 8 5 54.77 7.95
-3 8 5 52.13 5.43
3 8 -4 39.76 6.28
-3 8 4 36.61 6.59
-3 8 4 40.45 4.9
3 8 -3 76.35 8.81
-3 8 3 66.42 6.67
3 8 -3 77.85 8.15
-3 8 3 67.59 9.01
3 8 -2 105.4 9.68
3 8 -2 128.77 8.79
3 8 -1 2.03 4.15
-3 8 1 15.06 4.27
3 8 -1 14.51 3.67
3 8 -1 9.92 2.83
3 8 0 155.75 13.76
-3 8 0 185.45 14.94
3 8 0 176.47 13.04
3 8 0 175.96 11.66
3 8 1 16.36 4.33
-3 8 -1 9.35 2.6
3 8 1 8.48 3.77
-3 8 -1 9.91 3.44
3 8 2 179.69 14.8
3 8 2 239.94 14.3
-3 8 -2 196.22 15.19
3 8 2 189.74 13.97
-3 8 -2 193.16 12.26
3 8 3 58.8 7.76
3 8 3 62.85 8.15
-3 8 -3 55.32 7.95
-3 8 -3 55.47 6.76
3 8 4 71.4 8.54
3 8 4 69.69 8.64
-3 8 -4 78.59 9.24
-3 8 -4 72.26 7.87
3 8 5 29.48 5.6
-3 8 -5 28.85 5.35
3 8 6 32.27 6.95
3 8 6 47.44 6.71
-3 8 -6 44.36 6.17
3 8 7 216.88 13.01
3 8 7 182.64 13.92
-3 8 -7 188.74 12.86
3 8 8 30.46 5.08
-3 8 -8 26.35 4.39
3 8 9 84.95 7.85
-3 8 -9 83.86 7.21
3 8 10 11.74 2.5
3 8 10 12.9 2.52
3 9 -12 27.06 3.67
3 9 -11 31.81 4.91
3 9 -10 28.85 5.52
3 9 -9 36.77 5.05
3 9 -9 25.54 5.54
3 9 -8 34.05 5.23
-3 9 8 25.17 4.37
3 9 -7 40.04 5.96
-3 9 7 32.68 5.48
3 9 -6 39.3 6.1
-3 9 6 33.25 5.9
3 9 -6 22.65 5.41
3 9 -5 32.04 5.64
-3 9 5 25.63 5.39
3 9 -5 20.1 5.27
3 9 -4 151.64 13.22
-3 9 4 161 13.87
-3 9 3 15.93 4.43
3 9 -2 14.16 5.73
3 9 -2 27.58 4.12
3 9 -2 28.82 5.22
3 9 -1 14.17 5.99
3 9 -1 15.41 3.89
3 9 -1 17.9 3.49
3 9 0 179.6 14.95
-3 9 0 167.48 15.17
3 9 0 188.49 13.81
3 9 0 218.29 13.19
3 9 1 110.13 9.85
-3 9 -1 88.66 8.04
3 9 1 109.4 11.12
3 9 1 94.05 9.87
-3 9 -1 79 10.49
3 9 2 39.65 6.37
-3 9 -2 32.83 5.04
3 9 2 47.96 7.36
3 9 2 35.79 7.09
-3 9 -2 35.34 6.51
3 9 3 215.75 13.76
-3 9 -3 182.03 12.1
3 9 3 156.06 13.93
3 9 3 182.77 14.59
-3 9 -3 194.69 14.91
3 9 4 59.21 8.06
-3 9 -4 67.22 7.4
3 9 4 65.61 7.87
-3 9 -4 73.11 8.79
3 9 5 37.61 6.23
-3 9 -5 38.05 5.52
3 9 5 23.47 5.16
-3 9 -5 31.13 5.4
3 9 5 33.52 5.74
-3 9 -6 69.81 7.29
-3 9 -6 66.02 7.17
3 9 6 70.18 8
3 9 6 67.03 7.95
3 9 7 47.02 6.17
-3 9 -7 44.96 5.58
3 9 8 89.45 7.79
-3 9 -8 75.28 6.68
3 9 9 34.97 4.19
3 10 -11 13.88 2.62
3 10 -10 59.58 6.41
3 10 -9 14.12 2.8
3 10 -8 24.62 4.1
3 10 -7 28.7 4.75
-3 10 7 21.28 3.95
3 10 -7 17.38 4.72
-3 10 6 9.46 2.9
3 10 -6 5.13 3.34
-3 10 5 10.76 3.31
3 10 -5 12.16 3.22
3 10 -4 22.5 4.88
-3 10 4 13.24 3.82
3 10 -4 12.97 3.28
3 10 -3 83.75 9.51
-3 10 3 87.53 10.1
3 10 -3 66.48 7.24
3 10 -2 86.38 9.7
-3 10 2 80.74 9.84
3 10 -2 55.86 6.38
3 10 -1 39.67 6.57
3 10 -1 24.9 4.9
3 10 -1 33.11 4.57
3 10 -1 17.47 3.38
3 10 0 44.73 6.94
-3 10 0 29.41 6.88
3 10 0 50.05 7.03
3 10 0 46.52 5.63
3 10 1 11.25 4.83
3 10 1 16.97 4.11
3 10 1 8.58 2.96
-3 10 -1 10.29 4.14
3 10 2 195.21 12.62
-3 10 -2 155.88 10.57
3 10 2 167.12 13.63
-3 10 -2 177.88 14.57
3 10 3 45.76 6.37
-3 10 -3 47.64 5.81
3 10 3 40.28 6.36
3 10 3 52.32 7.09
-3 10 -3 43.83 7.02
3 10 4 44.05 6.28
-3 10 -4 45.46 5.64
3 10 4 51.77 6.87
-3 10 -4 45.03 6.81
3 10 4 37.97 5.96
-3 10 -5 26.4 4.19
3 10 5 20.93 5.2
-3 10 -5 33.6 5.19
3 10 5 31.29 5.15
-3 10 -6 100.15 7.79
3 10 6 102.08 8.92
-3 10 -6 90.86 7.54
-3 10 -7 87.69 6.77
3 11 -9 6.19 1.82
3 11 -8 8.09 2.25
3 11 -8 5.69 1.88
3 11 -7 13.68 3.15
3 11 -7 5.56 2.45
3 11 -6 23.65 4.35
-3 11 6 17.49 3.35
3 11 -6 15.09 3.63
3 11 -5 19.86 4.3
-3 11 5 20.05 3.98
3 11 -5 19.04 3.65
3 11 -4 24.97 4.75
-3 11 4 19.96 4.24
3 11 -4 15.96 3.29
3 11 -3 39.86 6.09
-3 11 3 32.99 5.69
3 11 -3 29.91 4.36
3 11 -2 20.83 4.43
3 11 -2 10.17 2.4
-3 11 2 13.27 3.69
3 11 0 17.99 3.95
3 11 1 14.37 4.66
-3 11 -1 21.79 4.68
3 11 2 33.06 5.28
3 11 2 28.07 4.87
-3 11 -2 35.29 5.77
3 11 3 27.66 4.7
3 11 3 15.5 3.48
-3 11 -3 19.38 4.24
3 11 4 39.35 5.52
3 11 4 32.03 4.74
-3 11 -4 38.02 5.31
3 11 5 49.68 5.68
-3 11 -5 50.86 5.51
3 11 5 49.95 5.57
-3 11 -6 11.46 2.16
3 12 -7 28.36 3.48
3 12 -6 10.41 2.19
3 12 -6 15.86 2.99
-3 12 5 21.98 3.25
3 12 -5 16.48 2.77
-3 12 4 19.16 3.42
-3 12 3 14.25 3.16
-3 12 2 14.71 3.34
-3 12 1 38.05 5.47
3 12 0 30.04 4.45
3 12 1 18.04 3.35
-3 12 -1 24.22 4.26
3 12 2 50.89 5.38
-3 12 -2 56.7 6.26
-3 12 -3 36.49 4.69
-3 12 -4 42.93 4.57
-3 13 2 58.64 5.01
-3 13 1 37.48 4.17
-3 13 0 32.18 3.88
-4 -11 6 34.98 5
-4 -11 5 14.71 3.3
-4 -11 5 18.05 3.76
-4 -11 4 15.49 3.4
-4 -11 4 19.93 4.15
-4 -11 3 21.4 3.91
-4 -11 3 18.45 3.88
-4 -11 3 22.29 4.51
-4 -11 2 21.84 4.34
-4 -11 2 12.65 2.84
-4 -11 1 35.98 5.62
-4 -11 0 9.57 2.88
-4 -11 -1 9.18 2.7
-4 -11 -2 48.91 5.77
-4 -10 8 5.41 2.06
-4 -10 7 5.3 2.01
-4 -10 6 43.14 6.45
-4 -10 6 40.46 6.11
-4 -10 5 7.87 2.81
-4 -10 5 10.07 3.24
-4 -10 4 27.43 5.26
-4 -10 4 41.86 6.85
-4 -10 3 18.52 4.26
-4 -10 3 22.13 5.09
-4 -10 2 21.9 4.47
-4 -10 1 21.52 4.16
-4 -10 1 25.95 5.4
-4 -10 1 23.46 5.27
-4 -10 0 23.81 5.17
-4 -10 -1 8.55 3.14
-4 -10 -2 22.63 4.71
-4 -10 -3 70.88 7.72
-4 -10 -4 13.89 3.36
-4 -10 -4 10.68 2.66
-4 -9 10 14.2 3.08
-4 -9 9 10.84 3.26
-4 -9 9 6.79 2.43
-4 -9 8 45.74 6.8
-4 -9 8 44.47 7.14
-4 -9 7 72.57 9.54
-4 -9 7 66.55 8.03
-4 -9 6 49.48 7.64
-4 -9 6 59.39 8.81
-4 -9 6 52.54 7.66
-4 -9 5 54.68 8.13
-4 -9 5 60.97 7.03
-4 -9 5 52.61 8.03
-4 -9 4 9.46 3.38
-4 -9 4 12.01 3.95
-4 -9 3 59.37 8.34
-4 -9 3 69.11 9.66
-4 -9 2 23.48 5.1
-4 -9 1 7.49 2.76
-4 -9 0 38.59 7.1
-4 -9 0 51.83 8.43
-4 -9 -1 33.44 6.58
-4 -9 -3 20.83 4.79
-4 -9 -4 25.19 5.63
-4 -9 -4 26.85 5.02
-4 -9 -5 38.36 5.95
4 -9 5 29.11 4.14
-4 -9 -5 29.48 4.65
-4 -9 -6 19.62 3.83
4 -9 6 16.08 2.91
-4 -8 11 19.66 4.09
-4 -8 10 37.88 5.75
-4 -8 10 49.67 7.41
-4 -8 9 9.3 3.14
-4 -8 8 25.19 5.72
-4 -8 8 25.84 5.55
-4 -8 8 24.34 4.71
-4 -8 7 52.2 8.44
-4 -8 7 55.61 7.81
-4 -8 6 50.09 8.15
-4 -8 6 46.78 8.06
-4 -8 6 42.57 7.24
-4 -8 5 66.16 9.76
-4 -8 5 50.44 8.87
-4 -8 5 55.15 8.56
-4 -8 4 86.29 10.89
-4 -8 4 106.28 10.06
-4 -8 4 95.11 8.77
-4 -8 4 90.04 11.21
-4 -8 3 61.72 8.91
-4 -8 3 70.26 7.87
-4 -8 3 76.74 7.93
-4 -8 3 49.05 9.05
-4 -8 2 25.32 5.56
-4 -8 2 23.62 4.16
-4 -8 2 33.09 6.96
-4 -8 2 36.97 5.56
-4 -8 1 161.38 10.89
-4 -8 1 172.98 12.12
-4 -8 1 169.95 14.31
-4 -8 0 92.36 8.25
-4 -8 0 94.24 9
-4 -8 0 77.98 11.73
-4 -8 0 90.94 9.64
-4 -8 -1 96.44 11.67
-4 -8 -2 228.59 17.89
-4 -8 -3 79.41 10.14
-4 -8 -4 32.25 6.4
-4 -8 -4 32.02 6.09
-4 -8 -5 23.41 4.78
-4 -8 -5 22.72 5.1
-4 -8 -6 11.78 2.98
-4 -8 -6 15.36 3.88
4 -8 7 4.78 1.66
-4 -8 -7 10.08 2.81
-4 -7 12 11.2 2.83
-4 -7 11 9.85 2.79
-4 -7 11 11.39 3.42
-4 -7 11 14.31 3.51
-4 -7 10 34.47 5.78
-4 -7 10 31.36 6.17
-4 -7 10 27.63 5.34
-4 -7 9 25.4 5.14
-4 -7 9 23.64 5.65
-4 -7 9 22.77 5.24
-4 -7 8 9.36 3.16
-4 -7 8 15.12 4.45
-4 -7 7 11.6 3.64
-4 -7 7 16.68 4.21
-4 -7 7 12.9 4.36
-4 -7 7 8.87 3.49
-4 -7 6 6.82 4.14
-4 -7 6 11.65 3.84
-4 -7 5 37.36 7.47
-4 -7 5 41 7.73
-4 -7 5 43.09 6
-4 -7 5 32.95 6.67
-4 -7 4 87.96 11.68
-4 -7 4 67.48 10.79
-4 -7 4 91.74 11.34
-4 -7 4 81.35 8.27
-4 -7 3 27.96 5.27
-4 -7 3 21.3 5.3
-4 -7 3 24.63 4.37
-4 -7 3 31.85 6.77
-4 -7 3 24.44 5.16
-4 -7 2 180.38 15.63
-4 -7 2 195.01 13.39
-4 -7 2 207.99 12.78
-4 -7 2 203.19 13.32
-4 -7 2 185.99 16.52
-4 -7 1 38.77 6.78
-4 -7 1 43.84 6.02
-4 -7 1 34.32 5.24
-4 -7 0 73.95 8.95
-4 -7 0 83.09 8.23
-4 -7 -1 43.77 6.01
-4 -7 -1 38.21 6.03
-4 -7 -1 45.89 8.13
-4 -7 -2 187.18 16.53
-4 -7 -2 175.42 12.08
-4 -7 -2 163.35 16.33
-4 -7 -3 56.04 8.9
-4 -7 -3 49.95 8.38
-4 -7 -4 35.51 6.81
-4 -7 -5 10.66 3.51
-4 -7 -5 10.25 4.35
-4 -7 -6 38.79 6.09
-4 -7 -6 46.82 7.39
-4 -7 -7 77.81 7.46
-4 -7 -7 81.52 9.31
-4 -7 -8 97.02 9.07
-4 -6 13 21.71 3.97
-4 -6 12 27.73 4.59
-4 -6 12 28.28 5.05
-4 -6 11 9.25 2.84
-4 -6 11 7.43 2.93
-4 -6 11 7.96 2.69
-4 -6 11 11.51 3.46
-4 -6 10 67.72 9.47
-4 -6 10 88.49 9.08
-4 -6 10 74.7 6.37
-4 -6 10 84.76 9.81
-4 -6 10 85.21 9.83
-4 -6 9 16.48 3.13
-4 -6 9 15.62 3.83
-4 -6 9 12.56 4.24
-4 -6 9 17.74 4.77
-4 -6 9 24.5 5.38
-4 -6 8 85.47 11.3
-4 -6 8 88.67 10.6
-4 -6 8 79.88 7.63
-4 -6 8 89.12 11.01
-4 -6 7 24.03 5.4
-4 -6 7 28.15 5.59
-4 -6 7 32.21 6.12
-4 -6 7 25.72 5.99
-4 -6 6 33.01 6.33
-4 -6 6 25.89 5.68
-4 -6 6 33.12 6.14
-4 -6 6 32.35 7.58
-4 -6 5 85.51 11.23
-4 -6 5 78.73 11.51
-4 -6 5 91.03 8.69
-4 -6 5 90.1 10.76
-4 -6 4 339.92 21.9
-4 -6 4 318.1 22.19
-4 -6 4 319.4 16.49
-4 -6 4 335.4 17.29
-4 -6 4 309.53 20.9
-4 -6 3 239.04 18.2
-4 -6 3 249.44 13.97
-4 -6 3 255.54 15.1
-4 -6 3 236.37 17.97
-4 -6 2 447.32 24.06
-4 -6 2 418.52 18.86
-4 -6 2 397.69 24.37
-4 -6 2 428.81 20.46
-4 -6 1 25.66 6.05
-4 -6 1 23.43 4.72
-4 -6 1 28.81 5.11
-4 -6 1 23.14 5.2
-4 -6 0 174.21 12.48
-4 -6 0 170.04 13.96
-4 -6 0 193.43 12.61
-4 -6 -1 18.74 5.13
-4 -6 -1 18.08 4.21
-4 -6 -2 57.91 9.6
-4 -6 -2 80.65 10.84
-4 -6 -3 13.97 4.9
-4 -6 -3 8.78 4.67
-4 -6 -3 13.98 4.49
-4 -6 -4 82.69 11.66
-4 -6 -4 107.7 12.27
-4 -6 -5 22.82 5.78
-4 -6 -6 16.79 4.31
-4 -6 -6 25.08 6.64
-4 -6 -7 39.02 5.9
-4 -6 -7 50.9 7.61
-4 -6 -8 27.12 4.14
-4 -6 -8 26.35 4.97
4 -6 9 21.96 3.43
-4 -5 13 21.25 4.15
-4 -5 13 19.28 4.1
-4 -5 12 34.99 5.8
-4 -5 12 29.84 5.58
-4 -5 11 21.77 3.61
-4 -5 11 20.08 4.62
-4 -5 11 13.96 4.11
-4 -5 11 17.49 4.12
-4 -5 11 24.78 5.38
-4 -5 10 15.33 3.6
-4 -5 10 17.34 4.38
-4 -5 10 18.23 4.98
-4 -5 10 25.1 5.45
-4 -5 10 23.46 5.4
-4 -5 9 132.25 13.84
-4 -5 9 143.75 12.56
-4 -5 9 166.91 14.77
-4 -5 9 133.99 10.26
-4 -5 9 152.64 13.89
-4 -5 8 163.22 14.26
-4 -5 8 145.3 15.57
-4 -5 8 165.75 13.16
-4 -5 8 144.35 14.87
-4 -5 7 27.36 6.37
-4 -5 7 35.06 5.81
-4 -5 7 38.28 6.55
-4 -5 7 30.54 5.58
-4 -5 7 33.48 6.77
-4 -5 7 32.77 4.37
-4 -5 7 36.67 6.65
4 -5 -6 42.61 10.76
4 -5 -6 39.73 10.19
-4 -5 6 31.33 6.68
-4 -5 6 37.44 6.45
-4 -5 6 37.52 4.64
-4 -5 6 44.79 4.97
-4 -5 5 84.63 6.82
-4 -5 5 88.01 11.16
-4 -5 5 72.11 10.95
-4 -5 5 83.7 10.26
-4 -5 5 82.41 9.84
-4 -5 5 83.62 8.41
-4 -5 5 91.45 7.23
4 -5 -5 100.61 15.62
4 -5 -5 71.38 13.46
-4 -5 4 80.07 6.69
-4 -5 4 71.7 10.64
-4 -5 4 96.35 8.52
-4 -5 4 82.67 10.04
-4 -5 4 80.4 10.66
-4 -5 4 89.32 7.39
4 -5 -4 84.15 13.77
4 -5 -4 98.75 15.24
-4 -5 3 187.5 15.6
-4 -5 3 202.35 18.77
4 -5 -3 163.02 18.47
4 -5 -3 179.54 19.76
-4 -5 3 183.16 12.41
-4 -5 3 176.69 14.9
-4 -5 2 310.14 19.67
-4 -5 2 301.14 23.5
4 -5 -2 323.83 25.13
-4 -5 2 320.65 17.76
4 -5 -2 323.61 25.62
-4 -5 2 302.88 16.04
-4 -5 2 308.56 20.63
-4 -5 1 237.15 17.03
-4 -5 1 248.82 14.7
-4 -5 1 229.6 18.15
-4 -5 1 252.88 15.34
4 -5 -1 210.72 19.67
4 -5 -1 222.38 20.59
-4 -5 1 233.27 21.39
-4 -5 0 423.45 29.9
-4 -5 0 446 22.23
4 -5 0 458.07 17.74
-4 -5 0 409.61 19.27
4 -5 0 398.54 26.38
4 -5 0 394.49 26.77
-4 -5 0 407.19 22.57
-4 -5 -1 122.69 9.26
-4 -5 -1 136.64 13.41
-4 -5 -1 126.24 11.05
4 -5 1 148.52 9.65
4 -5 1 124.63 14.74
4 -5 1 120.98 14.26
-4 -5 -2 8.9 5.3
4 -5 2 22.07 6.03
4 -5 2 13.41 4.79
-4 -5 -2 9.8 5.93
4 -5 2 16.14 3.15
-4 -5 -2 20.26 3.89
-4 -5 -3 129.52 14.06
-4 -5 -3 115.95 13.74
-4 -5 -3 125.79 10.62
-4 -5 -3 121.4 14.45
-4 -5 -3 139.37 10.46
4 -5 3 138.69 9.13
-4 -5 -4 43.02 8.35
-4 -5 -4 46.48 6.15
-4 -5 -4 46.07 8.49
-4 -5 -5 30.46 7.29
-4 -5 -5 32.93 6.73
4 -5 5 35.78 4.57
-4 -5 -5 32.46 5.15
-4 -5 -6 58.38 9.07
-4 -5 -6 77.43 11.09
4 -5 6 72.41 6.36
-4 -5 -6 69.42 7.42
4 -5 7 17.09 4.03
-4 -5 -7 5.73 4.54
4 -5 7 18.63 3.11
-4 -5 -7 10.3 4.25
-4 -5 -7 19.45 3.76
-4 -5 -8 165.88 11.85
-4 -5 -8 173.01 10.35
-4 -5 -8 185.95 14.47
-4 -4 14 25.76 4.44
-4 -4 14 21.69 4.09
-4 -4 13 14.27 3.72
-4 -4 12 12.35 3.71
-4 -4 11 48.22 7.61
-4 -4 11 39.58 6.92
-4 -4 11 43.06 6.51
-4 -4 11 52.77 6.03
-4 -4 10 39.64 7.19
-4 -4 10 40.34 7.05
-4 -4 10 37.16 7.07
-4 -4 10 29.38 5.89
-4 -4 10 28.45 5.49
-4 -4 9 56.46 8.58
-4 -4 9 60.41 9.22
-4 -4 9 76.73 9.62
-4 -4 9 62.2 8.94
-4 -4 9 59.03 7.42
-4 -4 8 155.73 14.9
-4 -4 8 151.25 15.37
-4 -4 8 205.33 15.25
-4 -4 8 188.22 16.27
-4 -4 7 93.76 11.13
-4 -4 7 72.77 10.13
-4 -4 7 87.3 9.53
-4 -4 7 89.18 10.45
-4 -4 7 80.85 7.17
-4 -4 7 88.68 7.37
-4 -4 6 19.59 5.18
-4 -4 6 17.82 4.79
-4 -4 6 25.99 4.94
-4 -4 6 22.24 4.68
-4 -4 6 21.51 4.06
-4 -4 6 21.67 5.28
-4 -4 6 20.17 3.55
-4 -4 6 26.34 3.98
4 -4 -5 108.83 17.09
-4 -4 5 77.08 9.89
-4 -4 5 96.28 8.52
-4 -4 5 89.38 9.68
-4 -4 5 95.6 7.84
-4 -4 5 89.3 7.33
-4 -4 4 24 4.25
-4 -4 4 26.74 5.41
4 -4 -4 27.64 8.49
4 -4 -4 24.16 7.76
-4 -4 4 27.4 4.1
-4 -4 4 21.33 6.28
-4 -4 4 11.85 4.94
-4 -4 4 17.16 5.65
-4 -4 3 68.97 9.44
-4 -4 3 73.35 12.35
4 -4 -3 97.46 15.05
4 -4 -3 77.15 13.68
-4 -4 3 83.17 9.71
-4 -4 2 383.03 21.33
-4 -4 2 378.12 17.54
-4 -4 2 376.31 21.51
-4 -4 2 346.96 26.49
4 -4 -2 362.04 28.62
4 -4 -2 378.47 28.71
-4 -4 2 381.85 19.2
-4 -4 1 165.92 13.29
-4 -4 1 160.2 13.01
-4 -4 1 146.99 14.21
-4 -4 1 137.2 17.2
4 -4 -1 150.55 17.58
-4 -4 1 171.16 12.59
4 -4 -1 134.81 16.96
-4 -4 0 74.94 8.67
-4 -4 0 85.79 8.7
4 -4 0 68.77 11.62
4 -4 0 80.8 12.83
-4 -4 0 67.62 6.95
-4 -4 0 70.37 8.95
-4 -4 -1 56.51 6.58
-4 -4 -1 44.81 8.41
-4 -4 -1 48.7 6.75
4 -4 1 48.65 6.26
4 -4 1 38.12 8.66
4 -4 1 56.68 10.35
-4 -4 -2 40.42 7.22
4 -4 2 25.67 7.02
4 -4 2 35.86 8.15
-4 -4 -2 27.82 7.17
4 -4 2 32.43 5.58
-4 -4 -2 45.34 6.1
-4 -4 -3 92.43 12.13
-4 -4 -3 93.75 11.94
4 -4 3 95.46 8.4
-4 -4 -3 97.72 15.8
-4 -4 -3 95.39 9.11
4 -4 3 84.54 12.45
-4 -4 -3 103.8 9.65
4 -4 3 75.39 11.97
-4 -4 -4 206.02 17.87
-4 -4 -4 203.73 17.62
-4 -4 -4 206.08 12.81
4 -4 4 231.71 20.69
4 -4 4 210.71 20.07
-4 -4 -4 221.74 25.27
4 -4 4 211.9 12.73
-4 -4 -4 243.28 18.28
-4 -4 -4 201.97 13.56
-4 -4 -5 183.78 16.7
4 -4 5 178.01 18.26
4 -4 5 175.28 18.44
-4 -4 -5 181.06 23.85
-4 -4 -5 190.83 16.78
4 -4 5 185.02 11.65
-4 -4 -5 181.42 13.02
-4 -4 -6 123.16 10.71
4 -4 6 113.49 10.9
-4 -4 -6 117.89 11.63
-4 -4 -6 120.87 12.65
-4 -4 -6 133.23 20.92
4 -4 6 113.63 9.04
4 -4 6 85.11 12.66
4 -4 6 111.39 14.79
4 -4 7 28.19 5.45
-4 -4 -7 41.32 7.33
4 -4 7 29.72 4.61
-4 -4 -7 28.68 5.05
-4 -4 -7 21.18 6.08
-4 -4 -8 55.37 8
4 -4 8 53.82 5.84
-4 -4 -8 54.62 6.61
-4 -4 -8 50.33 6.82
-4 -4 -9 26.47 4.2
4 -4 9 17.19 2.94
-4 -4 -10 26.46 3.62
4 -4 10 17.96 2.92
-4 -3 14 13.37 3.33
-4 -3 14 7.52 1.85
-4 -3 14 13.52 3.47
-4 -3 13 16.78 4.18
-4 -3 13 13.99 3.89
-4 -3 12 13.04 4.02
-4 -3 12 14.89 4.22
-4 -3 12 23.14 5.32
-4 -3 11 93.47 10.99
-4 -3 11 76.44 8.51
-4 -3 11 92.1 9.01
-4 -3 11 91.38 10.88
-4 -3 10 145.15 12.84
-4 -3 10 137.22 10.98
-4 -3 10 127.94 12.94
-4 -3 10 113.49 12.03
-4 -3 9 11.56 4.19
-4 -3 9 26.9 5.84
-4 -3 9 19.63 5.11
-4 -3 9 18.77 4.81
-4 -3 8 14.74 4.18
-4 -3 8 11.1 3.85
-4 -3 8 9.33 3.43
-4 -3 8 16.53 3.38
-4 -3 8 12.27 2.86
-4 -3 7 11.01 3.46
-4 -3 7 6.06 2.82
-4 -3 7 7.49 3.06
-4 -3 7 2.75 3.96
-4 -3 7 10.19 2.61
-4 -3 7 10.42 2.59
-4 -3 6 76.9 10.12
-4 -3 6 63.6 9.01
-4 -3 6 84.44 9.12
-4 -3 6 66.8 9.34
-4 -3 6 75.75 7.34
-4 -3 6 72.33 6.9
-4 -3 6 77.56 7.02
-4 -3 5 79.58 7.72
-4 -3 5 87 7.8
-4 -3 5 90.97 9.12
-4 -3 5 76.31 9.8
-4 -3 5 102.52 8.07
-4 -3 5 83.86 11.11
-4 -3 4 26.73 5.03
-4 -3 4 32.23 5.39
-4 -3 4 37.04 5.99
4 -3 -4 41.63 10.67
4 -3 -4 48.52 11.3
-4 -3 4 38.79 8.71
-4 -3 4 28.53 6.11
-4 -3 3 90.08 8.44
-4 -3 3 83.3 9.88
-4 -3 3 94.93 10.07
-4 -3 3 95.49 13.92
4 -3 -3 106.44 16.17
4 -3 -3 98.31 16.27
-4 -3 2 336.61 17.1
-4 -3 2 294.47 18.24
-4 -3 2 289.34 13.22
-4 -3 2 310.73 18.9
-4 -3 2 298.32 25.24
4 -3 -2 317.69 27.42
-4 -3 2 279.75 16.94
4 -3 -2 338.76 28.57
-4 -3 1 183.57 13.19
4 -3 -1 189.85 20.39
-4 -3 1 164.26 12.88
4 -3 -1 164.7 19.6
-4 -3 1 190.96 13.8
-4 -3 1 193.91 10.94
-4 -3 0 278.69 16.92
-4 -3 0 246.88 15.95
-4 -3 0 261.4 12.93
-4 -3 0 292.86 16
4 -3 0 293.41 24.82
4 -3 0 303.71 25.74
-4 -3 0 260.38 13.98
-4 -3 -1 47.04 6.15
-4 -3 -1 51.18 7.54
-4 -3 -1 37.27 7.23
-4 -3 -1 34.65 5.57
-4 -3 -1 41.41 5.25
-4 -3 -1 47.32 7.43
-4 -3 -1 34.31 8.31
4 -3 1 40.27 9.04
4 -3 1 54.51 10.73
-4 -3 -2 142.24 11.06
-4 -3 -2 155.01 13.59
-4 -3 -2 155.89 11.22
-4 -3 -2 147.85 10.13
-4 -3 -2 152.42 13.64
4 -3 2 160.29 11.81
-4 -3 -2 164.32 19.76
4 -3 2 176.46 19.11
4 -3 2 155.13 17.57
-4 -3 -3 93.03 11.59
-4 -3 -3 106.08 12.57
4 -3 3 114.54 15.03
4 -3 3 104.59 14.62
-4 -3 -3 119.9 10.4
4 -3 3 110.28 9.74
-4 -3 -3 74.01 14.19
-4 -3 -3 118.56 10.42
-4 -3 -4 11.68 5.72
-4 -3 -4 9.67 5.04
4 -3 4 19.2 6.17
-4 -3 -4 20.73 4.15
4 -3 4 15.15 5.58
4 -3 4 9.12 3.89
-4 -3 -4 14.02 6.53
-4 -3 -4 23.62 4.78
-4 -3 -5 72.77 8.55
4 -3 5 70.74 8.48
4 -3 5 62.02 7.77
-4 -3 -5 53.52 13.32
-4 -3 -5 86.87 10.77
-4 -3 -5 64.76 6.92
4 -3 5 83.54 12.97
4 -3 5 71.03 12.16
-4 -3 -5 69.37 10.08
-4 -3 -5 74.49 9.58
4 -3 6 19.16 4.58
-4 -3 -6 19.94 4.83
-4 -3 -6 14.32 5.6
-4 -3 -6 12.89 6.71
4 -3 6 31.06 7.96
4 -3 6 28.34 7.75
4 -3 6 16.57 4.58
-4 -3 -7 21.95 4.99
-4 -3 -7 16.41 5.37
4 -3 7 9.3 3.78
-4 -3 -8 89.99 10.1
4 -3 8 98.3 8.26
-4 -3 -8 97.11 9.49
4 -3 9 41.74 5
-4 -3 -9 44.7 6.33
4 -3 10 25.84 3.61
-4 -3 -10 25.27 4.04
-4 -3 -11 32.99 3.84
-4 -2 14 11.27 3.08
-4 -2 14 4.95 1.63
-4 -2 13 34.5 6.03
-4 -2 13 25.54 4.85
-4 -2 13 25.63 5.5
-4 -2 12 28.83 5.89
-4 -2 12 18.96 4.62
-4 -2 12 36.22 6.83
-4 -2 11 31.99 6.41
-4 -2 11 16.8 8.25
-4 -2 11 17.98 4.65
-4 -2 11 30.46 6.41
-4 -2 10 125.83 13.32
-4 -2 10 124.12 11.49
-4 -2 10 126.12 12.85
-4 -2 10 102.4 20.33
-4 -2 10 116.3 10.39
-4 -2 9 27.77 5.97
-4 -2 9 22.1 5.34
-4 -2 9 23.53 5.22
-4 -2 9 30.97 6.32
-4 -2 8 28.51 5.82
-4 -2 8 30.13 6.1
-4 -2 8 30.04 6.02
-4 -2 8 22.6 3.95
-4 -2 8 32.96 4.85
-4 -2 7 18.48 4.74
-4 -2 7 19.03 4.74
-4 -2 7 26.57 5.43
-4 -2 7 21.11 3.83
-4 -2 7 21.89 3.82
-4 -2 6 96.18 10.92
-4 -2 6 101.12 10.11
-4 -2 6 103.37 8.2
-4 -2 6 93.27 8.17
-4 -2 6 109.47 8.97
-4 -2 6 104.64 8.73
-4 -2 5 92.87 7.83
-4 -2 5 111.12 14.88
-4 -2 5 81.88 7.69
-4 -2 5 111.75 8.44
-4 -2 5 103.16 10.93
-4 -2 4 184.22 19.33
-4 -2 4 187.85 14.86
-4 -2 4 170.17 11.07
-4 -2 4 168 10.91
-4 -2 3 233.11 16.17
-4 -2 3 244.34 12.44
-4 -2 3 240.91 12.92
-4 -2 3 258.65 23.31
4 -2 -3 258.84 25.58
-4 -2 3 230.66 15.51
4 -2 -3 286.09 27.48
-4 -2 2 166.54 13.51
-4 -2 2 162.53 10.25
-4 -2 2 169.61 11.28
-4 -2 2 165.84 9.59
-4 -2 2 169.72 19.34
-4 -2 2 153.85 12.62
4 -2 -2 175.18 20.46
4 -2 -2 171.34 20.67
-4 -2 1 12.05 2.84
-4 -2 1 10.81 3.01
-4 -2 1 3.06 2.14
-4 -2 1 4.44 3.95
-4 -2 1 12.08 2.44
-4 -2 1 9.26 3.05
4 -2 -1 15.28 6.01
4 -2 -1 13.66 5.58
-4 -2 1 17.41 3.55
-4 -2 0 17.09 3.63
-4 -2 0 10.65 2.73
-4 -2 0 6.81 2.51
-4 -2 0 4.19 2.05
-4 -2 0 1.97 3.72
-4 -2 0 5.37 3.13
-4 -2 0 11.54 3.4
4 -2 0 12.58 5.35
4 -2 0 16.14 5.94
-4 -2 -1 75.98 7.48
-4 -2 -1 60.83 7.22
-4 -2 -1 79.21 8.95
-4 -2 -1 67.36 8.67
4 -2 1 68.67 12.09
4 -2 1 68.23 12.28
-4 -2 -1 66.48 8.39
-4 -2 -1 62.69 11.72
-4 -2 -1 77.22 7.98
-4 -2 -2 34.42 6.15
4 -2 2 39.02 9.2
-4 -2 -2 34.57 6.32
4 -2 2 37.49 8.84
4 -2 2 33.59 6.2
-4 -2 -2 43.97 7.02
-4 -2 -2 36.09 9.54
-4 -2 -2 40.67 5.99
-4 -2 -3 31.64 6.72
-4 -2 -3 29.68 5.63
4 -2 3 29.72 7.99
4 -2 3 52.55 10.44
-4 -2 -3 28.05 6.45
4 -2 3 21.34 5.21
-4 -2 -3 26.22 8.63
-4 -2 -3 41.11 6.99
-4 -2 -3 39.08 6.07
-4 -2 -4 117.35 13.26
-4 -2 -4 116.62 10.48
4 -2 4 128.34 16.33
4 -2 4 106.29 15.13
4 -2 4 124.46 10.73
-4 -2 -4 114.94 19.04
-4 -2 -4 119.1 13.07
-4 -2 -4 110.8 12.67
-4 -2 -5 113.49 11.7
-4 -2 -5 108.34 12.54
-4 -2 -5 100.82 9.4
4 -2 5 141.18 17.27
4 -2 5 139.1 17.44
-4 -2 -5 134.53 21.49
4 -2 5 115.39 10.61
-4 -2 -5 105.44 12.65
-4 -2 -6 155.61 23.76
4 -2 6 198.63 13.05
-4 -2 -6 193.71 15.46
-4 -2 -6 177.61 15.67
4 -2 6 223.19 21.91
4 -2 6 198.2 21.01
-4 -2 -7 57.81 14.6
4 -2 7 46.93 6.95
-4 -2 -7 51.22 7.66
-4 -2 -7 61.51 8.13
4 -2 7 72.71 12.53
4 -2 7 66.5 12.24
4 -2 8 35.55 5.8
4 -2 9 86.01 7.99
-4 -2 -10 70.12 7.25
4 -2 10 75.01 6.5
-4 -2 -11 25.62 3.77
4 -2 11 23.23 3.28
-4 -1 15 27.55 3.25
-4 -1 14 39.73 5.66
-4 -1 14 36.8 4.85
-4 -1 13 15.05 3.92
-4 -1 13 8.18 2.51
-4 -1 12 239.79 16.72
-4 -1 12 264.91 15.2
-4 -1 11 129.6 13.33
-4 -1 11 124.7 22.95
-4 -1 11 131.21 12.77
4 -1 -11 107.79 9.75
-4 -1 11 117.77 10.61
-4 -1 10 158.54 14.13
-4 -1 10 169.82 26.66
-4 -1 10 175.51 12.67
-4 -1 10 167.7 12.75
-4 -1 10 169.89 15.59
-4 -1 9 83.45 10.42
-4 -1 9 71.13 8.73
-4 -1 9 76.55 9.7
-4 -1 9 62.38 7.79
-4 -1 9 73.89 17.2
-4 -1 8 31.69 5.93
-4 -1 8 38.71 6.86
-4 -1 8 21.59 4.79
-4 -1 8 23.8 4.1
-4 -1 8 26.5 5.57
-4 -1 7 9.83 3.73
-4 -1 7 8.16 3.01
-4 -1 7 19.4 4.63
-4 -1 7 17.67 3.54
-4 -1 7 15.15 3.22
-4 -1 6 131.58 11.93
-4 -1 6 133.98 12.2
-4 -1 6 122.42 8.44
-4 -1 6 115.93 11
-4 -1 6 127.09 9.82
-4 -1 6 122.01 9.4
-4 -1 5 76.18 6.67
-4 -1 5 70.77 6.35
-4 -1 5 70.49 11.99
-4 -1 5 72.93 8.74
-4 -1 4 54.49 10.63
-4 -1 4 46.38 5.74
-4 -1 4 55.63 5.94
-4 -1 4 49.44 5.96
-4 -1 3 24.81 4.06
-4 -1 3 24.07 4.36
-4 -1 3 13.91 4.53
-4 -1 3 18.54 3.99
4 -1 -3 34.59 9.63
4 -1 -3 30.83 8.9
-4 -1 3 31.71 8.26
-4 -1 2 20.83 3.78
-4 -1 2 16.9 4.56
-4 -1 2 7.97 3.98
-4 -1 2 24.02 3.79
-4 -1 2 17.31 3.84
-4 -1 2 17.5 3.68
4 -1 -2 23.48 7.73
4 -1 -2 23.6 7.58
-4 -1 1 127.69 11.6
-4 -1 1 140.1 10
-4 -1 1 137.47 10.05
-4 -1 1 131.29 11.43
-4 -1 1 122.85 10.56
-4 -1 1 148.82 9.05
4 -1 -1 147.22 18.52
4 -1 -1 108.41 16.21
-4 -1 1 134.02 11.23
-4 -1 1 127.76 9.73
-4 -1 0 460.62 19.04
-4 -1 0 454.91 18.93
-4 -1 0 438.77 20.44
-4 -1 0 504.36 20.44
-4 -1 0 485.77 22.4
-4 -1 0 472.43 20.77
-4 -1 0 490.21 15.74
-4 -1 0 456.74 21.22
4 -1 0 538.8 34.76
4 -1 0 514.74 34.63
-4 -1 -1 18.69 4.15
4 -1 1 15.7 5.97
4 -1 1 21.19 6.81
-4 -1 -1 25.53 3.46
-4 -1 -1 16.68 4.15
-4 -1 -1 14.11 5.76
-4 -1 -1 21.76 4.58
-4 -1 -1 28.27 4.87
-4 -1 -2 128.05 11.39
4 -1 2 110.92 15.43
4 -1 2 126.69 16.82
-4 -1 -2 101.32 10.41
-4 -1 -2 120.74 12.4
-4 -1 -2 115.07 17.48
-4 -1 -2 120.64 11.19
4 -1 2 111.35 10.51
-4 -1 -2 123.8 10.54
-4 -1 -3 96.75 10.34
-4 -1 -3 90.15 9.32
4 -1 3 101.53 14.73
4 -1 3 73.65 12.78
4 -1 3 80.72 9.19
-4 -1 -3 73.72 14.77
-4 -1 -3 68.64 9.27
-4 -1 -3 87.23 9.15
-4 -1 -4 7.99 5.02
-4 -1 -4 3.29 4.04
-4 -1 -4 11.72 3.94
4 -1 4 20.77 6.68
4 -1 4 14.36 5.65
4 -1 4 4.78 3.75
-4 -1 -4 7.5 4.94
-4 -1 -4 5.48 4.35
-4 -1 -5 25.23 5.42
-4 -1 -5 17.32 5.7
4 -1 5 18.09 6.28
4 -1 5 21.86 7.03
4 -1 5 12.57 4.65
-4 -1 -5 16.22 7.55
-4 -1 -5 9.85 4.67
-4 -1 -6 97.66 19.05
4 -1 6 93.21 9.85
-4 -1 -6 100.14 10.73
-4 -1 -6 95.66 11.49
4 -1 6 117.93 16.19
4 -1 6 119.99 16.62
-4 -1 -7 62.98 15.46
4 -1 7 89.66 9.14
-4 -1 -7 99.94 11.49
-4 -1 -7 109.76 10.87
4 -1 7 101.48 15.1
4 -1 7 102.42 15.47
4 -1 8 77.42 8.22
4 -1 9 54.95 6.54
4 -1 10 40.92 5.13
-4 -1 -11 54.47 5.82
4 -1 11 58.62 5.43
-4 -1 -12 13.63 2.33
-4 0 15 7.21 1.77
-4 0 14 21.57 3.93
-4 0 14 15.57 3.31
-4 0 13 29.28 5.22
-4 0 13 33.12 5.56
-4 0 12 131.49 11.54
-4 0 12 140.26 12.34
-4 0 11 114.66 11.57
-4 0 11 109.98 21.84
4 0 -11 113.96 10.21
-4 0 10 42.16 7.08
4 0 -10 36.71 6.01
-4 0 10 51.4 14.84
-4 0 9 90.45 19.23
-4 0 9 65.6 10.34
-4 0 9 65.42 8.72
-4 0 8 -1.77 1.76
-4 0 8 9.03 3.33
-4 0 8 1.89 1.39
-4 0 8 8.72 3.12
-4 0 7 36.94 6.24
-4 0 7 36.14 6.72
-4 0 7 44.84 6.81
-4 0 6 8.73 2.95
-4 0 6 4.7 2.19
-4 0 5 36.37 4.37
-4 0 5 27.78 3.7
-4 0 5 28.45 5.32
-4 0 5 39.13 5.91
-4 0 4 193.36 10.65
-4 0 4 203.19 10.09
-4 0 4 214.46 12.08
-4 0 4 180.61 13.28
-4 0 4 204.47 12.4
-4 0 3 99.77 8.37
-4 0 3 95.8 10.21
-4 0 3 103.96 8.51
-4 0 3 95.51 7.71
-4 0 3 111.92 8.77
-4 0 3 107.05 7.87
4 0 -3 130.52 18.41
-4 0 3 82.66 9.04
4 0 -3 103.34 16.7
-4 0 2 8.12 2.3
-4 0 2 0.42 2.22
-4 0 2 9.31 2.59
-4 0 2 12.07 2.78
-4 0 2 10.91 2.89
-4 0 2 6.02 3.01
4 0 -2 9.47 4.93
4 0 -2 12.46 5.53
-4 0 1 22.87 3.7
-4 0 1 32.01 4.54
-4 0 1 20.54 4.24
-4 0 1 27.48 4.55
-4 0 1 29.74 4.21
-4 0 1 21.07 4.18
-4 0 1 27.8 4.49
4 0 -1 21.46 7.25
4 0 -1 31.5 8.61
-4 0 0 100.47 7.51
-4 0 0 96.22 9.28
4 0 0 100.71 15.14
4 0 0 90.44 14.62
-4 0 0 85.91 8.31
-4 0 0 95.32 8.43
-4 0 -1 427.11 15.1
-4 0 -1 390.41 19.93
4 0 1 441.04 31.28
4 0 1 400.26 30.36
-4 0 -1 381.52 19.05
-4 0 -1 340.77 30.15
-4 0 -1 366.85 18.88
-4 0 -1 387.63 18.11
-4 0 -2 18.01 3.04
-4 0 -2 6.62 3.88
4 0 2 12.55 5.33
-4 0 -2 3.6 3.17
4 0 2 16.09 5.92
4 0 2 5.6 3.52
-4 0 -2 7.72 4.64
-4 0 -2 17.4 4.05
-4 0 -3 -0.98 3.3
4 0 3 8.31 4.33
-4 0 -3 -0.4 2.86
4 0 3 8.01 4.17
4 0 3 1.49 3.29
-4 0 -3 7.08 4.66
-4 0 -3 13.91 3.8
-4 0 -4 158.35 14.2
-4 0 -4 174 12.81
4 0 4 186.99 20.19
4 0 4 149.08 18.36
4 0 4 149.11 12.35
-4 0 -4 159.11 23.09
-4 0 -4 149.66 13.48
-4 0 -5 221.2 16.39
-4 0 -5 240.35 17.33
-4 0 -5 251.53 18.32
4 0 5 238.4 15.16
-4 0 -5 201.05 26.92
4 0 5 255.58 23.8
4 0 5 249.94 23.96
-4 0 -6 298.31 19.43
-4 0 -6 311.03 18.48
-4 0 -6 356.01 21.42
-4 0 -6 295.28 33.45
4 0 6 295.68 16.58
4 0 6 347.05 28.53
-4 0 -7 25.42 5.19
-4 0 -7 31.98 11.1
4 0 7 23.6 5.57
4 0 7 30.8 8.57
-4 0 -7 33.78 6.59
4 0 8 32.38 6.09
-4 0 -8 43.83 7.31
4 0 9 4.53 3.26
4 0 10 135.71 9.57
4 1 -16 13.7 2.39
-4 1 15 31.7 3.9
-4 1 14 38.07 5.15
-4 1 13 5.91 2.93
-4 1 12 295.54 17.13
-4 1 12 224.95 15.04
-4 1 11 124.04 11.63
4 1 -11 123.79 10.78
-4 1 11 118.42 10.49
-4 1 11 121.91 11.33
-4 1 10 160.26 11.95
-4 1 10 141.62 10.89
4 1 -10 148.91 12.58
-4 1 10 159.94 26.17
-4 1 10 158.07 13.12
-4 1 9 64.02 7.5
-4 1 9 87.76 8.81
4 1 -9 77.83 9.28
-4 1 9 69.07 7.99
-4 1 9 88.76 19.07
-4 1 9 85.98 9.63
-4 1 8 26.39 4.86
-4 1 8 28.43 4.6
-4 1 8 30.5 4.68
-4 1 8 24.82 4.28
-4 1 8 24.96 5.1
-4 1 7 19.27 3.73
-4 1 7 11.23 2.83
-4 1 7 16.26 3.79
-4 1 7 16.02 4.05
-4 1 6 121.5 9.12
-4 1 6 129.51 10.56
-4 1 6 125.44 9.43
-4 1 6 120.82 10.31
-4 1 5 69.45 5.63
-4 1 5 68.86 5.28
-4 1 5 75.7 7.96
-4 1 5 63.91 7.74
-4 1 4 58.32 5.26
-4 1 4 58.13 4.89
-4 1 4 66 7.24
-4 1 4 54.87 7.14
-4 1 3 23.9 3.77
-4 1 3 23.69 3.45
-4 1 3 14.46 4.08
-4 1 3 31.22 5.02
-4 1 3 23.55 4.21
-4 1 2 10.26 3.61
-4 1 2 18.62 3.57
-4 1 2 21.32 4.12
-4 1 2 19.22 3.69
-4 1 1 124.74 9.72
-4 1 1 114.41 10.33
-4 1 1 127.53 9.17
-4 1 1 115.11 9.15
-4 1 1 141.31 10.38
-4 1 0 536.04 18.47
-4 1 0 524.52 20.93
-4 1 -1 26.46 3.96
-4 1 -1 18.47 4.36
-4 1 -1 18.4 4.08
-4 1 -1 26.93 4.81
-4 1 -1 20.06 3.98
-4 1 -2 117.05 8.71
-4 1 -2 119.46 10.88
-4 1 -2 106.15 10.84
-4 1 -2 111.47 10.36
-4 1 -2 132.53 19.71
-4 1 -2 127.78 10.83
-4 1 -3 72.13 15.17
-4 1 -3 96.72 9.7
-4 1 -3 91.84 9.9
-4 1 -3 79.6 9.81
-4 1 -4 14.3 7.02
-4 1 -4 7.49 3.06
-4 1 -4 11.54 4
-4 1 -5 20.61 5.21
-4 1 -5 18.64 8.27
4 1 5 14.35 5.65
4 1 5 15.93 6.06
-4 1 -5 17.24 5.33
-4 1 -6 118.85 13.22
-4 1 -6 90.12 18.58
4 1 6 105.66 15.48
4 1 6 105.13 15.72
-4 1 -6 109.78 10.8
-4 1 -7 116.86 12.58
4 1 7 94.04 14.68
4 1 7 111.17 16.29
-4 1 -7 114.41 10.88
-4 1 -8 69.41 9.88
4 1 11 55.91 5.35
-4 1 -12 12.34 2.24
-4 2 15 15.3 2.67
-4 2 14 7.79 2.25
-4 2 13 25.98 4.97
-4 2 12 21.06 4.94
4 2 -11 25.38 4.91
-4 2 11 15.52 8.08
-4 2 11 17.13 4.66
-4 2 11 21.64 4.15
4 2 -10 118.14 10.85
-4 2 10 143.19 24.51
-4 2 10 106.72 10.04
4 2 -9 24.65 4.99
-4 2 9 23.02 5.06
4 2 -8 26.22 5.29
-4 2 8 28.47 4.57
-4 2 8 29.44 4.76
-4 2 8 33.16 4.86
-4 2 8 27.33 4.39
-4 2 7 24.33 4.16
-4 2 7 22.41 4.19
-4 2 7 23.83 4.05
-4 2 6 92.06 8.49
-4 2 6 97.25 7.99
-4 2 6 100.19 8.38
-4 2 6 114.95 8.82
-4 2 6 104.05 9.81
-4 2 5 108.8 8.59
-4 2 5 73.85 12.31
-4 2 5 102.35 9.53
-4 2 5 92.68 8.48
-4 2 5 87.74 8.16
-4 2 4 185.35 11.63
-4 2 4 191.77 12.14
-4 2 4 168.77 18.79
-4 2 4 186.5 8.52
-4 2 4 170.13 12.18
-4 2 4 201.32 13.05
-4 2 4 189.4 11.7
-4 2 3 256.46 13.95
-4 2 3 207.2 13.18
-4 2 3 224.17 13.59
-4 2 3 246.71 10.26
-4 2 3 243.3 11.43
-4 2 3 245.41 23.09
-4 2 3 249.99 14.19
4 2 -3 276.39 26.61
4 2 -3 255.18 26.12
-4 2 3 240.73 13.87
-4 2 2 166.56 11.52
-4 2 2 147.38 18.34
4 2 -2 190.89 21.56
4 2 -2 171.03 20.84
-4 2 2 155.57 11.36
-4 2 2 160.75 11.11
-4 2 2 164.66 11.19
-4 2 2 168.53 10.22
-4 2 2 164.08 10.12
-4 2 1 12.2 3.04
4 2 -1 2.24 2.33
-4 2 1 3.22 2.79
4 2 -1 18.29 6.53
-4 2 1 10.77 2.8
-4 2 1 9.58 2.57
-4 2 1 7.23 2.93
-4 2 1 12.45 2.97
-4 2 0 17.07 3.71
4 2 0 7.54 4.2
-4 2 0 1.83 2.52
4 2 0 6.22 3.74
-4 2 0 7.64 2.3
-4 2 0 10.52 2.83
-4 2 0 0.91 2.56
-4 2 0 8.02 2.52
-4 2 -1 57.36 6.88
-4 2 -1 69.19 7.75
-4 2 -1 69.28 7.81
-4 2 -1 61.43 7.27
4 2 1 62.76 11.74
4 2 1 65.15 12.18
4 2 2 37 5.1
-4 2 -2 41.48 6.17
-4 2 -2 37.85 5.68
-4 2 -2 43.59 6.52
-4 2 -2 38.16 6.51
4 2 2 37.65 6.1
4 2 2 38.3 9.27
4 2 2 41.75 9.49
4 2 3 34.42 5.07
-4 2 -3 37.45 6.05
-4 2 -3 36.19 5.81
-4 2 -3 30.68 6.38
4 2 3 26.49 5.76
4 2 3 31.83 8.42
4 2 3 35.64 8.75
-4 2 -4 141.73 13.96
4 2 4 141.35 10.59
-4 2 -4 108.09 10.59
-4 2 -4 120.4 10.89
4 2 4 118.61 10.81
-4 2 -4 116.06 20.28
4 2 4 99.35 14.63
4 2 4 116.49 16.14
-4 2 -5 113.4 12.86
-4 2 -5 123.43 11.21
4 2 5 119.97 10.68
4 2 5 115.22 15.89
4 2 5 107.83 15.65
4 2 5 123.54 10.41
-4 2 -6 201.07 17.43
4 2 6 183.13 13.1
4 2 6 217.34 22.03
4 2 6 189.98 20.97
-4 2 -7 63.9 9.97
-4 2 -7 60.15 15.19
4 2 7 47.94 7.01
4 2 7 41.38 9.64
4 2 7 68.08 12.63
-4 2 -7 66.29 8.16
4 2 8 31.77 5.85
-4 2 -8 32.81 7.7
4 2 9 85.1 7.97
-4 2 -9 89.05 10.84
-4 2 -10 74.06 7.56
4 2 10 74.41 6.58
-4 2 -11 28.47 4.03
4 2 11 18.95 3.01
-4 3 15 30.91 3.73
-4 3 14 15.86 2.97
-4 3 14 7.88 2.35
-4 3 13 7.14 3.07
-4 3 12 15.33 4.11
-4 3 11 93.23 9.88
4 3 -10 127.31 11.26
-4 3 10 106.62 9.47
4 3 -9 12.57 3.56
-4 3 9 12.83 3.98
-4 3 9 22.28 3.98
4 3 -8 9.15 3.01
-4 3 8 15.14 3.29
-4 3 8 13.53 3.7
-4 3 8 8.56 2.75
-4 3 8 11.81 2.86
-4 3 8 10.16 2.6
-4 3 7 10.21 2.66
-4 3 7 9.28 2.49
-4 3 7 6.91 2.08
4 3 -6 73.35 8.61
-4 3 6 73.15 7.06
-4 3 6 70.11 7.15
-4 3 5 87.27 7.2
-4 3 5 95.43 8.06
-4 3 5 98.07 9.63
-4 3 5 94.07 7.87
-4 3 4 41.21 9.15
-4 3 4 40.98 5.53
-4 3 4 41.16 6.12
4 3 -4 39.5 10.45
-4 3 4 40.56 5.1
4 3 -4 44.14 10.83
-4 3 3 73.87 12.48
-4 3 3 85.7 8.2
-4 3 3 78.83 8.44
-4 3 3 89.04 8.84
-4 3 3 95.2 8.04
4 3 -3 107.39 16.4
4 3 -3 102.6 16.39
-4 3 2 298.6 25.78
-4 3 2 280.05 15.23
-4 3 2 309.94 15.73
-4 3 2 304.85 12.48
-4 3 2 297.63 15.86
-4 3 2 319.32 15.04
4 3 -2 272.79 25.46
4 3 -2 320.54 28.16
-4 3 1 187.97 12.17
-4 3 1 193.98 10.79
-4 3 1 185.97 11.7
4 3 -1 185.92 20.52
4 3 -1 160.51 19.43
-4 3 1 199.41 12.73
-4 3 0 259.14 14.17
-4 3 0 275.27 13.7
-4 3 0 261.24 14.37
4 3 0 260.76 23.86
-4 3 0 257.41 14.58
4 3 0 277.01 25.06
-4 3 0 255.4 14.12
-4 3 -1 40.92 6.16
-4 3 -1 37.84 5.34
-4 3 -1 45.58 6.21
4 3 1 45.73 10.04
-4 3 -1 34.51 5.96
4 3 1 38.12 8.99
-4 3 -1 36.26 5.19
-4 3 -2 147.31 11.53
-4 3 -2 173.86 11.62
-4 3 -2 147.44 11.01
4 3 2 161.05 12.15
4 3 2 164.36 18.51
4 3 2 158.85 18.55
4 3 3 126.77 10.42
-4 3 -3 96.88 9.64
-4 3 -3 107.77 9.77
4 3 3 99.52 9.57
4 3 3 127.81 16.26
4 3 3 109.81 15.35
-4 3 -4 19.79 4.3
-4 3 -4 22.37 4.75
4 3 4 20.6 4.29
4 3 4 21.13 6.63
4 3 4 29.88 8.03
4 3 4 7.44 3.9
4 3 5 74.29 8.29
-4 3 -5 88.56 9.29
4 3 5 76.12 12.69
4 3 5 67.7 12.18
4 3 5 62.23 7.78
-4 3 -5 81.72 9.26
-4 3 -6 15.56 3.93
4 3 6 20.51 4.55
4 3 6 17.82 6.19
4 3 6 24.71 7.43
-4 3 -6 28.41 5.49
4 3 7 21.53 3.96
4 3 7 18.63 3.4
4 3 8 101.8 8.33
4 3 8 107.72 7.42
-4 3 -8 87.97 9.21
4 3 9 47.65 5.49
-4 3 -9 40.58 5.83
4 3 10 31 4.04
-4 3 -10 23.73 3.98
4 3 11 36.86 4.06
-4 3 -11 31.52 3.82
4 4 -15 4.04 1.37
-4 4 15 4.69 1.38
-4 4 14 14.26 3.31
-4 4 13 6.46 2.88
-4 4 13 11.27 2.59
-4 4 12 2.72 2.29
-4 4 12 8.08 2.48
-4 4 11 45.66 6.33
-4 4 10 21.4 4.96
4 4 -10 32.37 5.66
-4 4 9 68.82 8.15
4 4 -9 63.39 7.98
-4 4 9 62.51 6.43
-4 4 8 169.74 12.76
-4 4 8 188.21 14.03
-4 4 8 186.75 13.28
-4 4 8 172.13 10.33
-4 4 7 72.42 8.86
-4 4 7 87.06 9.58
-4 4 7 85.49 8.61
4 4 -7 73.91 8.42
-4 4 7 73.06 6.92
-4 4 7 86.4 7.41
-4 4 7 72.43 6.44
-4 4 6 19.51 4.57
-4 4 6 25.03 4.34
4 4 -6 21.45 4.42
-4 4 6 28.74 4.3
-4 4 6 22.66 3.75
-4 4 6 18.97 3.16
-4 4 5 98.96 7.83
4 4 -5 91.93 15.74
4 4 -5 82.61 15.21
-4 4 5 79.8 8.72
4 4 -5 86.86 8.64
-4 4 5 84.81 7.37
-4 4 5 91.77 7.91
-4 4 5 99.84 10.07
-4 4 4 21.48 4.61
-4 4 4 18.4 3.34
-4 4 4 24.73 3.95
-4 4 4 18.49 5.94
-4 4 4 26.27 4.44
-4 4 4 21.04 4.98
4 4 -4 20.69 4.07
4 4 -4 18.28 6.95
4 4 -4 17.52 6.66
-4 4 3 83.49 8.97
-4 4 3 82.17 12.75
-4 4 3 83.31 8.14
4 4 -3 55.01 6.46
4 4 -3 79.04 13.72
4 4 -3 65.26 12.73
-4 4 3 80.53 7.29
-4 4 2 375.51 18.74
-4 4 2 376.89 17.9
-4 4 2 383.41 28.3
4 4 -2 310.77 15
4 4 -2 347.61 27.97
4 4 -2 364.2 29.17
4 4 -1 176.39 19.41
4 4 -1 156.61 18.64
4 4 -1 165.45 10.79
-4 4 1 155.63 18.65
-4 4 1 155.99 9.02
4 4 -1 130.65 8.82
-4 4 1 156.58 11.92
4 4 0 71.54 7.22
-4 4 0 58.95 7.44
-4 4 0 66.89 6.4
-4 4 0 72.64 7.38
4 4 0 65.34 11.58
4 4 0 65.86 11.85
-4 4 0 60.44 7.29
4 4 1 50.4 10.01
4 4 1 47.71 9.94
-4 4 -1 46.52 5.69
-4 4 -1 43.5 6.66
-4 4 -1 54.08 6.59
4 4 1 46.53 6.27
-4 4 -1 49.21 6.46
4 4 2 35.48 8.48
4 4 2 40.5 8.89
-4 4 -2 45.1 6.22
-4 4 -2 38.2 5.44
4 4 2 43.08 5.59
-4 4 -2 39.65 5.65
4 4 3 101.28 9.88
-4 4 -3 97.24 9.4
-4 4 -3 104.99 9.41
4 4 3 89.21 8.68
4 4 3 108.03 14.46
4 4 3 79.71 12.66
4 4 4 238.93 15.72
-4 4 -4 206.3 14
-4 4 -4 248.93 14.99
4 4 4 211.73 12.9
4 4 4 232.39 21.31
4 4 4 215.66 20.9
4 4 5 198.96 14.11
-4 4 -5 161.43 12.53
-4 4 -5 190.32 13.65
4 4 5 170.89 11.54
4 4 5 191.98 19.51
4 4 5 190.54 19.79
4 4 6 114.33 11.19
-4 4 -6 110.99 12.78
4 4 6 110.57 9.19
4 4 6 124.11 15.73
4 4 6 112.47 15.31
-4 4 -6 115.87 10.58
4 4 7 31.31 4.52
4 4 7 38.11 4.94
-4 4 -7 36.1 5.77
-4 4 -7 30.73 6.4
-4 4 -8 51.21 6.51
4 4 8 58.05 5.63
4 4 8 55.82 5.78
-4 4 -9 20.37 3.75
4 4 9 19.06 3.18
4 4 10 24 3.69
-4 4 -10 23.29 3.45
4 4 10 22.54 3.14
-4 5 14 2.46 1.81
-4 5 13 14.18 3.6
-4 5 12 31.95 4.31
4 5 -12 21.93 3.66
-4 5 11 15.75 3.38
4 5 -11 16.49 3.5
-4 5 10 22.02 4.26
-4 5 10 17.14 4.08
4 5 -10 19.28 4.05
-4 5 9 139.61 11.85
-4 5 9 143.41 11.98
-4 5 9 138.06 11.01
-4 5 8 148.19 11.55
-4 5 8 159.37 13.06
-4 5 8 150.45 11.87
4 5 -8 160.26 12.56
-4 5 7 37.29 5.79
4 5 -7 38.29 6.04
-4 5 7 32 5.14
-4 5 7 44.6 7
-4 5 6 37.67 4.61
4 5 -6 43.56 10.84
4 5 -6 26.32 8.26
-4 5 6 45.53 6.34
4 5 -6 34.05 5.57
-4 5 6 31.02 4.24
-4 5 6 37.32 5.34
-4 5 5 82.59 6.79
4 5 -5 87.92 14.66
4 5 -5 107.14 16.54
-4 5 5 85.67 8.93
4 5 -5 76.81 8.1
-4 5 5 74.86 6.56
-4 5 5 84.85 7.66
-4 5 4 82.94 7.14
-4 5 4 95.9 10.17
-4 5 4 94.51 8.27
-4 5 4 91.29 7.18
-4 5 4 83.68 8.96
4 5 -4 75.9 7.75
-4 5 4 86.73 7.11
4 5 -4 92.06 14.53
4 5 -4 72.81 13.2
-4 5 3 204.67 14.71
-4 5 3 177.38 11.78
4 5 -3 167 11.94
-4 5 3 192.46 10.58
-4 5 3 166.31 17.11
-4 5 3 173.91 12.56
4 5 -3 173.71 11.19
4 5 -3 187.38 20.07
4 5 -3 179.09 19.99
-4 5 2 328.39 18.44
-4 5 2 323.2 16.54
4 5 -2 301.35 15.67
-4 5 2 284.32 22.94
-4 5 2 312.7 16.37
4 5 -2 274.72 13.27
4 5 -2 302.43 24.7
4 5 -2 288.99 24.61
4 5 -1 238.78 14.04
-4 5 1 229.15 14.83
-4 5 1 211.72 20.47
4 5 -1 209.09 20
4 5 -1 236.29 21.66
-4 5 1 261.31 16.26
4 5 0 433.6 28.16
4 5 0 400.2 27.6
-4 5 0 392.48 28.93
4 5 0 440.83 17.86
-4 5 0 447.22 21.01
4 5 0 444.72 19.38
4 5 1 117.43 14.41
4 5 1 99.85 13.54
4 5 1 135.64 9.43
-4 5 -1 118.55 10.64
4 5 2 20.86 6.02
4 5 2 14.99 5.2
-4 5 -2 20.13 3.93
4 5 2 18.99 3.5
-4 5 -2 23.58 4.64
4 5 3 138.6 15.52
4 5 3 102.22 13.57
-4 5 -3 142.12 10.71
4 5 3 145.21 12.82
4 5 3 138.86 9.36
-4 5 -3 127.74 10.4
4 5 4 32.74 7.72
4 5 4 47.74 9.15
-4 5 -4 50 6.46
4 5 4 62.68 8.16
4 5 4 46.02 5.37
4 5 4 36.73 5.58
-4 5 -5 33.61 5.31
4 5 5 33.04 6.32
4 5 5 28.25 4.16
4 5 5 40.14 5.94
4 5 6 76.08 8.18
-4 5 -6 72.09 7.64
4 5 6 80.53 9.23
4 5 6 69.82 6.4
4 5 6 77.6 8.44
4 5 7 12.28 2.58
4 5 7 19.46 4.05
-4 5 -7 19.51 3.81
4 5 7 12.23 3.78
-4 5 -8 171.26 10.39
4 5 8 189.02 12.13
4 5 8 166.36 9
4 5 9 14.75 3.07
4 5 10 19.59 3.06
4 6 -12 22.5 3.64
4 6 -11 4.04 2.67
-4 6 11 1.51 1.92
4 6 -10 74.05 8.46
-4 6 10 81.56 8.93
-4 6 10 88.33 7.61
-4 6 9 23.19 4.74
-4 6 9 10.59 3.45
-4 6 9 16.11 3.46
-4 6 8 80.94 8.85
-4 6 8 84.02 9.46
-4 6 8 83.07 8.24
-4 6 7 28.95 5.7
-4 6 7 16.88 3.87
-4 6 7 26.95 4.71
-4 6 6 33.03 5.25
-4 6 6 26.88 4.57
-4 6 6 36.09 6.44
4 6 -6 24.98 4.75
-4 6 5 84.67 8.88
-4 6 5 95.98 8.26
4 6 -5 81.12 8.28
-4 6 4 334.71 17.23
4 6 -4 291.77 15.34
-4 6 4 318.05 20.07
-4 6 4 322.45 14.48
-4 6 3 225.57 12.77
-4 6 3 223.56 14.17
4 6 -3 252.46 15.22
4 6 -3 218.23 12.52
4 6 -2 435.98 20.06
-4 6 2 427.65 18.47
-4 6 2 418.62 22.33
-4 6 2 406.42 18.84
4 6 -1 30.53 5.34
-4 6 1 21.75 4.36
-4 6 1 24.14 5.19
-4 6 1 19.42 5.23
-4 6 0 181.75 12.75
-4 6 0 195.42 14.59
4 6 0 191.59 13.47
-4 6 -1 26.81 5.32
4 6 1 22.24 4.63
-4 6 -2 84.76 9.25
4 6 3 16.58 3.72
-4 6 -3 15.08 3.75
4 6 3 17.55 4.99
4 6 4 79.8 8.31
4 6 4 113.87 11.2
4 6 5 22.96 5.25
4 6 5 34.13 5.45
4 6 5 36.39 6.23
4 6 6 22.39 4.51
4 6 6 26.47 4.73
4 6 6 27.34 5.79
4 6 7 46.37 6.01
4 6 7 40.82 5.35
4 6 8 22.76 3.92
4 6 8 25.21 3.57
4 6 9 29.89 4
4 7 -12 4.85 1.6
-4 7 11 5.71 2.52
4 7 -11 12.47 2.9
-4 7 10 34.28 5.56
4 7 -10 22.88 5.35
-4 7 9 19.28 4.13
-4 7 9 21.91 4.39
4 7 -9 12.81 4.45
-4 7 8 15.45 3.16
-4 7 8 16.35 4.07
-4 7 8 10.11 2.92
-4 7 7 17.17 3.47
-4 7 7 13.73 3.89
-4 7 7 14.37 3.43
-4 7 6 8.86 2.56
-4 7 6 9.1 3.25
-4 7 6 6.1 2.18
-4 7 5 43.43 5.74
-4 7 5 31.64 4.76
-4 7 4 75 8.41
4 7 -4 80.6 8.9
-4 7 3 19.68 4.62
4 7 -3 33.85 5.79
-4 7 3 24.67 5.48
-4 7 2 183.13 12.8
4 7 -2 187.75 13.71
-4 7 2 182.71 15.54
-4 7 1 32.33 4.96
-4 7 1 28.67 5.85
4 7 -1 42.56 5.85
4 7 -1 46.42 6.84
-4 7 1 43.95 7.24
4 7 0 98.33 9.99
-4 7 0 74.43 7.91
-4 7 0 77.92 9.53
-4 7 -1 42.66 6.94
-4 7 -2 204.65 14.81
4 7 3 54.53 7.17
-4 7 -3 53.32 7.23
4 7 3 48.04 6.35
4 7 3 45.4 7.99
-4 7 -4 30.59 5.1
4 7 4 35.02 5.44
4 7 4 31.13 6.1
4 7 5 1.68 2.97
4 7 5 6.14 3.19
4 7 6 45.36 6.27
4 7 6 44.85 5.86
4 7 6 53.53 7.08
4 7 7 93.31 7.95
4 7 7 90.29 7.46
4 7 8 108.52 7.75
4 7 8 110.37 7.2
4 8 -12 13.01 2.34
4 8 -11 17.76 3.22
4 8 -10 39.1 6.04
4 8 -9 6.21 3.4
-4 8 8 29.41 5.14
4 8 -8 24.51 5.43
-4 8 7 60.23 7.84
-4 8 6 52.25 7.62
-4 8 6 48.79 5.4
-4 8 5 64.11 6.42
-4 8 5 55.14 8.04
4 8 -5 59.64 7.64
4 8 -4 99.01 9.94
-4 8 4 104.6 8.4
-4 8 3 67.14 7.16
4 8 -3 73.46 8.63
-4 8 3 72.94 10.4
4 8 -3 87.53 7.1
4 8 -2 36.41 6.11
-4 8 2 24.87 6.23
4 8 -2 35.23 4.74
4 8 -1 187.52 14.22
-4 8 1 196.44 16.06
4 8 -1 182.22 12.21
4 8 -1 199.71 12.36
4 8 0 85.48 10.06
4 8 0 99.63 9.3
4 8 0 117.53 9.93
-4 8 0 116.87 11.74
4 8 1 132.7 10.98
4 8 1 125.52 10.3
-4 8 -1 108.39 11.07
-4 8 -2 199.9 12.22
-4 8 -2 264.57 16.74
4 8 3 88.83 10.31
-4 8 -3 87.56 7.74
4 8 3 93.11 8.98
-4 8 -3 91.79 9.35
4 8 4 31.2 5.61
-4 8 -4 26.28 4.17
4 8 4 17.93 4.51
-4 8 -4 29.45 4.88
4 8 5 21.69 4.47
-4 8 -5 23.38 3.87
4 8 6 5.22 2.89
4 8 6 13.88 3.36
-4 8 -6 11.74 2.64
4 8 7 5.94 1.99
-4 8 -7 12.33 2.52
4 9 -11 15.95 2.71
4 9 -10 18.65 3.51
4 9 -9 3.41 2.67
4 9 -9 14.83 2.97
-4 9 8 45.15 5.68
4 9 -8 45.04 5.63
-4 9 7 73.5 7.98
4 9 -7 73.86 7.63
-4 9 6 58.87 7.6
4 9 -6 56.08 6.93
-4 9 5 65.91 8.38
4 9 -5 47.65 6.57
4 9 -4 23.46 4.7
4 9 -3 53.84 7.24
-4 9 2 17.16 5.47
4 9 -2 27.28 4
4 9 -2 26.1 5.78
-4 9 1 3.71 4.27
4 9 -1 11.77 3.02
4 9 -1 9.62 2.82
4 9 -1 4.51 4.1
-4 9 0 23.1 6.23
4 9 0 44.33 6.01
4 9 0 40.59 5.69
4 9 0 41.63 6.36
-4 9 -1 25.77 5.21
4 9 1 34.71 5.39
4 9 1 21.16 4.72
-4 9 -2 77.76 8.68
4 9 2 94.21 8.88
4 9 2 97.13 8.79
4 9 2 71.47 9.02
-4 9 -3 23.14 4.44
4 9 3 21.81 4.22
4 9 3 19.49 4.44
4 9 3 21.83 4.55
-4 9 -4 29.86 4.56
4 9 4 33.69 5.17
4 9 4 27.79 4.8
4 9 4 29.47 5.05
4 9 5 24.75 4.31
4 9 5 37.28 5.33
4 9 6 19.65 3.76
4 9 6 16.33 3.02
4 9 7 47.11 4.75
4 10 -10 14.91 2.62
4 10 -8 12.72 2.62
-4 10 7 8.28 2.3
4 10 -7 11.71 2.73
-4 10 6 56.84 6.64
4 10 -6 35.01 5.34
4 10 -6 53.45 6.17
-4 10 5 9.31 2.86
4 10 -5 7.87 2.32
4 10 -5 14.55 3.35
-4 10 4 35.93 5.84
4 10 -4 32.79 4.69
4 10 -4 40.81 5.76
4 10 -3 14.39 3.03
4 10 -3 31.28 5.12
4 10 -2 19.05 3.33
4 10 -2 23.14 4.44
-4 10 1 34.03 5.83
4 10 -1 31.32 4.03
4 10 -1 32.94 5.29
4 10 0 35.85 4.69
4 10 0 28.04 4.4
-4 10 -1 15.7 3.75
4 10 1 10.28 2.8
4 10 1 16.2 3.37
-4 10 -2 25.96 4.57
4 10 2 19.18 3.95
4 10 2 29.3 4.5
-4 10 -3 67.17 6.76
4 10 3 78.68 6.96
4 10 3 65.25 6.54
-4 10 -4 12 2.5
4 10 4 8.86 2.38
4 10 4 15.41 3.03
4 10 5 46.5 4.89
4 10 6 66.31 5.2
4 11 -8 9.47 1.92
4 11 -7 40.05 4.22
-4 11 6 42.38 4.63
4 11 -6 30.33 3.8
-4 11 5 15.73 3.12
4 11 -5 9.79 2.17
4 11 -5 21 3.48
-4 11 4 19.43 3.69
4 11 -4 14.54 2.6
4 11 -4 20.91 3.6
-4 11 3 26.76 4.86
4 11 -3 27.56 4.23
4 11 -2 22.6 3.87
-4 11 1 55.33 6.52
-4 11 0 12.87 3.08
-4 11 -1 16.73 3.35
4 11 2 50.9 4.98
-4 11 -2 62.88 6.04
4 11 2 52.66 5.6
-4 11 -3 31.47 3.78
4 11 3 25.41 3.36
-4 12 3 43.99 4.5
-4 12 0 7.84 1.9
-5 -10 3 20.98 3.92
-5 -10 2 7.99 2.45
-5 -10 0 18.21 3.55
-5 -9 7 6.77 2.29
-5 -9 6 29.86 5.01
-5 -9 5 16.43 3.78
-5 -9 4 86.94 8.65
-5 -9 3 28.85 4.84
-5 -9 3 16.28 3.5
-5 -9 2 32.56 4.84
-5 -9 2 42.78 5.93
-5 -9 2 34.3 5.87
-5 -9 1 55.58 7.44
-5 -9 1 50.4 6.56
-5 -9 0 25.59 4.67
-5 -9 -1 9.1 2.73
-5 -9 -1 10.54 3.05
-5 -9 -2 35.01 5.16
-5 -9 -2 29.6 4.78
-5 -8 9 14.14 3.25
-5 -8 9 17.02 3.29
-5 -8 8 24.71 4.7
-5 -8 8 35.48 5.03
-5 -8 7 29 4.69
-5 -8 6 43.83 6.84
-5 -8 6 43.5 5.8
-5 -8 5 53.98 7.69
-5 -8 5 60.63 6.79
-5 -8 4 8.01 2.95
-5 -8 4 14.24 3.2
-5 -8 3 33.96 5.94
-5 -8 3 29.92 5.27
-5 -8 2 26.75 5.04
-5 -8 2 36.49 6.05
-5 -8 1 14.99 4.25
-5 -8 1 11.54 3.47
-5 -8 1 6.84 2.37
-5 -8 0 33.87 4.82
-5 -8 0 33.46 6.06
-5 -8 -1 30.55 5.81
-5 -8 -1 24.22 4.99
-5 -8 -2 41.82 6.39
-5 -8 -2 48.25 6.97
-5 -8 -3 26.59 4.82
-5 -8 -3 30.36 5.2
-5 -8 -4 37.09 5.14
-5 -8 -4 38.53 5.46
-5 -7 10 14.08 3.24
-5 -7 10 21.26 3.94
-5 -7 9 20.74 4.41
-5 -7 9 27.49 4.8
-5 -7 8 12.12 2.32
-5 -7 8 6.99 2.75
-5 -7 7 28.75 5.49
-5 -7 6 9.76 3.49
-5 -7 6 16.64 4.03
-5 -7 5 33.34 5.67
-5 -7 5 34.59 6.63
-5 -7 4 25.42 5.64
-5 -7 4 30.37 5.31
-5 -7 3 29.01 5.47
-5 -7 3 34.94 6.48
-5 -7 3 43.63 6.15
-5 -7 2 50.03 6.27
-5 -7 2 56.76 7.97
-5 -7 2 43.09 6.92
-5 -7 1 38.36 6.2
-5 -7 1 33.29 6.23
-5 -7 1 41.67 7.5
-5 -7 0 9.79 3.6
-5 -7 0 12.59 3.87
-5 -7 -1 12.85 3.11
-5 -7 -1 20.7 4.94
-5 -7 -2 27.47 5.72
-5 -7 -2 22.64 5.09
-5 -7 -3 19.74 4.76
-5 -7 -3 18.75 4.48
-5 -7 -4 22.81 4.57
-5 -7 -4 19.1 4.29
-5 -7 -5 38.52 5.31
-5 -7 -5 34.28 5.32
-5 -6 11 17.57 3.37
-5 -6 10 17.15 2.76
-5 -6 10 7.84 2.65
-5 -6 9 18.03 3.07
-5 -6 9 11.48 3.53
-5 -6 8 57.39 8.37
-5 -6 8 44.04 5.92
-5 -6 7 56.85 7.95
-5 -6 6 46.44 7.21
-5 -6 6 42.51 7.59
-5 -6 5 51.96 7.58
-5 -6 5 49.96 8.28
-5 -6 4 35.54 6.17
-5 -6 4 30.56 6.43
-5 -6 3 12.17 3.17
-5 -6 3 16.42 4.09
-5 -6 3 12.08 3.56
-5 -6 3 13.78 4.23
-5 -6 2 202.63 13.07
-5 -6 2 210.56 14.12
-5 -6 2 182.6 14.44
-5 -6 2 176.85 15.14
-5 -6 1 11.69 3.76
-5 -6 1 9.27 3.22
-5 -6 1 16.97 4.9
-5 -6 0 38.56 6.94
-5 -6 0 35.47 5.88
-5 -6 0 31.88 6.71
-5 -6 -1 16.57 3.91
-5 -6 -1 11.65 3.83
-5 -6 -2 55.84 9.71
-5 -6 -2 59.58 6.77
-5 -6 -2 60.91 8.71
-5 -6 -3 105.31 11.22
-5 -6 -3 103.62 12.04
-5 -6 -4 29.62 5.73
-5 -6 -4 36.26 6.25
-5 -6 -5 43.53 6.54
-5 -6 -5 45.93 6.45
-5 -6 -6 50.27 5.95
-5 -5 13 5.15 1.28
-5 -5 12 22.52 3.96
-5 -5 11 35.22 4.65
-5 -5 11 39.2 5.43
-5 -5 10 13.85 3.72
-5 -5 10 15.68 3.35
-5 -5 9 13.62 4.01
-5 -5 9 10.61 3.01
-5 -5 8 99.64 11.39
-5 -5 7 35.18 7.45
-5 -5 7 33.75 4.43
-5 -5 7 31.14 6.55
-5 -5 6 69.75 9.19
-5 -5 6 48.53 7.01
-5 -5 6 53.69 6.68
-5 -5 6 54.98 5.75
-5 -5 6 54.91 5.65
-5 -5 5 26.71 6.29
-5 -5 5 24.7 6.26
-5 -5 5 32.14 5.23
-5 -5 5 23.91 3.87
-5 -5 5 26.63 4
-5 -5 4 28.72 6.31
-5 -5 4 23.33 4.51
-5 -5 4 19.77 4.12
-5 -5 4 15.59 3.68
-5 -5 3 221.72 17.93
-5 -5 3 215.4 14.06
-5 -5 3 194.26 11.57
-5 -5 3 206.81 15.77
-5 -5 2 167.92 13.63
-5 -5 2 163.96 15.06
-5 -5 2 171.13 12.28
-5 -5 2 166.42 12.38
-5 -5 2 146.46 14.07
-5 -5 2 166.14 13.19
-5 -5 1 115.58 12.79
-5 -5 1 114.37 11.65
-5 -5 1 102.48 10.78
-5 -5 1 106.12 12.13
-5 -5 1 130.67 10.86
5 -5 -1 106.44 9.37
-5 -5 1 110.99 11.96
-5 -5 0 167.57 12.73
-5 -5 0 146.97 14.33
-5 -5 0 145.73 12.37
5 -5 0 161.64 10.53
-5 -5 0 162.49 14.62
-5 -5 0 135.63 14.41
-5 -5 -1 45.1 8.93
-5 -5 -1 49 7.92
-5 -5 -1 38.5 7.31
5 -5 1 51.34 5.77
-5 -5 -1 52.65 8.56
-5 -5 -2 8.91 4.01
5 -5 2 16.78 3.19
-5 -5 -2 13.72 4.01
-5 -5 -3 14.41 4.33
-5 -5 -3 8.15 3.21
5 -5 3 13.23 2.73
-5 -5 -3 11.35 3.08
5 -5 4 23.06 3.43
-5 -5 -4 22.68 5.22
-5 -5 -4 11.5 4.91
-5 -5 -5 39.93 6.62
-5 -5 -5 45.82 6.89
-5 -5 -6 74.55 7.94
-5 -4 13 22.74 3.38
-5 -4 12 36.66 4.73
-5 -4 12 45.88 5.95
-5 -4 11 43.73 5.84
-5 -4 11 50.48 7.17
-5 -4 11 49.07 6.31
-5 -4 10 74.71 8.9
-5 -4 10 61.53 7.11
-5 -4 9 32.9 6.36
-5 -4 9 15.75 4.44
-5 -4 8 13.24 2.94
-5 -4 8 8.04 3.28
-5 -4 7 9.03 3.55
5 -4 -7 20.42 8.04
5 -4 -7 13.96 6.5
-5 -4 7 13.39 3.01
-5 -4 7 9.61 2.5
5 -4 -6 159.57 21.72
-5 -4 6 151.16 14.59
5 -4 -6 149.37 21.47
-5 -4 6 157.04 11.37
-5 -4 6 148.72 10.7
-5 -4 6 146.36 10.46
-5 -4 5 101.88 8.71
-5 -4 5 111.89 11.01
-5 -4 5 104 12.11
-5 -4 5 100.32 9.04
-5 -4 5 100.32 9.16
-5 -4 5 100.36 8.84
5 -4 -5 114.78 18.12
5 -4 -5 92.04 16.56
-5 -4 5 120.02 12.42
-5 -4 4 187.38 16.63
-5 -4 4 182.04 12.34
-5 -4 4 183.4 12.55
-5 -4 4 171.74 14.3
-5 -4 4 146.96 10.87
-5 -4 4 145.26 13.92
5 -4 -4 161.27 20.99
5 -4 -4 170.08 21.97
-5 -4 3 57.69 9.39
-5 -4 3 49.26 6.59
-5 -4 3 52.64 8.17
-5 -4 3 53.44 11.13
-5 -4 3 57.27 8.66
5 -4 -3 47.31 11.88
5 -4 -3 52.75 11.71
-5 -4 2 240.3 18
-5 -4 2 234.9 17.65
-5 -4 2 225.44 15.23
-5 -4 2 257.19 18.18
5 -4 -2 249.26 24.8
5 -4 -2 213.62 23.38
-5 -4 2 246.39 16.84
-5 -4 2 272.2 25.71
5 -4 -1 19.04 6.8
5 -4 -1 24.81 7.62
-5 -4 1 21.73 4.94
-5 -4 1 16.44 4.42
-5 -4 1 22.55 5.7
-5 -4 1 22.74 5.58
-5 -4 1 16.48 4.67
-5 -4 1 17.67 6.72
-5 -4 0 421.17 21.94
-5 -4 0 469.67 26.58
-5 -4 0 474.41 23.82
5 -4 0 470.86 20.48
-5 -4 0 448.32 24.6
-5 -4 0 454.57 34.85
5 -4 0 407.49 30.04
5 -4 0 446.1 32.06
-5 -4 -1 76.67 9.79
-5 -4 -1 62.91 10.46
5 -4 1 84.88 8.1
-5 -4 -1 73.55 10.01
-5 -4 -1 79.17 14.81
5 -4 1 63.92 11.59
-5 -4 -1 73.29 8.96
5 -4 1 90.25 14.01
5 -4 2 60.71 11
5 -4 2 59.99 11.13
-5 -4 -2 51.73 7.13
5 -4 2 58.8 6.56
-5 -4 -2 53.49 8.54
-5 -4 -2 46.07 7.68
-5 -4 -3 101.56 11.4
-5 -4 -3 94.44 9.78
-5 -4 -3 110.97 13.12
5 -4 3 82.63 8.08
-5 -4 -3 115.4 9.89
-5 -4 -4 60.2 8.65
-5 -4 -4 56.5 6.47
-5 -4 -4 54.19 8.78
5 -4 4 39.77 5.95
-5 -4 -4 71.16 7.64
-5 -4 -5 37.74 7.34
-5 -4 -5 53.92 6.42
5 -4 5 41.02 4.98
-5 -4 -5 45.11 7.25
-5 -4 -6 73.65 8.37
5 -4 6 80.88 6.4
-5 -4 -6 78.78 7.29
-5 -4 -6 76.49 9.18
5 -4 7 58.45 4.98
-5 -4 -7 57.45 5.64
-5 -4 -8 88.79 5.97
-5 -3 14 2.58 0.92
-5 -3 13 5.87 2.04
-5 -3 12 35.58 5.2
-5 -3 12 52.62 6.48
-5 -3 11 82.59 8.12
-5 -3 11 84.81 9.11
-5 -3 10 70.81 9.13
-5 -3 10 68.25 7.83
-5 -3 10 65.11 8.38
-5 -3 9 19.96 5.6
-5 -3 9 21.73 5.09
-5 -3 9 19.92 4.96
-5 -3 8 41.87 5.98
-5 -3 8 49.22 8.1
-5 -3 8 44.34 6.17
5 -3 -8 61.94 14.8
-5 -3 8 49.48 8.39
5 -3 -8 62.78 14.62
5 -3 -7 56.49 14.06
5 -3 -7 41.86 11.86
-5 -3 7 28.68 6.64
-5 -3 7 42.46 5.62
-5 -3 7 32.39 5.24
5 -3 -6 25.15 9.26
5 -3 -6 13.54 6.65
-5 -3 6 24.02 4.35
-5 -3 6 18.68 3.78
-5 -3 6 19.02 3.74
5 -3 -5 24.23 8.92
5 -3 -5 31.91 10.02
-5 -3 5 37.25 6.02
-5 -3 5 30.6 7.09
-5 -3 5 27.67 6.96
-5 -3 5 27.55 4.68
-5 -3 5 39.04 5.41
-5 -3 5 28.84 4.81
-5 -3 5 18.92 4.82
-5 -3 5 28.78 5.14
-5 -3 4 64.07 9.82
-5 -3 4 58.88 6.94
-5 -3 4 51.6 6.82
-5 -3 4 53.27 7.62
-5 -3 4 68.11 12.84
5 -3 -4 56.14 13.24
5 -3 -4 88.62 16.31
-5 -3 4 57.25 9.14
-5 -3 3 146.83 14.29
-5 -3 3 154.61 13.49
-5 -3 3 146.91 12.84
-5 -3 3 146.89 11.14
-5 -3 3 141.58 11.12
-5 -3 3 137.66 18.66
-5 -3 3 152.54 13.9
5 -3 -3 164.99 21.73
5 -3 -3 153.49 21.36
-5 -3 2 39.13 7.34
-5 -3 2 39.54 7.01
-5 -3 2 45.76 8.12
-5 -3 2 48.33 7.54
-5 -3 2 47.58 6.45
-5 -3 2 44.04 10.81
5 -3 -2 44.29 11.19
5 -3 -2 47.67 11.39
-5 -3 1 35.21 6.43
-5 -3 1 32.34 5.77
-5 -3 1 24.63 6.45
-5 -3 1 29.44 6.01
-5 -3 1 22.12 5.36
-5 -3 1 19.3 7.34
5 -3 -1 32.24 9.31
5 -3 -1 31.09 8.98
-5 -3 0 203.63 12.31
-5 -3 0 218.37 15.64
-5 -3 0 213.35 15.55
-5 -3 0 208.32 17.2
-5 -3 0 203.23 24.35
-5 -3 0 198.78 15.88
5 -3 0 221.26 15.15
5 -3 0 205.64 22.51
5 -3 0 204.16 22.86
-5 -3 -1 74.42 7.44
-5 -3 -1 87.74 10.22
-5 -3 -1 88.67 9.05
-5 -3 -1 65.22 9.99
5 -3 1 67.43 8.85
-5 -3 -1 76.42 9.99
5 -3 1 83.27 13.97
5 -3 1 75.22 13.53
-5 -3 -1 73.66 10.05
-5 -3 -2 12.81 3.06
-5 -3 -2 12.56 3.94
5 -3 2 17.52 6.26
5 -3 2 9.6 4.71
5 -3 2 3.42 3.71
-5 -3 -2 13.73 3.75
-5 -3 -2 3.76 4.43
-5 -3 -2 10.39 3.71
-5 -3 -2 13.54 3.58
-5 -3 -3 16.86 4.61
5 -3 3 11.77 5
5 -3 3 16.23 5.98
5 -3 3 4.66 3.62
-5 -3 -3 19.09 4.19
-5 -3 -3 17.05 4.74
-5 -3 -3 20.69 4.44
-5 -3 -4 69.6 9.32
-5 -3 -4 77.37 8.01
-5 -3 -4 66.22 10.25
5 -3 4 54.75 7.29
-5 -3 -4 73.65 8.32
-5 -3 -5 13.44 5.19
-5 -3 -5 26.98 5.68
5 -3 5 28.5 4.98
-5 -3 -5 25.59 4.79
5 -3 6 42.88 5.59
-5 -3 -6 57.93 6.87
-5 -3 -6 45.52 6.81
-5 -3 -7 29.38 4.54
5 -3 7 25.81 3.66
-5 -3 -8 47.06 5.11
5 -3 8 41.28 4.27
-5 -3 -9 20.73 2.81
-5 -2 14 17.04 2.63
-5 -2 13 58.34 6.47
-5 -2 12 16.76 3.6
-5 -2 12 1.17 2.51
-5 -2 11 23.41 4.74
-5 -2 11 5.91 3.28
-5 -2 10 61.35 8.18
-5 -2 10 49.46 6.93
-5 -2 9 36.82 6.58
-5 -2 9 24.6 5.3
-5 -2 9 22.26 5.15
-5 -2 9 32.13 6.21
-5 -2 8 49.59 6.75
-5 -2 8 58.67 8.73
-5 -2 8 53.81 7.33
-5 -2 8 62.28 8.71
-5 -2 7 11.14 3.87
5 -2 -7 8.55 5.63
-5 -2 7 28.28 5.89
5 -2 -7 18.1 8.04
-5 -2 7 12.04 4.56
-5 -2 7 5.63 3.55
-5 -2 6 285.13 15.49
-5 -2 6 266.69 14.34
-5 -2 6 255.8 19.62
-5 -2 6 283.19 15.73
5 -2 -6 299.89 32.21
5 -2 -6 312.22 33.53
-5 -2 6 234.2 17.6
-5 -2 5 179.78 11.98
-5 -2 5 175.49 12.05
-5 -2 5 182.53 11.66
-5 -2 5 171.21 12.51
-5 -2 5 207.45 22.64
5 -2 -5 182.11 24.58
5 -2 -5 211.13 27.06
-5 -2 4 38.56 7.1
-5 -2 4 34.05 5.75
-5 -2 4 37.5 5.34
-5 -2 4 37.31 5.41
-5 -2 4 42.85 5.74
5 -2 -4 32.07 10.3
5 -2 -4 49.77 12.57
-5 -2 4 24.81 7.97
5 -2 -3 10.15 5.65
5 -2 -3 8.38 5.44
-5 -2 3 7.59 3.1
-5 -2 3 6.83 4.83
-5 -2 3 15.41 3.54
-5 -2 3 8.85 2.46
-5 -2 3 16.27 4.17
-5 -2 3 16.87 3.66
-5 -2 3 13.57 3.65
-5 -2 3 6.17 4.06
-5 -2 2 159.21 21.14
-5 -2 2 158.23 14.61
-5 -2 2 157.33 11.27
-5 -2 2 166.59 14.13
-5 -2 2 148.51 13.65
-5 -2 2 146.83 11.37
-5 -2 2 165.78 13.2
5 -2 -2 167.88 22.02
5 -2 -2 172.9 22.77
-5 -2 1 49.03 6.36
-5 -2 1 38.89 6
-5 -2 1 34.86 6.69
-5 -2 1 46.17 11.66
-5 -2 1 47.37 7.87
-5 -2 1 44.13 7.01
5 -2 -1 35.63 10.1
5 -2 -1 47.05 11.39
-5 -2 0 142.12 10.94
-5 -2 0 143.75 12.16
-5 -2 0 139.2 13.23
-5 -2 0 138.45 12.74
5 -2 0 165.16 20.86
5 -2 0 134.93 19.21
-5 -2 0 133.36 13.25
-5 -2 -1 17.37 3.86
-5 -2 -1 7.18 2.83
-5 -2 -1 16.3 4
-5 -2 -1 13.12 4.12
-5 -2 -1 11.85 3.81
5 -2 1 3.42 4.08
5 -2 1 20.51 7.32
-5 -2 -1 0.51 3.66
5 -2 1 16.24 6.39
-5 -2 -2 22.21 4.37
-5 -2 -2 18.45 4.66
-5 -2 -2 25.65 5.09
-5 -2 -2 13.91 5.49
5 -2 2 15.14 5.04
-5 -2 -2 22.62 5.33
5 -2 2 24.12 7.75
-5 -2 -2 10.53 5.32
5 -2 2 26.62 8
-5 -2 -3 39.13 5.76
-5 -2 -3 33.69 6.4
-5 -2 -3 32.71 5.8
5 -2 3 38.68 6.86
5 -2 3 50.91 10.82
5 -2 3 43.94 10.23
-5 -2 -3 46.14 6.63
-5 -2 -4 47.31 6.21
-5 -2 -4 61.6 8.69
-5 -2 -4 53.55 8.13
-5 -2 -4 40.16 8.35
-5 -2 -4 50.89 7.08
5 -2 4 54.73 10.97
5 -2 4 59.75 11.65
5 -2 4 55.34 7.55
-5 -2 -4 55.17 7.51
-5 -2 -5 18.47 5.19
-5 -2 -5 14.81 3.33
5 -2 5 13.28 4.31
5 -2 6 106.66 8.94
-5 -2 -6 97.92 10.94
-5 -2 -6 92.57 9.21
5 -2 7 13.58 4
-5 -2 -7 32.36 5.11
5 -2 8 21.12 3.23
-5 -2 -8 20.14 3.65
-5 -2 -9 31.66 3.94
-5 -1 14 4.21 1.39
-5 -1 13 4.38 1.67
-5 -1 12 128.62 10.73
-5 -1 11 136.24 11.01
-5 -1 10 75.82 8.83
-5 -1 9 8.34 4.13
-5 -1 9 8.76 3.83
-5 -1 8 67.75 9.18
-5 -1 8 51.24 7.21
-5 -1 8 57.8 7.53
-5 -1 8 82.85 9.8
-5 -1 7 28.39 6.03
-5 -1 7 41.14 6.95
-5 -1 7 25.42 5.67
-5 -1 7 22.7 5.14
-5 -1 6 54.35 8.97
5 -1 -6 56.34 14.44
-5 -1 6 61.43 8.47
5 -1 -6 60.8 14.72
-5 -1 6 44.67 7.33
-5 -1 6 54.36 5.98
-5 -1 6 50.99 7.41
-5 -1 5 46.5 5.75
-5 -1 5 49.28 6.6
-5 -1 5 44.51 5.46
-5 -1 5 43.24 6.78
-5 -1 5 43.73 10.59
5 -1 -5 50.95 13.48
-5 -1 5 47.3 7.91
5 -1 -5 55.14 13.72
-5 -1 4 148.11 11.03
-5 -1 4 140.32 10.17
-5 -1 4 147.15 10.11
-5 -1 4 130.27 13.77
-5 -1 4 123.7 18.13
5 -1 -4 140.11 21.87
-5 -1 3 17.48 3.84
-5 -1 3 9.54 4.13
-5 -1 3 18.2 3.72
-5 -1 3 15.97 3.51
-5 -1 3 18.02 4.14
-5 -1 3 11.39 2.88
5 -1 -3 16.47 7.31
5 -1 -3 23.04 8.48
-5 -1 3 21.73 7.76
-5 -1 2 66.9 13.93
-5 -1 2 70.91 9.89
-5 -1 2 86.99 8.68
-5 -1 2 79.68 7.44
-5 -1 2 82.6 8.18
-5 -1 2 86.47 9.49
-5 -1 2 81.23 8.63
5 -1 -2 97.85 17.1
5 -1 -2 88.71 16.59
-5 -1 1 157.25 11.85
-5 -1 1 136.22 20.37
-5 -1 1 161.65 10.1
-5 -1 1 171.12 13.81
-5 -1 1 152.17 12.32
5 -1 -1 154.18 20.99
5 -1 -1 166.95 22.26
-5 -1 0 28.8 5.14
-5 -1 0 29.77 5.28
-5 -1 0 34.79 5.84
-5 -1 0 30.65 4.19
-5 -1 0 35.74 6.48
-5 -1 0 30.99 5.75
5 -1 0 35.38 10.03
-5 -1 0 19.98 6.22
5 -1 0 24 8.11
-5 -1 -1 33.47 5.62
-5 -1 -1 25.69 5.15
-5 -1 -1 38.56 6.27
-5 -1 -1 25.35 5.56
5 -1 1 20.04 5.72
5 -1 1 37.72 10.14
-5 -1 -1 21.87 5.99
5 -1 1 30.24 8.91
-5 -1 -2 24.33 4.83
-5 -1 -2 18.93 4.58
-5 -1 -2 23.79 5.01
-5 -1 -2 17.27 4.64
-5 -1 -2 23.65 5.44
5 -1 2 20.14 5.88
5 -1 2 20.45 7.3
-5 -1 -2 11.38 4.84
5 -1 2 18.56 6.83
-5 -1 -3 28.43 5.8
-5 -1 -3 26.29 5.71
-5 -1 -3 21.46 6.39
-5 -1 -3 28.74 5.25
5 -1 3 27.81 8.19
-5 -1 -3 19.1 4.81
5 -1 3 35.71 9.44
5 -1 3 20.09 5.4
-5 -1 -3 33.69 6.02
5 -1 4 7.69 4.28
5 -1 4 2.32 3.65
-5 -1 -4 15.38 4.07
-5 -1 -5 51.15 8.61
5 -1 5 50.96 7.14
-5 -1 -5 45.93 7.77
5 -1 6 56.61 7.21
-5 -1 -6 54.92 7.71
5 -1 7 21.07 3.95
-5 -1 -7 18.2 4.29
-5 -1 -7 11.92 2.81
5 -1 8 38.51 4.54
-5 -1 -8 40.45 5.44
5 -1 9 17.73 2.77
-5 -1 -9 26.23 3.82
-5 -1 -10 25.97 3.06
-5 0 14 10.5 2.25
-5 0 13 5.4 2.38
-5 0 12 161.22 11.75
-5 0 11 132.51 10.71
-5 0 11 151.96 10.78
-5 0 10 92.51 9.19
-5 0 10 99.34 9.56
-5 0 9 1.5 2.82
-5 0 9 18.34 4.32
-5 0 8 13.39 3.79
-5 0 7 21.79 4.89
-5 0 6 14.74 4.03
-5 0 5 345.63 20.12
-5 0 5 360.64 15.2
-5 0 5 349.19 18.61
-5 0 4 31.4 7
-5 0 4 30.12 4.5
-5 0 4 28.47 4.98
-5 0 4 24.91 3.87
-5 0 3 23.09 4.96
-5 0 3 20.33 3.8
-5 0 3 19.48 4.31
-5 0 3 15.88 3.65
-5 0 3 19.08 3.48
-5 0 3 19.61 4.17
-5 0 2 105.55 9.43
-5 0 2 100.33 8.72
-5 0 2 104.65 9.93
-5 0 2 109.81 10.03
-5 0 1 21.45 3.89
-5 0 1 17.96 4.29
-5 0 1 20.56 4.42
5 0 -1 20.82 7.92
-5 0 0 72.92 6.92
-5 0 0 66.11 8.51
-5 0 0 67.91 8.17
5 0 0 63.92 13.59
-5 0 -1 29.73 5.85
-5 0 -1 29.15 4.21
-5 0 -1 34.98 6.34
-5 0 -1 30.82 5.59
5 0 1 17.22 5.89
5 0 1 42.22 10.82
-5 0 -1 29.33 6.41
5 0 2 16.15 5.64
5 0 2 15.93 6.51
-5 0 -2 20.89 5.64
-5 0 -2 27.06 5.63
-5 0 -2 18.63 5.17
-5 0 -3 3.54 3.85
5 0 3 11.75 5.47
5 0 3 6.27 4.27
-5 0 -3 5.4 4.13
-5 0 -3 8.33 3.84
5 0 4 14.32 5.07
-5 0 -4 14.22 4.03
5 0 5 30.31 6.46
5 0 6 16.96 4.69
5 0 7 22.56 4.69
5 0 8 11.45 2.51
-5 0 -9 15.89 2.55
-5 1 14 3.85 1.38
-5 1 14 7.77 2.05
-5 1 13 4.48 2.11
-5 1 12 135.46 10.78
-5 1 11 123.96 9.98
-5 1 10 54.11 7.11
5 1 -9 15.61 4.06
-5 1 9 17.55 3.94
-5 1 9 16.25 3.98
-5 1 8 69.06 8.14
-5 1 8 50.53 7.01
-5 1 7 20.86 5.15
-5 1 7 36.46 6.04
-5 1 7 36.43 5.53
-5 1 6 67.61 8.3
-5 1 6 49.66 7.2
-5 1 6 48.31 7.84
-5 1 6 47.06 7.2
5 1 -6 45.69 12.95
5 1 -6 52.23 13.6
-5 1 6 55.23 7.11
-5 1 5 45.69 6.6
-5 1 5 31.87 5.82
-5 1 5 43.37 10.65
-5 1 5 48.56 7.15
5 1 -5 42.6 12.3
5 1 -5 34.56 10.85
-5 1 5 40.75 6.26
-5 1 4 142.44 9.14
-5 1 4 136.98 11.65
-5 1 4 126.16 18.49
-5 1 4 124.58 11.79
5 1 -4 146.39 21.89
5 1 -4 127.6 20.88
-5 1 4 121.85 11.44
-5 1 3 9.92 2.51
-5 1 3 14.19 3.94
5 1 -3 16.53 7.34
-5 1 3 16.71 4.1
5 1 -3 13.02 7.68
-5 1 3 17.75 3.94
-5 1 3 10.43 5.43
-5 1 2 66.9 14.08
-5 1 2 80.46 8.78
-5 1 2 79.83 8.74
-5 1 2 73.07 7.25
-5 1 2 67.96 7.77
-5 1 2 68.87 7.65
-5 1 2 72.89 7.69
5 1 -2 72.16 14.74
5 1 -2 74.77 15.27
-5 1 2 64.19 8.94
-5 1 1 150.62 11.38
-5 1 1 147.18 11.86
-5 1 1 176.76 12.9
-5 1 1 147.48 12.12
-5 1 1 143.3 21.1
-5 1 1 130.46 12.36
5 1 -1 138.34 19.98
5 1 -1 136.74 20.24
-5 1 0 30.06 5.58
5 1 0 27.84 8.95
5 1 0 34.49 9.78
-5 1 0 24.28 4.96
-5 1 0 26.64 5.26
-5 1 0 30.54 5.58
5 1 1 34.4 9.75
5 1 1 26.96 8.47
-5 1 -1 31.42 4.63
-5 1 -1 25.83 5.23
-5 1 -1 25.94 5.3
-5 1 -2 13.1 5.07
5 1 2 18.31 6.96
5 1 2 20.01 7.15
-5 1 -2 17.45 4.34
-5 1 -2 20.27 4.78
5 1 3 16.94 6.44
5 1 3 21.06 7.31
-5 1 -3 21 4.77
5 1 4 10.8 5.03
5 1 4 6.7 4.03
-5 1 -4 4.92 2.29
5 1 8 31.32 4.67
5 1 9 19 2.89
-5 1 -10 24.99 3.02
-5 2 14 16.76 3.12
-5 2 13 74.53 7.03
-5 2 13 61.41 6.62
-5 2 12 11.67 3.09
-5 2 11 9.39 3.09
-5 2 11 10.1 3.71
-5 2 10 50.8 6.28
-5 2 10 45.66 7
-5 2 9 25.11 5.28
5 2 -9 27.08 5.28
-5 2 9 30.71 4.99
-5 2 8 61.12 7.57
-5 2 8 51.7 6.87
-5 2 8 46.19 6.64
-5 2 7 10.99 4.39
5 2 -7 23.5 9.25
5 2 -7 17.79 7.9
-5 2 7 12.06 4.15
-5 2 7 16.02 3.56
-5 2 6 270.27 17.16
-5 2 6 274.79 14.58
5 2 -6 262.13 29.96
5 2 -6 305.57 32.99
-5 2 6 261.15 15.35
-5 2 6 286.25 15.82
-5 2 5 209.71 14.81
-5 2 5 195.34 12.83
5 2 -5 172.36 23.88
5 2 -5 157.74 23.35
-5 2 5 206.06 14.5
-5 2 5 180.83 12.91
-5 2 5 175.81 21.21
-5 2 4 36.71 9.87
-5 2 4 28.15 5.06
-5 2 4 31.64 6.26
5 2 -4 41.33 11.71
-5 2 4 40.16 5.97
5 2 -4 33.78 10.37
-5 2 4 33.11 5.71
-5 2 3 5.73 3.95
5 2 -3 13.16 6.46
-5 2 3 12.29 3.36
5 2 -3 9.86 5.49
-5 2 3 6.39 4.21
-5 2 3 7.78 2.7
-5 2 2 135.42 11.35
-5 2 2 156.9 12.64
5 2 -2 183.77 23.21
5 2 -2 148.65 21.26
-5 2 2 154.08 21.16
-5 2 2 147.71 11.42
-5 2 1 36.74 5.52
-5 2 1 30.95 5.97
5 2 -1 30.91 9.49
5 2 -1 46.63 11.44
-5 2 1 31.66 6.44
-5 2 1 43.65 11.54
-5 2 1 36.43 5.45
-5 2 0 139.22 11.06
-5 2 0 131.82 10.87
-5 2 0 135.42 12.07
5 2 0 153.95 20.36
5 2 0 122.47 18.5
-5 2 -1 8.73 2.88
-5 2 -1 3.07 3.21
5 2 1 11.13 5.47
5 2 1 9.51 4.95
5 2 1 5.25 3.53
-5 2 -1 16.01 4.04
-5 2 -2 16.8 4.07
5 2 2 23.62 7.78
5 2 2 23.93 7.69
5 2 2 12.59 4.91
-5 2 -2 30.99 5.7
-5 2 -3 37.76 6.14
5 2 3 49.13 10.79
5 2 3 36.21 9.43
5 2 3 40.93 6.76
-5 2 -3 43.69 6.82
-5 2 -4 68.37 8.25
5 2 4 50.45 7.37
-5 2 -4 59.01 7.9
5 2 4 50.14 10.66
5 2 4 58.4 11.7
-5 2 -5 28.71 5.41
5 2 5 15.07 4.64
-5 2 -6 96.08 9.94
5 2 6 85.81 8.4
-5 2 -7 29.56 4.96
5 2 7 27.66 4.18
-5 2 -8 19.18 3.62
5 2 8 20.32 3.21
-5 2 -9 39.04 4.44
-5 3 14 3.7 1.39
-5 3 13 13.48 2.75
-5 3 12 45.47 5.74
-5 3 11 96.02 9.05
-5 3 11 101.25 9.29
-5 3 10 70.88 8.18
-5 3 10 70.54 8.18
-5 3 10 55.64 5.99
-5 3 9 30.78 5.54
-5 3 9 26.8 4.21
-5 3 9 20.08 4.31
-5 3 8 41.71 5.86
-5 3 8 39.87 5.13
5 3 -8 48.11 7.02
-5 3 8 46.16 6.18
-5 3 8 42.52 6.44
5 3 -8 44.28 12.32
5 3 -8 64.06 14.56
-5 3 7 33.79 5.35
-5 3 7 40.86 5.16
5 3 -7 31.3 5.67
-5 3 7 34.18 5.14
-5 3 7 33.59 5.73
5 3 -7 39.5 11.63
5 3 -7 38 11.19
-5 3 6 23 4.2
-5 3 6 15.95 3.2
5 3 -6 13.98 6.86
5 3 -6 22.32 8.49
5 3 -6 11.69 3.58
-5 3 6 21.6 4.14
-5 3 6 24.97 5.2
-5 3 6 13.2 3.28
-5 3 5 35.07 5.27
5 3 -5 33.22 10.43
-5 3 5 28.29 4.49
5 3 -5 28.95 9.53
-5 3 5 23.26 5.85
-5 3 5 37.41 5.54
-5 3 5 36.45 6.24
-5 3 5 25.3 4.46
-5 3 4 73.94 7.8
-5 3 4 64 12.71
-5 3 4 53.07 7.62
-5 3 4 47.59 7.75
-5 3 4 74.85 8.83
-5 3 4 50.38 5.58
5 3 -4 65.12 14.3
-5 3 4 65.11 7.13
5 3 -4 64.09 13.92
-5 3 3 142.24 19.37
-5 3 3 152.69 12.11
-5 3 3 132.09 11.77
-5 3 3 140.75 11.87
5 3 -3 149.87 20.85
-5 3 3 141.68 10.83
5 3 -3 148.56 21.15
-5 3 2 34.47 9.77
-5 3 2 38.6 6.24
-5 3 2 36.56 6.8
-5 3 2 42.07 6.32
5 3 -2 51.83 12.22
-5 3 2 52.18 7.42
5 3 -2 43.52 10.99
-5 3 1 24.11 8.37
-5 3 1 22.87 5.6
-5 3 1 22.11 5.65
5 3 -1 34.35 9.74
-5 3 1 22.15 5.37
5 3 -1 38.05 10.06
-5 3 1 29.56 5.13
-5 3 0 207.69 25.14
5 3 0 166.37 20.56
5 3 0 192.31 22.53
-5 3 0 216.11 14.02
-5 3 0 200.85 12.52
5 3 0 193.99 14.51
-5 3 0 211.46 13.11
-5 3 -1 71.54 8.45
-5 3 -1 62.05 7.22
5 3 1 76.12 13.59
5 3 1 68.6 13.15
5 3 1 60.1 8.2
-5 3 -1 80.97 8.86
-5 3 -2 8.99 2.82
5 3 2 10.7 4.98
5 3 2 15.52 6.11
5 3 2 2.75 2.95
-5 3 -2 18.76 4.31
-5 3 -3 7.58 2.63
-5 3 -3 24.84 4.98
5 3 3 20.4 6.72
5 3 3 12.68 5.39
5 3 3 11.9 3.83
-5 3 -4 74.98 8.57
5 3 4 59.6 7.54
-5 3 -5 18.9 4.52
5 3 5 21.23 4.16
-5 3 -6 53.53 6.74
5 3 6 61.3 6.2
5 3 7 23.75 3.14
-5 3 -7 26.77 4.41
5 3 7 30.03 4.02
-5 3 -8 43.33 4.98
5 3 8 37.3 4.06
-5 3 -9 17.33 2.6
-5 4 14 29.88 3.4
-5 4 12 44 5.12
-5 4 12 36.68 5.29
-5 4 11 58.09 6.54
-5 4 11 50.36 6.4
-5 4 10 84.56 8.45
-5 4 10 62.58 7.33
-5 4 9 30.43 5.28
-5 4 9 30.84 5.22
-5 4 8 12.75 3.49
-5 4 8 4.85 1.98
-5 4 8 10.59 2.44
-5 4 7 7.5 2.25
-5 4 7 5.55 1.74
5 4 -7 2.86 2.97
5 4 -7 16.43 6.99
-5 4 7 -0.9 2.95
5 4 -7 5.86 2.4
-5 4 7 14.5 3.18
-5 4 7 3.03 3.24
-5 4 7 3.23 1.58
5 4 -6 166.23 22.07
5 4 -6 147.72 21.23
5 4 -6 149.9 11.99
-5 4 6 166.65 10.95
-5 4 6 163.1 14.19
-5 4 6 159.17 10.73
-5 4 6 149.69 10.47
5 4 -5 133.3 19.53
5 4 -5 108.39 17.96
5 4 -5 99.76 9.58
-5 4 5 96.72 8.48
-5 4 5 108.91 11.42
-5 4 5 102.98 8.19
-5 4 5 108.11 8.82
-5 4 4 193.32 14.51
-5 4 4 167.72 11.53
-5 4 4 178 12.57
5 4 -4 148.6 11.36
5 4 -4 159 20.94
5 4 -4 163.58 21.63
-5 4 3 55.51 7.66
-5 4 3 53.1 11.29
-5 4 3 47.79 6.71
-5 4 3 47.61 7.63
5 4 -3 39.82 5.64
5 4 -3 53.19 12.09
5 4 -3 64.68 13.08
-5 4 2 226.25 23.86
-5 4 2 244.75 15.61
-5 4 2 266.24 16.07
-5 4 2 247.81 15.84
5 4 -2 219.4 23.56
5 4 -2 245.54 25.38
-5 4 1 20.69 7.39
-5 4 1 9.17 4.32
-5 4 1 13.04 4.76
5 4 -1 16.18 6.37
5 4 -1 30.05 8.52
-5 4 1 23.37 4.73
-5 4 0 465.15 20.29
-5 4 0 433.22 22.44
-5 4 0 439.57 34.85
-5 4 0 497.52 21.19
5 4 0 443.94 20.2
5 4 0 414.09 30.84
5 4 0 419.84 31.68
5 4 1 71.58 8.08
-5 4 -1 65.88 13.72
5 4 1 72.76 7.63
5 4 1 70.58 12.42
5 4 1 72.12 12.78
5 4 2 49.19 6.53
-5 4 -2 54.47 6.62
5 4 2 43.17 6.03
5 4 2 42.26 9.38
5 4 2 51.79 10.58
5 4 3 96.47 8.66
5 4 3 116.23 9.9
-5 4 -3 109.96 9.86
5 4 4 46.9 6.58
5 4 4 61.46 7.03
-5 4 -4 61.32 7.23
-5 4 -5 45.25 5.98
5 4 5 47.74 5.51
-5 4 -6 68.47 6.91
5 4 6 74.9 6.97
5 4 6 76.74 6.37
5 4 7 61.67 5.08
-5 4 -7 54.4 5.57
5 4 7 49.08 4.66
-5 5 13 10.15 2.16
-5 5 12 22.15 3.58
-5 5 11 46.5 5.22
-5 5 11 39.38 5.59
-5 5 10 21.17 3.87
-5 5 10 13.7 3.68
5 5 -10 17.92 3.83
-5 5 9 14.33 3.38
-5 5 9 13.54 3.19
-5 5 8 97.49 9.46
-5 5 8 84.77 8.22
-5 5 7 37.85 5.81
-5 5 7 22.05 4
-5 5 6 48.51 7.42
-5 5 6 49.19 8.18
-5 5 6 58.36 6.27
5 5 -6 51.17 6.77
-5 5 6 55.14 5.8
-5 5 6 53.24 5.62
-5 5 5 20.45 5.39
5 5 -5 19.68 4.1
-5 5 5 28.79 4.26
-5 5 5 28.18 5.65
-5 5 5 29.28 4.23
5 5 -4 14.65 3.41
-5 5 4 15.99 3.82
-5 5 4 13.13 3.38
-5 5 3 220.74 15.9
-5 5 3 211.97 11.81
-5 5 3 223.17 14.03
-5 5 2 166.23 12.51
5 5 -2 133.22 17.27
-5 5 2 144.1 12.83
-5 5 1 132.55 11.48
5 5 -1 111.63 9.34
-5 5 1 115.69 11.18
-5 5 1 111.85 10.65
-5 5 0 159.5 12.87
-5 5 0 162.32 12.5
5 5 0 154.88 10.46
-5 5 0 172.16 12.74
-5 5 -1 51.28 7.41
5 5 1 45.69 5.53
-5 5 -1 48.05 6.38
5 5 1 52.66 7.08
5 5 2 10.44 2.99
5 5 2 16.6 3.91
5 5 3 8.62 2.24
5 5 3 14.24 3.54
5 5 4 19.81 3.24
5 5 4 31.15 5.07
5 5 5 45.78 5.92
5 5 5 37.81 4.21
5 5 6 69.98 6.14
5 5 7 6.88 1.64
-5 6 12 8.78 2.04
5 6 -11 11.62 2.4
-5 6 11 17.15 3.13
5 6 -10 9.54 2.44
-5 6 10 15.77 2.9
-5 6 10 10.57 2.59
-5 6 9 22.45 3.79
-5 6 9 17.05 3.39
-5 6 8 72.01 7.2
-5 6 8 63.64 8.02
-5 6 8 70.51 6.92
-5 6 7 51.07 6.29
-5 6 7 44.29 5.4
-5 6 6 34.35 5.9
-5 6 6 29.76 4.26
-5 6 5 46.6 6.54
-5 6 5 42.96 7.92
-5 6 4 30.44 5.38
-5 6 4 36.93 6.46
-5 6 3 12.29 4.56
-5 6 3 13.37 3.86
-5 6 2 177.45 12.89
-5 6 2 194.75 15.14
-5 6 2 204.8 13.02
-5 6 1 15.8 4.05
-5 6 1 19.55 4.15
-5 6 0 43.84 6.52
-5 6 0 50.37 6.83
5 6 1 14.36 3.74
-5 6 -1 6.84 2.44
-5 6 -1 8.34 2.82
5 6 2 62.22 7.61
-5 6 -2 64.65 7.85
5 6 3 106.32 9.64
5 6 4 24.62 4.69
5 6 4 41.21 5.73
5 6 5 39.36 5.21
5 6 6 51.93 5.14
5 6 7 10.25 1.86
5 7 -11 10.59 2.1
5 7 -10 15.23 2.9
5 7 -9 21.1 4.16
-5 7 9 23.24 3.25
-5 7 9 23.56 3.62
-5 7 8 14.5 2.83
-5 7 8 10.95 3.05
-5 7 8 4.45 1.59
-5 7 7 25.64 4
-5 7 7 21.06 4.48
-5 7 6 16.55 3.35
-5 7 5 41.37 5.43
-5 7 5 35.44 6.15
-5 7 4 25.01 4.95
-5 7 4 25.57 5.27
-5 7 3 33.2 5.79
-5 7 3 45 7.06
-5 7 2 48.47 7.17
-5 7 1 39.46 6.34
-5 7 1 40.12 5.28
-5 7 0 13.16 3.54
-5 7 0 9.17 2.6
5 7 1 15.12 3.76
-5 7 -1 10.96 3.05
-5 7 -1 15.37 3.41
5 7 2 27.24 4.9
5 7 2 20.9 4.48
-5 7 -2 20.58 3.82
-5 7 -2 26.84 4.5
-5 7 -3 17.42 3.56
5 7 3 23.56 4.37
5 7 3 15.97 4.09
5 7 4 22.98 4.07
-5 7 -4 22.49 3.88
5 7 5 32.59 4.52
-5 7 -5 34.87 4.5
5 7 6 6.55 1.61
-5 7 -6 9.72 2.13
5 8 -10 13.64 2.45
5 8 -9 2.51 2.31
5 8 -8 11.81 3.77
-5 8 7 24.56 4.45
-5 8 7 17.92 2.8
-5 8 6 49.95 5.03
-5 8 4 11.34 3.72
-5 8 3 41.54 6.41
5 8 -3 35.49 4.13
5 8 -3 39.62 5.18
-5 8 2 34.5 5.79
5 8 -2 30.73 4.24
-5 8 1 6.85 2.52
5 8 -1 4.22 2.66
-5 8 0 35.29 5.51
5 8 0 32.46 5.05
-5 8 -1 32.45 4.96
5 8 1 22.7 4.38
5 8 1 33.28 5.29
-5 8 -2 47.12 5.39
5 8 2 49.79 5.24
5 8 2 41.94 5.47
5 8 2 45.08 5.91
5 8 3 31.75 4.12
5 8 3 32.57 4.71
5 8 3 36.93 5.07
5 8 4 52.48 5.06
5 8 4 46.24 5.27
5 8 5 21.25 2.91
5 8 5 29.96 3.53
5 9 -9 6.71 1.65
-5 9 7 11.6 2.67
-5 9 6 25.96 4.43
5 9 -6 19.22 3.6
5 9 -5 8.78 2.68
-5 9 4 95.38 9.16
-5 9 3 38.43 5.66
-5 9 2 41.94 5.86
5 9 -2 46.1 4.38
-5 9 1 71.78 7.7
5 9 -1 64.58 5.71
-5 9 0 35 5.17
5 9 0 36.86 4.36
5 9 0 26.61 4.44
-5 9 -1 9.51 2.4
5 9 1 11.02 2.68
5 9 1 10.79 2.73
-5 9 -2 40.93 4.36
5 9 2 40.33 4.75
5 9 2 37.82 4.85
5 9 3 5.73 1.93
5 9 4 6.9 1.76
5 10 -7 30.51 3.74
-5 10 6 13.32 2.53
5 10 -6 9.86 1.98
5 10 -5 28.36 3.57
5 10 -4 27.2 3.49
-5 10 3 30.25 4.35
-5 10 2 13.61 3.01
-5 10 1 42.08 4.93
5 10 -1 31 4.26
5 10 0 25.5 2.85
-5 10 0 29.38 3.87
5 10 1 9.24 1.73
-5 10 -1 9.35 1.95
-6 -7 7 19.82 2.45
-6 -7 7 15.8 3.32
-6 -7 6 22.4 4.12
-6 -7 5 22.24 4.26
-6 -7 4 8.68 2.56
-6 -7 4 3.35 1.49
-6 -7 3 45.96 5.7
-6 -7 3 49.2 6.08
-6 -7 2 70 6.72
-6 -7 2 64.63 7.15
-6 -7 1 18.23 3.19
-6 -7 1 18.27 3.8
-6 -7 0 16.11 3.5
-6 -7 -1 15.72 3.31
-6 -6 9 18.44 3.27
-6 -6 9 14.57 2.15
-6 -6 8 37.05 5.35
-6 -6 8 33.23 3.61
-6 -6 8 35.82 4.88
-6 -6 7 57.99 6.46
-6 -6 6 34.4 5.07
-6 -6 6 26.45 4.99
-6 -6 5 21.71 4.03
-6 -6 5 11.98 3.39
-6 -6 4 48.82 6.88
-6 -6 4 40.83 5.66
-6 -6 3 6.44 2.37
-6 -6 3 8.14 2.68
-6 -6 2 16.77 3.72
-6 -6 2 19.77 4.29
-6 -6 1 26.39 4.43
-6 -6 1 23.84 4.73
-6 -6 0 23.13 3.83
-6 -6 0 17.7 4.02
-6 -6 -1 14.12 2.66
-6 -6 -1 7.24 2.18
-6 -6 -1 13.8 3.43
-6 -5 10 15.19 3.02
-6 -5 10 17.94 2.54
-6 -5 9 12.79 3.19
-6 -5 8 10.44 2.32
-6 -5 8 10.46 2.91
-6 -5 8 5.83 2.3
-6 -5 7 23.98 4.56
-6 -5 6 33.52 5.99
-6 -5 6 30.89 3.71
-6 -5 6 33.6 3.81
-6 -5 5 28.65 5.69
-6 -5 5 36.9 5.76
-6 -5 5 31.88 3.9
-6 -5 5 29.73 3.7
-6 -5 4 90.21 8.74
-6 -5 4 87.51 6.51
-6 -5 4 82.4 6.43
-6 -5 4 90.61 10.05
-6 -5 3 21.13 3.32
-6 -5 3 20.38 3.2
-6 -5 3 16.7 3.99
-6 -5 2 30.7 5.44
-6 -5 2 28.44 3.89
-6 -5 2 22.9 4.82
-6 -5 2 22.25 3.38
-6 -5 1 17.62 4.27
-6 -5 1 22.54 4.48
-6 -5 1 16.13 2.88
-6 -5 0 122.28 10.46
-6 -5 0 141.37 12
-6 -5 -1 11.02 2.7
-6 -5 -1 12.09 3.43
-6 -5 -1 8.63 2.54
-6 -5 -2 20.93 4.32
-6 -5 -2 23.5 4.14
-6 -5 -4 8.92 2.4
-6 -4 12 3.59 1.1
-6 -4 11 13.33 2.22
-6 -4 10 68.68 6.9
-6 -4 10 44.39 5.37
-6 -4 9 2.47 2.47
-6 -4 9 10.6 2.95
-6 -4 7 46.54 5.56
-6 -4 7 42.59 5.38
-6 -4 6 22.85 5.36
-6 -4 6 25.49 3.83
-6 -4 6 21.05 3.42
-6 -4 6 29.18 5.41
-6 -4 5 14.04 4.06
-6 -4 5 18.61 4.49
-6 -4 5 21.14 3.59
-6 -4 5 11.42 3.18
-6 -4 4 9.02 3.22
-6 -4 4 9.87 2.91
-6 -4 4 14.17 3.75
-6 -4 4 5.03 2.96
-6 -4 4 16.85 3.23
-6 -4 3 61.91 6.65
-6 -4 3 59.15 6.31
-6 -4 3 56.93 7.44
-6 -4 2 33.07 6.91
6 -4 -2 57.04 6.59
-6 -4 2 42.5 5.31
-6 -4 2 43.79 6.76
-6 -4 1 52.14 7.49
-6 -4 1 45.15 7.8
6 -4 -1 47.25 5.68
-6 -4 0 32.75 5.94
6 -4 0 48.95 5.56
-6 -4 0 52.11 6.86
-6 -4 -1 48.98 7.14
-6 -4 -1 46.65 6.05
6 -4 1 49.46 5.34
-6 -4 -1 52.95 6.5
-6 -4 -2 10.78 3.24
-6 -4 -2 12.93 2.9
6 -4 2 11.36 2.41
-6 -4 -2 9.12 2.69
6 -4 3 12.85 2.38
6 -4 4 20.34 2.73
-6 -3 12 9.41 2.55
-6 -3 11 24.26 4.11
-6 -3 10 72.8 6.21
-6 -3 10 57.22 6.37
-6 -3 10 65.75 6.97
-6 -3 9 9.05 2.29
-6 -3 9 10.43 3.01
-6 -3 8 22.68 4.15
-6 -3 8 27.68 5.18
-6 -3 8 25.07 3.87
-6 -3 7 41.73 5.62
-6 -3 7 38.79 5.65
-6 -3 6 41.75 5.85
-6 -3 6 49.16 6.4
-6 -3 5 21.59 3.86
-6 -3 5 9.87 4.48
-6 -3 5 11.19 3.75
-6 -3 4 56.65 7.16
-6 -3 4 57.03 7
-6 -3 3 16.2 3.92
-6 -3 3 14.24 3.27
6 -3 -2 84.34 9.57
-6 -3 2 75.63 9.66
-6 -3 2 79.07 9.04
6 -3 -1 6.76 3.32
-6 -3 1 8.67 3.68
-6 -3 1 11.44 3.51
6 -3 0 59.36 7.03
-6 -3 0 56.11 8.24
-6 -3 0 66.44 8.52
6 -3 1 15.45 3.7
-6 -3 -1 6.77 3.71
-6 -3 -1 20.27 4.77
-6 -3 -2 11.69 2.95
6 -3 2 12.77 2.83
-6 -3 -2 10.33 3.24
6 -3 3 19.71 3.31
-6 -3 -3 14.18 3.63
6 -3 4 24.01 3.39
6 -3 5 20.46 2.82
-6 -2 12 55.71 5.48
-6 -2 11 7.08 2.95
-6 -2 11 18.09 3.18
-6 -2 10 36.01 4.82
-6 -2 10 33.09 4.95
-6 -2 9 17.37 3.48
-6 -2 9 16.13 3.76
-6 -2 9 16.12 3.36
-6 -2 8 86.91 7.91
-6 -2 8 72.69 7.35
-6 -2 8 73.93 7.68
-6 -2 8 75.52 9.03
-6 -2 7 15.16 3.29
-6 -2 7 1.25 2.73
-6 -2 7 2.59 2.9
-6 -2 7 16.31 4.12
-6 -2 6 26.04 4.24
-6 -2 6 18.63 4.35
-6 -2 6 30.33 5.25
-6 -2 6 33.77 6.38
-6 -2 5 23.21 3.87
-6 -2 5 20.37 4.63
-6 -2 5 13.09 4.45
-6 -2 4 54.34 8.6
-6 -2 4 50.09 7.03
-6 -2 3 18.51 4.06
-6 -2 2 14.13 4.45
6 -2 -1 76.55 9.46
-6 -2 1 80.7 9.2
-6 -2 1 76.41 9.78
6 -2 0 29 6.22
-6 -2 0 46.55 7.07
-6 -2 0 39.94 7.16
-6 -2 -1 6.89 2.71
-6 -2 -1 10.98 2.73
6 -2 1 3.98 3.61
-6 -2 -1 0.84 3.55
-6 -2 -2 18.97 4.42
-6 -2 -2 20.41 3.57
-6 -2 -2 20.03 4.54
6 -2 2 16.44 3.93
6 -2 3 39.53 5.99
-6 -2 -3 41.8 4.76
-6 -2 -3 47.6 7.08
6 -2 4 25.24 3.74
6 -2 5 21.47 3.16
-6 -1 13 21.98 2.79
-6 -1 11 84.36 7.28
-6 -1 11 53.02 6.17
-6 -1 10 18.91 3.69
-6 -1 10 17.91 3.52
-6 -1 9 35.8 5.27
-6 -1 9 39.71 5.76
-6 -1 8 58.11 7.39
-6 -1 8 29.33 5.3
-6 -1 8 48.14 6.22
-6 -1 8 20.96 4.91
-6 -1 8 44.25 5.9
-6 -1 7 23.8 4.91
-6 -1 7 6.01 3.33
-6 -1 7 11.85 3.09
-6 -1 7 8.97 3.37
-6 -1 7 18.6 4.13
-6 -1 6 61.73 8.07
-6 -1 6 47 6.07
-6 -1 6 55.63 7.48
-6 -1 6 41.06 6.74
-6 -1 6 40.7 6.45
-6 -1 5 96.12 8.47
-6 -1 5 89.08 9.72
-6 -1 5 81.14 9.12
-6 -1 5 69.41 8.46
-6 -1 4 51.85 6
-6 -1 4 35.66 6.86
-6 -1 4 34.41 6.52
-6 -1 3 45.49 5.38
-6 -1 3 39.4 7.66
-6 -1 2 123.33 10.65
6 -1 -1 15.55 5.28
-6 -1 1 19.2 4.36
-6 -1 0 61.26 7.94
-6 -1 0 57.26 6.84
6 -1 0 51.83 8.03
-6 -1 0 57.71 8.48
-6 -1 -1 8.61 2.99
-6 -1 -1 9.47 2.73
6 -1 1 2.32 3.33
-6 -1 -1 14.45 3.65
6 -1 2 42.13 6.68
-6 -1 -2 36.36 6.22
-6 -1 -2 44.21 5.73
6 -1 3 1.58 2.99
-6 -1 -3 12.41 2.89
6 -1 4 8.05 3.68
-6 -1 -4 18.87 3.3
6 -1 5 10.4 2.31
-6 -1 -5 9.57 2.08
6 -1 6 61.5 5.61
-6 0 12 7.2 1.97
-6 0 12 3 1.32
-6 0 11 27.69 4.45
-6 0 11 31.1 4.84
-6 0 10 207.52 12.93
-6 0 10 176.72 10.84
-6 0 10 190.45 12.25
-6 0 9 4.81 2.69
-6 0 9 14.27 3.41
-6 0 8 23.74 4.88
-6 0 8 43.06 6.05
-6 0 7 37.89 5.69
-6 0 7 35.91 5.4
-6 0 6 29.13 4.95
-6 0 6 33.65 5.54
-6 0 5 76.63 8.09
-6 0 5 83.07 9.02
-6 0 4 29.79 4.79
-6 0 4 31 5.62
-6 0 3 88.33 7.98
-6 0 3 60.08 8.28
-6 0 2 94.42 7.91
-6 0 2 89.13 8.89
-6 0 2 77.45 9.82
6 0 -1 85.31 10.35
-6 0 1 73.89 6.65
-6 0 1 78.78 8.51
-6 0 1 72.57 8.33
-6 0 0 7.59 2.71
-6 0 0 11.08 3.14
-6 0 -1 10.07 3.03
-6 0 -1 16.04 3.73
6 0 2 58.45 7.8
-6 0 -2 81.09 8.2
6 0 3 19.85 4.98
-6 0 -3 33.86 5.09
6 0 4 41.7 5.99
-6 0 -4 50.99 5.86
6 0 5 8.05 2.3
-6 0 -5 10.51 2.42
-6 0 -6 8.3 1.84
-6 1 12 8.96 2.09
-6 1 11 61.28 6.41
-6 1 11 55.64 5.47
-6 1 10 20.11 3.89
-6 1 10 15.64 2.95
-6 1 9 23.86 4.28
-6 1 9 27.33 4.09
-6 1 8 36.59 5.58
-6 1 8 24.99 4.84
-6 1 8 26.6 4.71
-6 1 7 19.79 4.16
-6 1 7 11.17 2.74
-6 1 6 43.86 6.41
-6 1 6 49.94 6.28
-6 1 5 75.19 8.79
-6 1 5 93.76 9.46
-6 1 5 75.93 8.3
-6 1 4 52.65 6.55
-6 1 4 59.61 7.42
-6 1 3 43.94 6.55
-6 1 3 47.35 6.71
-6 1 2 119.08 9.9
-6 1 2 113.26 10.88
-6 1 2 130.84 11.81
-6 1 1 25.9 4.16
-6 1 1 14.01 5.2
-6 1 1 17.69 4.76
-6 1 0 63.04 7.68
-6 1 -1 12.3 3.9
-6 1 -2 50.1 6.65
-6 1 -3 9.87 3.01
-6 1 -4 21.02 3.93
6 1 5 10.74 2.36
-6 1 -5 14.83 3.03
6 1 6 51.34 5.13
-6 1 -6 47.87 4.77
-6 2 12 62.88 5.32
-6 2 11 12.33 2.59
-6 2 10 20.15 3.76
-6 2 10 25.31 3.52
-6 2 9 14.25 3.36
-6 2 9 9.72 2.53
-6 2 9 13.2 2.67
-6 2 8 76.69 7.39
-6 2 8 63.72 7.19
-6 2 8 76.55 7.92
-6 2 8 64.58 6.36
-6 2 7 13.2 3.38
-6 2 7 3.04 1.42
-6 2 7 10.73 3.04
-6 2 7 11.36 2.83
-6 2 7 10.28 2.49
-6 2 6 27.88 4.56
-6 2 6 25.37 4.05
-6 2 6 29.72 5.55
-6 2 6 18.89 4.67
-6 2 6 16.78 3.22
-6 2 5 18.23 5.09
-6 2 5 24.76 4.3
-6 2 5 15.79 4.73
-6 2 5 13.8 4.34
-6 2 4 58.5 7.83
-6 2 4 64.81 7.34
-6 2 4 50.6 7.26
-6 2 3 13.3 4.39
-6 2 3 16.15 3.71
-6 2 2 10.16 3.72
-6 2 2 18.16 3.99
6 2 -1 80.57 9.5
-6 2 1 85.81 8.56
-6 2 1 86.36 9.29
6 2 0 40.84 6.42
-6 2 0 51.41 7
6 2 1 5.14 3.1
-6 2 -1 9.1 3.61
6 2 2 18.37 3.97
-6 2 -2 18.75 4.43
6 2 3 28.9 5.35
-6 2 -3 55.99 6.89
6 2 4 18.95 3.61
-6 2 -4 26.53 4.48
-6 2 -5 22.49 3.8
6 2 5 20.77 3.14
-6 2 -6 13.58 2.6
-6 3 12 15.61 2.52
-6 3 11 36.65 4.47
-6 3 11 29.79 3.9
-6 3 10 56.76 5.89
-6 3 9 1.89 1.05
-6 3 8 19.48 3.4
-6 3 8 17.55 2.85
-6 3 7 54.2 7.2
-6 3 7 45.05 5.09
-6 3 7 49.68 5.97
-6 3 7 44.31 5.4
-6 3 6 50.48 7.3
-6 3 6 44.4 5.79
-6 3 6 55.64 6.25
-6 3 5 8.91 4.23
-6 3 5 14.86 3.26
-6 3 5 12.99 3.83
-6 3 4 64.78 8.21
-6 3 4 68.89 7.19
-6 3 4 54.48 7.02
-6 3 3 10.35 4.11
-6 3 3 13.31 3.22
6 3 -2 59.64 8.21
-6 3 2 71.75 8.3
6 3 -1 4.94 3.12
-6 3 1 5.67 3.3
6 3 0 60.29 7.14
6 3 1 13.44 3.09
6 3 2 8.89 2.39
6 3 3 14.14 2.83
-6 3 -3 18.16 4.02
6 3 4 21.42 3.24
-6 3 -4 25.74 4.35
6 3 5 20.41 2.85
-6 3 -5 21.43 3.64
6 3 5 16.61 2.57
-6 3 -6 20.28 3.11
-6 4 11 5.41 1.48
-6 4 10 76.17 6.5
-6 4 10 65.12 5.57
-6 4 9 11.91 2.77
-6 4 9 5.76 1.7
-6 4 8 20.92 3.25
-6 4 7 50.75 5.79
-6 4 7 51.82 5.41
-6 4 6 24.38 3.74
-6 4 6 24.07 3.78
-6 4 5 8.41 4.03
-6 4 5 16.25 3.14
-6 4 5 16.81 3.25
-6 4 4 3.27 3.47
-6 4 4 9.39 2.44
-6 4 4 7.6 2.97
-6 4 3 56.21 7.65
6 4 -3 40.87 6.8
-6 4 3 65.96 6.89
-6 4 3 55.13 6.15
-6 4 2 41.85 6.61
6 4 -2 45.62 5.93
-6 4 2 43.08 5.54
-6 4 2 46.9 6.3
6 4 -1 51.36 5.96
-6 4 1 45.12 6.25
6 4 0 46.82 5.49
-6 4 0 45.26 6.27
6 4 1 51.83 5.52
-6 4 -1 54.95 6.84
6 4 2 7.26 1.95
6 4 3 12.33 2.36
6 4 4 14.96 2.38
6 4 5 27.61 3.04
-6 4 -6 25.69 3.24
6 5 -10 8.21 1.73
-6 5 9 25.4 3.67
-6 5 8 9.76 2.43
-6 5 7 10.64 3.38
-6 5 5 30.72 3.76
-6 5 5 32.57 3.93
-6 5 4 97.11 9.01
6 5 -4 89.63 7.39
-6 5 4 86.72 6.57
-6 5 4 84.91 6.39
-6 5 3 8.52 3.98
6 5 -3 16.27 3.29
-6 5 3 21.83 3.35
-6 5 3 23.24 4.31
-6 5 3 17.4 2.94
6 5 -2 21.9 3.48
-6 5 2 27.75 3.81
-6 5 2 29.2 4.64
-6 5 2 21.63 3.3
-6 5 1 17.75 3.66
6 5 -1 19.16 3.15
-6 5 1 15.02 3.1
-6 5 1 17.58 2.97
6 5 0 125.89 7.74
-6 5 0 138.11 10.66
-6 5 0 139.73 8.35
6 5 1 5.29 1.5
-6 5 -1 16.31 3.47
-6 5 -2 26.63 4.3
6 5 3 7.91 2.75
-6 5 -3 15.13 3.09
6 5 4 6.52 1.94
-6 5 -4 10.53 2.39
6 5 5 84.05 5.11
-6 5 -5 61.3 5.4
6 6 -9 13.23 2.36
-6 6 8 38.2 4.24
-6 6 7 65.27 5.9
-6 6 6 34.45 4.47
-6 6 5 12.04 3.17
-6 6 5 19.28 3.86
-6 6 4 58.85 6.75
-6 6 3 9.29 2.63
-6 6 2 20.67 3.77
-6 6 1 20.36 3.49
-6 6 0 16.13 3.09
-6 6 -1 16.92 3.11
-6 6 -2 26.99 3.79
6 6 2 24.7 4
-6 6 -3 31.73 3.85
-6 6 -4 17.4 2.57
6 6 4 17.65 2.41
6 7 -8 8.05 1.83
-6 7 5 24.43 4.02
-6 7 4 12.02 2.84
6 7 -3 49.5 4.44
-6 7 3 60.03 6.24
6 7 -2 67.92 5.76
-6 7 2 71.6 6.54
6 7 -1 18.63 3.1
-6 7 1 18.76 3.09
6 7 0 13.21 2.89
6 7 1 8.1 2.42
6 7 2 39.34 4.16
-6 8 4 44.54 4.82
-6 8 3 30.02 3.89
6 8 -2 22.02 2.5
-6 8 2 19.35 2.97
6 8 -1 10.81 1.84
6 8 0 15.21 2.47
6 8 1 -0.28 1.46
-7 -5 6 11.77 2.13
-7 -4 8 10.46 1.72
-7 -4 7 9.97 1.84
-7 -4 5 37.49 3.34
-7 -4 4 18.1 2.33
-7 -4 4 22.3 2.54
-7 -4 3 10.53 1.79
-7 -4 3 8.54 1.59
-7 -4 3 8.04 2.09
-7 -4 2 51.56 3.92
-7 -4 2 60.92 4.18
-7 -4 2 53.88 5.59
-7 -3 6 6.43 2.4
-7 -3 6 13.42 2.18
-7 -3 5 24.77 3.13
-7 -3 5 20.96 2.83
-7 -3 5 20.39 3.49
7 -3 -4 55.5 5.16
-7 -3 4 47.21 4.59
-7 -3 4 51.29 5.63
7 -3 -3 48.87 4.77
-7 -3 3 40.42 4.39
-7 -3 3 46.14 4.34
7 -3 -2 12.13 2.31
-7 -3 2 11.64 2.28
-7 -3 2 9.91 2
-7 -3 2 9.1 2.3
-7 -3 1 29.26 3.54
-7 -3 1 25.7 3.16
-7 -3 1 29.67 4.04
-7 -3 0 43.46 4.31
-7 -3 0 43.83 4.21
-7 -3 -1 29.52 3.03
-7 -2 9 8.03 1.61
-7 -2 8 7.03 1.64
-7 -2 8 3.07 1.01
-7 -2 7 9.76 2.21
-7 -2 7 9.85 2.17
-7 -2 6 4.93 2.34
-7 -2 6 5.91 2.21
-7 -2 5 16.37 3.17
-7 -2 5 18.56 3.24
7 -2 -5 20.15 3.43
-7 -2 4 11.82 2.75
-7 -2 4 10.14 2.43
7 -2 -4 15 2.95
-7 -2 4 6.63 2.9
-7 -2 3 15.4 3.15
-7 -2 3 14.23 2.64
7 -2 -3 16.11 3.01
-7 -2 3 5.38 2.71
-7 -2 2 69.36 6.21
7 -2 -2 66.27 6.87
-7 -2 2 56.91 6.2
-7 -2 1 17.25 3.15
-7 -2 1 17.36 3.03
7 -2 -1 19.41 3.08
-7 -2 0 12.82 2.4
7 -2 0 12.33 2.33
-7 -1 9 13.27 2.09
-7 -1 8 5.53 1.46
-7 -1 7 8.82 2.71
-7 -1 7 10.2 2.18
-7 -1 6 20.22 3.25
-7 -1 6 11.58 3.15
-7 -1 6 13.1 3.26
-7 -1 5 38.22 4.76
-7 -1 5 31.91 4.72
-7 -1 5 22.92 4.34
-7 -1 4 18.03 3.37
-7 -1 4 12.42 3.17
7 -1 -4 18.33 3.43
-7 -1 4 9.6 3.43
-7 -1 3 41.71 5.17
-7 -1 3 30.73 4.82
7 -1 -3 46.21 5.41
-7 -1 3 30.81 5.07
-7 -1 2 21.14 3.72
-7 -1 2 9.52 3.54
-7 -1 2 10.4 3.83
-7 -1 1 5.88 2.8
7 -1 -1 16.31 2.98
7 -1 0 28.06 3.71
7 -1 1 9.66 2.03
-7 0 8 7.84 1.68
-7 0 7 15.79 2.52
-7 0 6 22.82 3.62
-7 0 6 47.04 4.43
-7 0 5 14 2.76
-7 0 4 38.96 4.8
-7 1 7 17.46 2.82
-7 1 7 6.52 2.67
-7 1 7 10.66 1.89
-7 1 7 19.19 2.95
-7 1 6 7.33 2.83
-7 1 6 12.24 2.1
-7 1 5 25.47 4.49
-7 1 5 29.32 4.53
-7 1 5 41.17 4.33
7 1 -4 18.17 3.4
-7 1 4 7.94 3.2
-7 1 4 16.8 3.02
-7 1 4 17.36 2.74
-7 1 3 35.18 4.74
7 1 -3 47.63 5.43
-7 1 2 16.22 3.64
-7 1 2 9.74 3.47
-7 1 1 8.17 2.39
7 1 -1 12.27 2.58
7 1 0 23.3 3.38
7 1 1 9.27 1.99
-7 2 7 15.69 2.67
-7 2 6 10.64 2.44
-7 2 6 12.96 2.39
-7 2 6 12.55 2.39
-7 2 5 21.08 3.15
-7 2 5 14.91 2.64
7 2 -5 16.32 3.05
-7 2 4 17.68 2.84
-7 2 4 11.28 2.35
7 2 -4 11.87 2.61
-7 2 3 12.45 2.52
7 2 -3 11.82 2.57
-7 2 3 4.31 2.61
-7 2 2 83.02 6.63
7 2 -2 72.17 6.89
-7 2 2 58.27 6.13
-7 2 1 15.82 2.76
7 2 -1 15.74 2.77
-7 2 0 14.19 2.53
7 2 0 12.12 2.3
-7 2 -1 14.18 2.39
-7 3 6 15.08 2.6
-7 3 6 12.58 2.17
-7 3 5 29.18 3.64
7 3 -5 22.8 3.26
-7 3 5 18.76 2.75
-7 3 5 22.28 2.95
-7 3 4 50.16 4.6
-7 3 4 53.3 4.66
7 3 -3 40.37 4.3
-7 3 3 45.59 4.43
-7 3 3 43.32 4.23
7 3 -2 12.22 2.3
-7 3 2 10.78 2.14
-7 3 2 12.06 2.22
-7 3 1 28.47 3.46
-7 3 1 24.82 3.11
-7 3 0 47.05 4.22
-7 3 0 45.88 4.28
-7 3 -1 31.29 3.15
-7 3 -1 26.77 2.84
7 5 -1 71.08 4.93
7 5 0 21.24 2.42

_iucr_refine_fcf_details         
;
data_MER-2023-05_Cu_CCDC1
_computing_structure_refinement   'olex2.refine 1.5-alpha (Bourhis et al., 2015)'
_shelx_refln_list_code            4
loop_
  _space_group_symop_id
  _space_group_symop_operation_xyz
  1  x,y,z
  2  -x,y+1/2,-z

_space_group_crystal_system       monoclinic
_space_group_IT_number            4
_space_group_name_H-M_alt         'P 1 21 1'
_space_group_name_Hall            ' P 2yb'
_symmetry_space_group_name_H-M    'P 1 21 1'
_symmetry_space_group_name_Hall   ' P 2yb'
_symmetry_Int_Tables_number       4
_cell_length_a                    6.1621(4)
_cell_length_b                    11.6465(6)
_cell_length_c                    13.7206(9)
_cell_angle_alpha                 90
_cell_angle_beta                  102.517(6)
_cell_angle_gamma                 90
_cell_volume                      961.28(10)
loop_
  _refln_index_h
  _refln_index_k
  _refln_index_l
  _refln_F_squared_calc
  _refln_F_squared_meas
  _refln_F_squared_sigma
  _refln_F_squared_weight
  _refln_observed_status
-7 -3 -1 55.307 46.966 4.821 77.477 o
-7 -3 0 93.065 71.884 4.960 51.096 o
-7 -2 0 14.814 20.447 2.719 245.767 o
-7 -1 -1 2.194 15.882 3.338 414.635 o
-7 -1 0 23.765 45.937 6.074 96.292 o
-7 0 4 46.594 64.059 7.892 61.827 o
-7 0 5 8.450 15.866 3.128 204.086 o
-7 0 6 77.370 60.861 20.002 20.147 o
-7 0 7 31.674 24.946 3.981 138.376 o
-7 0 8 0.385 11.816 2.532 623.424 o
-7 1 1 9.836 16.458 3.220 269.610 o
-7 1 2 31.832 21.570 5.162 110.674 o
-7 1 3 54.200 68.197 10.229 47.100 o
-7 1 4 12.661 24.409 2.685 223.281 o
-7 1 5 52.300 54.873 7.699 62.319 o
-7 1 6 21.408 17.804 4.016 179.020 o
-7 1 7 14.428 22.332 4.458 188.549 o
-7 2 1 16.416 25.566 3.168 214.254 o
-7 2 2 150.007 118.504 9.691 27.223 o
-7 2 3 15.545 16.845 3.716 235.536 o
-7 2 4 8.231 21.911 3.117 272.083 o
-7 2 5 17.076 24.166 2.392 182.193 o
-7 2 6 6.688 18.679 2.135 352.554 o
-7 2 7 12.151 25.211 4.290 187.796 o
-7 3 1 39.046 43.751 3.808 100.839 o
-7 3 2 7.210 17.344 1.899 370.351 o
-7 3 3 80.630 69.789 4.032 59.474 o
-7 3 4 76.569 83.387 5.274 52.733 o
-7 3 5 33.121 37.881 2.727 131.098 o
-7 3 6 7.030 20.201 2.453 312.786 o
-7 5 1 146.255 117.281 8.134 29.452 o
-6 -7 -1 19.242 25.153 5.296 140.906 o
-6 -7 0 16.501 25.139 5.462 142.640 o
-6 -6 -1 9.831 16.052 2.844 263.616 o
-6 -6 0 15.182 32.330 4.289 156.798 o
-6 -5 -4 6.194 13.747 3.699 296.436 o
-6 -5 -2 27.483 36.685 4.907 117.534 o
-6 -5 -1 5.246 15.402 2.393 393.455 o
-6 -5 0 251.532 215.232 15.658 14.141 o
-6 -4 -4 25.143 30.638 4.112 139.147 o
-6 -4 -1 77.500 79.701 4.951 54.853 o
-6 -4 0 79.327 74.903 8.699 47.625 o
-6 -3 -5 23.418 31.876 4.393 129.330 o
-6 -3 -4 35.578 37.167 5.248 100.948 o
-6 -3 -3 15.094 29.146 4.568 177.903 o
-6 -3 -1 28.157 22.693 5.340 134.444 o
-6 -3 0 110.282 98.371 7.347 38.110 o
-6 -2 -5 28.085 34.959 5.145 117.952 o
-6 -2 -4 34.076 40.514 6.003 92.491 o
-6 -2 -3 80.504 70.049 5.426 55.048 o
-6 -2 -2 17.642 26.915 2.858 154.120 o
-6 -2 -1 0.307 8.465 2.439 586.790 o
-6 -2 0 63.432 64.034 7.094 57.347 o
-6 -1 -6 129.260 101.248 9.236 31.466 o
-6 -1 -5 3.518 9.987 1.550 408.406 o
-6 -1 -4 26.197 25.225 8.857 79.912 o
-6 -1 -3 5.246 11.445 7.704 114.873 o
-6 -1 -2 51.809 66.933 5.774 60.034 o
-6 -1 -1 8.350 14.254 2.962 380.272 o
-6 -1 0 96.976 93.034 6.297 43.969 o
-6 0 1 107.015 123.717 6.574 36.431 o
-6 0 2 130.843 145.531 8.305 30.386 o
-6 0 3 111.329 125.130 22.838 14.212 o
-6 0 4 42.876 46.959 5.648 85.923 o
-6 0 5 120.451 129.054 9.761 30.996 o
-6 0 6 31.270 51.630 6.089 88.421 o
-6 0 7 52.449 60.883 6.467 70.926 o
-6 0 8 60.964 54.724 15.458 29.569 o
-6 0 9 0.644 6.497 3.147 148.931 o
-6 0 10 376.018 312.814 11.967 12.293 o
-6 0 11 70.434 48.437 5.406 68.297 o
-6 0 12 0.011 1.449 0.623 617.422 o
-6 1 1 29.659 31.534 5.404 103.721 o
-6 1 2 213.576 198.136 10.204 20.206 o
-6 1 3 66.156 73.697 7.564 51.116 o
-6 1 4 64.103 86.168 7.568 47.971 o
-6 1 5 141.005 133.999 9.404 29.287 o
-6 1 6 82.224 75.926 7.222 47.701 o
-6 1 7 13.369 24.397 7.049 128.673 o
-6 1 8 50.816 47.499 5.505 76.856 o
-6 1 9 41.155 42.416 4.863 98.283 o
-6 1 10 10.104 27.593 3.698 212.117 o
-6 1 11 108.866 95.925 6.864 40.915 o
-6 1 12 9.820 11.629 2.712 272.945 o
-6 2 1 140.740 139.164 8.646 28.931 o
-6 2 2 16.158 21.779 5.868 122.587 o
-6 2 3 16.898 24.292 4.560 167.379 o
-6 2 4 97.705 96.336 7.097 40.657 o
-6 2 5 27.470 28.793 3.416 145.760 o
-6 2 6 32.398 36.991 3.751 112.971 o
-6 2 7 3.951 14.788 2.579 507.721 o
-6 2 8 147.217 115.358 5.917 34.396 o
-6 2 9 18.546 18.632 2.432 203.001 o
-6 2 10 44.388 37.790 4.204 99.076 o
-6 2 11 18.830 19.768 4.152 179.218 o
-6 2 12 142.162 103.713 8.775 31.205 o
-6 3 1 4.273 8.351 3.576 415.201 o
-6 3 2 138.988 107.677 9.851 29.001 o
-6 3 3 10.381 19.828 4.107 223.815 o
-6 3 4 90.208 100.785 6.850 42.372 o
-6 3 5 7.155 21.061 3.496 278.934 o
-6 3 6 90.156 80.925 5.908 48.806 o
-6 3 7 80.780 78.002 4.719 56.464 o
-6 3 8 31.499 30.470 3.618 139.649 o
-6 3 9 0.843 2.223 1.235 1761.230 o
-6 3 10 114.897 93.077 9.659 33.373 o
-6 3 11 59.619 54.192 5.614 68.772 o
-6 3 12 26.990 24.907 4.021 141.065 o
-6 4 1 60.525 79.691 7.074 53.359 o
-6 4 2 80.558 73.055 4.976 59.569 o
-6 4 3 98.853 90.627 6.127 44.098 o
-6 4 4 8.900 10.005 2.260 365.212 o
-6 4 5 14.985 22.648 3.429 202.475 o
-6 4 6 34.377 38.058 4.176 116.074 o
-6 4 7 88.028 83.036 6.395 46.985 o
-6 4 8 39.237 34.470 5.355 105.636 o
-6 4 9 6.099 13.757 5.005 248.139 o
-6 4 10 113.083 115.436 9.082 33.612 o
-6 4 11 8.736 8.029 2.197 434.712 o
-6 5 1 19.809 27.377 2.500 188.368 o
-6 5 2 26.469 36.369 2.840 129.194 o
-6 5 3 24.358 30.114 3.482 159.756 o
-6 5 4 150.445 145.943 5.883 30.246 o
-6 5 5 50.978 51.770 4.447 83.939 o
-6 5 7 27.683 17.522 5.566 129.054 o
-6 5 8 0.287 5.694 1.418 380.827 o
-6 5 9 28.473 41.494 5.995 103.881 o
-6 5 10 22.348 13.464 2.837 223.954 o
-6 6 1 29.341 33.374 5.721 106.099 o
-6 6 2 21.012 31.547 5.754 111.607 o
-6 6 3 1.422 15.439 4.371 354.904 o
-6 6 4 76.065 96.590 11.079 34.990 o
-6 6 5 8.301 24.003 5.500 157.470 o
-6 6 6 48.206 56.441 7.323 69.456 o
-6 6 7 95.451 107.725 9.738 35.136 o
-6 6 8 55.876 62.142 6.897 61.978 o
-6 6 9 24.903 21.030 3.751 162.113 o
-6 7 1 26.665 29.735 3.481 145.946 o
-6 7 2 103.201 114.508 7.114 37.739 o
-6 7 3 82.397 86.597 8.521 42.258 o
-6 7 4 9.494 15.913 3.760 201.236 o
-6 7 5 44.696 39.771 6.544 78.674 o
-6 7 8 9.172 11.370 2.585 324.696 o
-6 8 1 11.752 16.972 2.889 282.174 o
-6 8 2 15.096 32.236 2.937 188.061 o
-6 8 3 44.882 48.413 6.273 74.362 o
-6 8 4 56.645 73.349 7.938 54.079 o
-5 -10 0 41.295 28.387 5.534 96.103 o
-5 -9 -2 55.114 53.067 5.757 72.192 o
-5 -9 -1 5.131 13.170 2.736 353.267 o
-5 -9 0 45.295 41.813 7.631 72.845 o
-5 -8 -4 71.496 62.245 6.166 58.819 o
-5 -8 -3 42.717 46.017 5.716 83.972 o
-5 -8 -2 63.782 73.408 7.686 52.871 o
-5 -8 -1 42.688 43.358 6.018 83.411 o
-5 -8 0 61.073 54.000 6.042 66.968 o
-5 -7 -5 52.041 59.897 6.163 70.400 o
-5 -7 -4 26.964 33.749 5.026 122.836 o
-5 -7 -3 32.778 31.561 5.355 121.900 o
-5 -7 -2 33.687 40.631 6.178 92.716 o
-5 -7 -1 13.611 25.613 6.319 142.056 o
-5 -7 0 8.319 17.087 4.023 240.980 o
-5 -6 -6 85.492 82.415 9.755 38.364 o
-5 -6 -5 66.195 74.037 7.593 53.679 o
-5 -6 -4 41.217 53.522 6.853 70.061 o
-5 -6 -3 179.044 170.694 13.404 19.369 o
-5 -6 -2 97.955 96.327 7.625 41.134 o
-5 -6 0 61.539 56.849 5.982 68.329 o
-5 -5 -6 117.263 121.694 12.961 26.034 o
-5 -5 -5 66.199 70.288 7.810 51.678 o
-5 -5 -4 45.712 34.315 5.168 107.778 o
-5 -5 -3 5.028 11.622 1.560 330.912 o
-5 -5 -2 8.493 20.912 3.129 261.612 o
-5 -5 -1 78.273 77.307 5.322 55.480 o
-5 -5 0 260.523 255.604 8.669 17.002 o
-5 -4 -8 172.214 145.782 9.802 24.112 o
-5 -4 -7 92.774 94.200 6.061 44.756 o
-5 -4 -6 139.109 127.689 6.202 32.940 o
-5 -4 -5 90.713 72.432 5.033 52.987 o
-5 -4 -4 122.256 92.981 6.159 42.850 o
-5 -4 -3 203.066 164.728 8.430 23.281 o
-5 -4 -2 77.566 90.481 5.506 51.354 o
-5 -4 -1 134.642 120.798 5.800 33.704 o
-5 -4 0 827.053 743.861 14.900 5.577 o
-5 -3 -9 25.294 34.238 4.641 138.954 o
-5 -3 -8 55.863 72.007 5.382 64.695 o
-5 -3 -7 48.259 43.497 4.535 92.485 o
-5 -3 -6 82.613 77.284 6.833 46.938 o
-5 -3 -5 30.304 37.474 3.870 118.156 o
-5 -3 -4 121.713 112.738 6.198 40.384 o
-5 -3 -3 9.576 22.017 2.403 253.683 o
-5 -3 -2 5.322 15.293 1.819 388.325 o
-5 -3 -1 123.926 127.018 5.392 35.458 o
-5 -3 0 380.029 345.323 9.202 12.794 o
-5 -2 -9 35.025 51.086 6.358 82.384 o
-5 -2 -8 21.805 30.981 3.620 141.731 o
-5 -2 -7 36.458 40.618 15.425 34.545 o
-5 -2 -6 198.568 164.109 9.107 23.139 o
-5 -2 -5 24.414 23.622 3.621 162.099 o
-5 -2 -4 93.908 86.473 4.378 48.127 o
-5 -2 -3 56.955 63.206 4.158 70.358 o
-5 -2 -2 24.127 33.000 2.911 154.775 o
-5 -2 -1 7.768 8.092 1.386 219.888 o
-5 -2 0 217.651 226.054 8.240 17.790 o
-5 -1 -10 53.421 42.878 5.052 84.955 o
-5 -1 -9 21.489 35.433 7.021 102.669 o
-5 -1 -8 63.791 65.324 5.789 62.710 o
-5 -1 -7 24.230 23.283 3.476 140.929 o
-5 -1 -6 113.499 87.997 8.300 35.659 o
-5 -1 -5 87.546 79.590 7.222 45.680 o
-5 -1 -4 10.906 13.977 5.304 221.278 o
-5 -1 -3 22.934 40.145 2.989 123.467 o
-5 -1 -2 23.196 32.177 2.787 152.468 o
-5 -1 -1 52.705 47.078 3.571 109.861 o
-5 -1 0 38.451 48.458 3.076 101.875 o
-5 0 1 29.362 32.443 3.699 145.168 o
-5 0 2 157.036 172.618 7.805 27.283 o
-5 0 3 25.675 28.368 2.369 163.400 o
-5 0 4 42.192 45.807 3.869 98.714 o
-5 0 5 590.259 582.368 16.738 7.067 o
-5 0 6 3.689 19.638 5.369 162.865 o
-5 0 7 16.295 35.070 7.870 89.824 o
-5 0 8 4.807 21.641 6.125 187.686 o
-5 0 9 2.403 13.574 11.922 53.569 o
-5 0 10 185.926 157.087 10.851 22.273 o
-5 0 11 241.715 235.161 16.011 14.535 o
-5 0 12 254.089 265.596 19.357 11.799 o
-5 0 13 11.860 8.896 3.921 301.507 o
-5 0 14 13.558 14.998 3.214 216.385 o
-5 1 1 238.715 242.849 7.990 18.618 o
-5 1 2 113.404 119.244 4.708 37.368 o
-5 1 3 7.534 16.983 1.893 262.025 o
-5 1 4 201.632 215.028 7.915 20.633 o
-5 1 5 70.106 67.688 4.674 63.562 o
-5 1 6 77.401 86.852 5.127 53.094 o
-5 1 7 40.228 52.947 7.606 72.353 o
-5 1 8 107.270 98.418 15.233 24.181 o
-5 1 9 20.022 27.058 3.774 185.751 o
-5 1 10 101.422 87.953 11.557 31.147 o
-5 1 11 243.869 203.014 16.345 14.223 o
-5 1 12 208.877 223.146 17.758 14.272 o
-5 1 13 0.307 1.242 0.585 549.518 o
-5 1 14 0.409 4.362 1.513 600.402 o
-5 2 1 49.600 57.796 4.258 71.098 o
-5 2 2 255.520 247.989 9.861 17.155 o
-5 2 3 6.308 7.938 1.379 319.238 o
-5 2 4 49.301 55.406 4.184 82.960 o
-5 2 5 328.201 312.970 11.066 13.180 o
-5 2 6 469.698 453.920 12.197 9.662 o
-5 2 7 11.798 23.864 3.403 229.185 o
-5 2 8 103.414 86.426 6.581 40.996 o
-5 2 9 43.366 44.062 4.713 90.527 o
-5 2 10 84.346 79.713 7.660 45.398 o
-5 2 11 16.048 12.734 3.114 190.568 o
-5 2 12 6.723 17.142 4.539 222.659 o
-5 2 13 110.466 112.012 10.773 30.934 o
-5 2 14 36.374 27.133 5.051 109.346 o
-5 3 1 36.089 41.728 3.789 105.648 o
-5 3 2 66.502 65.756 4.525 59.989 o
-5 3 3 217.675 234.550 8.546 19.627 o
-5 3 4 82.568 100.298 4.625 49.124 o
-5 3 5 47.608 43.899 2.847 79.905 o
-5 3 6 14.585 25.762 2.465 196.071 o
-5 3 7 45.280 58.521 3.803 86.774 o
-5 3 8 79.501 72.893 4.259 60.834 o
-5 3 9 44.253 40.407 4.271 97.733 o
-5 3 10 138.679 105.859 8.318 32.208 o
-5 3 11 159.148 161.123 10.589 23.923 o
-5 3 12 73.400 74.326 9.383 45.223 o
-5 3 13 15.635 20.636 4.210 179.378 o
-5 3 14 0.670 3.364 1.264 951.640 o
-5 4 1 20.399 23.392 3.379 132.177 o
-5 4 2 431.572 405.863 12.592 10.611 o
-5 4 3 87.618 73.518 4.532 50.303 o
-5 4 4 284.524 279.394 9.405 15.534 o
-5 4 5 156.741 155.249 5.768 25.524 o
-5 4 6 282.615 257.613 7.943 17.019 o
-5 4 7 0.583 2.540 0.613 686.523 o
-5 4 8 5.321 8.245 2.002 289.060 o
-5 4 9 41.046 47.330 5.734 86.885 o
-5 4 10 121.139 119.721 17.862 18.870 o
-5 4 11 72.629 86.357 7.259 46.764 o
-5 4 12 76.201 65.496 5.907 57.418 o
-5 4 14 45.687 48.210 5.486 81.762 o
-5 5 1 190.388 193.746 8.700 22.574 o
-5 5 2 272.801 243.207 15.407 13.073 o
-5 5 3 392.728 354.481 12.789 11.007 o
-5 5 4 25.268 20.733 2.892 145.532 o
-5 5 5 35.751 37.110 2.929 99.365 o
-5 5 6 112.124 86.663 4.310 48.151 o
-5 5 7 47.064 47.921 12.992 40.588 o
-5 5 8 161.407 149.592 10.492 25.166 o
-5 5 9 17.675 21.633 3.605 192.496 o
-5 5 10 23.774 28.127 3.418 165.786 o
-5 5 11 58.297 68.988 6.054 61.850 o
-5 5 12 34.748 36.495 5.898 101.767 o
-5 5 13 14.491 16.461 3.503 243.199 o
-5 6 1 8.091 26.154 4.252 183.360 o
-5 6 2 315.207 317.599 12.916 12.742 o
-5 6 3 6.706 10.291 2.348 170.974 o
-5 6 4 46.704 54.957 6.801 69.732 o
-5 6 5 72.773 73.412 8.191 46.277 o
-5 6 6 58.605 51.944 5.698 74.924 o
-5 6 7 70.948 75.757 6.548 50.759 o
-5 6 8 104.001 110.064 6.730 38.279 o
-5 6 9 35.070 32.052 4.366 120.460 o
-5 6 10 7.889 16.831 2.553 280.282 o
-5 6 11 24.584 21.884 4.264 138.554 o
-5 6 12 15.600 14.408 3.348 241.251 o
-5 7 1 50.495 64.957 6.613 67.457 o
-5 7 2 72.780 78.557 11.621 35.228 o
-5 7 3 59.560 62.282 9.464 47.534 o
-5 7 4 32.289 40.426 5.771 95.982 o
-5 7 5 33.922 63.943 6.675 73.328 o
-5 7 6 15.604 26.858 5.436 162.629 o
-5 7 7 27.376 38.402 4.809 116.466 o
-5 7 8 6.455 14.486 3.938 267.717 o
-5 7 9 32.958 37.054 3.390 119.330 o
-5 7 10 15.442 23.512 4.477 172.730 o
-5 7 11 20.013 17.270 3.425 198.544 o
-5 8 1 1.685 8.664 2.845 600.860 o
-5 8 2 35.399 51.427 5.473 90.104 o
-5 8 3 56.660 62.340 4.711 72.883 o
-5 8 4 6.331 18.851 6.184 191.976 o
-5 8 6 72.245 81.664 8.224 47.247 o
-5 8 7 38.291 32.223 5.281 104.633 o
-5 8 8 41.123 19.044 6.079 93.757 o
-5 8 9 13.952 3.723 3.426 287.889 o
-5 8 10 36.193 22.261 3.998 130.666 o
-5 9 1 93.325 108.160 7.370 39.053 o
-5 9 2 62.418 72.322 5.676 62.029 o
-5 9 3 56.400 61.899 9.117 50.892 o
-5 9 4 133.157 155.478 14.932 20.133 o
-5 9 5 19.121 13.790 4.209 184.147 o
-5 9 6 54.227 36.863 5.546 80.111 o
-5 9 7 9.027 17.139 3.945 235.380 o
-5 9 9 5.269 10.646 2.618 452.939 o
-5 10 1 63.425 58.308 8.831 49.043 o
-5 10 2 3.918 18.749 4.147 230.155 o
-5 10 3 38.968 49.993 7.189 76.695 o
-5 10 6 18.424 18.824 2.850 235.799 o
-4 -11 -2 98.201 79.822 9.417 37.653 o
-4 -11 -1 7.099 14.281 4.200 263.075 o
-4 -11 0 7.369 14.834 4.464 252.784 o
-4 -10 -4 3.878 19.557 3.365 344.162 o
-4 -10 -3 116.555 117.558 12.804 26.738 o
-4 -10 -2 26.900 35.328 7.353 85.882 o
-4 -10 -1 6.505 14.024 5.150 237.837 o
-4 -10 0 41.083 38.138 8.281 68.649 o
-4 -9 -6 21.886 28.159 3.719 160.803 o
-4 -9 -5 44.169 52.136 4.520 90.479 o
-4 -9 -4 45.871 42.005 6.021 81.140 o
-4 -9 -3 30.244 31.552 7.256 83.954 o
-4 -9 -1 31.486 52.632 10.357 54.456 o
-4 -9 0 50.213 73.701 10.830 45.184 o
-4 -8 -7 0.057 0.971 0.369 389.955 o
-4 -8 -6 7.420 18.590 3.294 249.324 o
-4 -8 -5 21.431 38.197 5.769 123.758 o
-4 -8 -4 40.423 51.845 7.119 73.953 o
-4 -8 -3 142.826 129.207 16.499 19.217 o
-4 -8 -2 456.922 375.773 29.409 6.254 o
-4 -8 -1 191.404 157.780 19.093 14.611 o
-4 -8 0 178.434 146.970 7.645 25.742 o
-4 -7 -8 196.533 160.147 14.972 17.964 o
-4 -7 -7 165.232 130.739 9.598 26.727 o
-4 -7 -6 70.075 68.756 7.620 51.769 o
-4 -7 -5 1.838 10.842 2.826 298.177 o
-4 -7 -4 39.904 58.258 11.172 48.137 o
-4 -7 -3 65.466 87.388 10.062 42.753 o
-4 -7 -2 297.395 290.181 13.831 13.384 o
-4 -7 -1 55.764 68.022 6.066 62.025 o
-4 -7 0 148.825 127.750 9.776 26.370 o
-4 -6 -9 38.719 35.769 5.587 97.854 o
-4 -6 -8 35.718 43.149 5.120 102.400 o
-4 -6 -7 65.595 72.966 9.797 45.940 o
-4 -6 -6 27.075 29.245 6.063 104.570 o
-4 -6 -5 41.693 37.229 9.430 63.925 o
-4 -6 -4 155.493 155.908 20.265 14.604 o
-4 -6 -3 11.747 18.995 4.184 198.584 o
-4 -6 -2 116.774 114.531 18.661 18.287 o
-4 -6 -1 23.819 27.044 4.796 125.297 o
-4 -6 0 317.081 287.104 11.917 13.423 o
-4 -5 -8 357.401 286.319 11.303 13.006 o
-4 -5 -7 20.007 25.968 3.745 180.793 o
-4 -5 -6 139.400 115.237 6.550 35.734 o
-4 -5 -5 45.771 49.203 4.116 83.222 o
-4 -5 -4 69.247 68.889 6.474 52.684 o
-4 -5 -3 231.825 215.916 7.739 20.545 o
-4 -5 -2 16.358 25.140 3.061 205.919 o
-4 -5 -1 218.850 215.554 7.643 20.109 o
-4 -5 0 736.703 701.279 14.169 6.229 o
-4 -4 -10 21.894 35.368 6.795 101.623 o
-4 -4 -9 21.314 34.339 7.523 93.167 o
-4 -4 -8 82.243 88.257 5.517 49.792 o
-4 -4 -7 46.433 47.704 3.906 92.000 o
-4 -4 -6 206.460 189.173 6.943 23.372 o
-4 -4 -5 314.649 299.601 9.770 14.274 o
-4 -4 -4 372.071 346.055 8.878 12.408 o
-4 -4 -3 172.884 153.111 6.238 28.818 o
-4 -4 -2 54.693 59.069 4.467 73.196 o
-4 -4 -1 62.309 78.405 4.792 58.490 o
-4 -4 0 95.099 122.691 6.085 40.531 o
-4 -3 -11 50.249 53.638 6.243 69.270 o
-4 -3 -10 34.959 41.933 4.411 105.351 o
-4 -3 -9 60.258 70.693 6.462 63.479 o
-4 -3 -8 179.775 157.418 8.716 24.351 o
-4 -3 -7 20.886 22.890 4.360 138.794 o
-4 -3 -6 32.744 29.133 3.098 128.176 o
-4 -3 -5 135.281 116.492 4.901 35.582 o
-4 -3 -4 25.918 26.946 2.899 198.534 o
-4 -3 -3 166.689 180.054 6.941 24.913 o
-4 -3 -2 217.688 252.168 7.142 18.412 o
-4 -3 -1 58.429 67.558 3.650 64.395 o
-4 -3 0 430.284 448.501 12.337 9.513 o
-4 -2 -11 27.668 39.282 3.997 124.622 o
-4 -2 -10 134.705 120.386 7.991 32.244 o
-4 -2 -9 176.535 141.201 13.117 20.917 o
-4 -2 -8 82.821 58.313 9.514 43.691 o
-4 -2 -7 109.547 94.139 6.186 42.013 o
-4 -2 -6 349.028 315.443 11.454 12.534 o
-4 -2 -5 187.732 189.858 7.950 22.375 o
-4 -2 -4 202.766 194.291 7.647 21.744 o
-4 -2 -3 47.239 54.705 4.262 82.413 o
-4 -2 -2 47.670 57.603 3.813 71.254 o
-4 -2 -1 112.870 113.733 4.781 38.310 o
-4 -2 0 6.310 7.836 1.347 339.115 o
-4 -1 -12 15.988 21.536 3.682 197.439 o
-4 -1 -11 101.762 92.821 6.492 41.802 o
-4 -1 -10 65.541 66.044 8.280 49.400 o
-4 -1 -9 68.621 90.262 10.743 37.765 o
-4 -1 -8 125.253 119.062 12.641 23.315 o
-4 -1 -7 170.274 157.112 7.990 24.649 o
-4 -1 -6 186.800 163.384 8.373 23.955 o
-4 -1 -5 28.536 26.792 3.257 144.236 o
-4 -1 -4 11.483 13.784 2.624 337.217 o
-4 -1 -3 120.128 139.655 6.141 33.284 o
-4 -1 -2 171.841 189.804 6.554 24.325 o
-4 -1 -1 23.652 32.667 2.467 136.884 o
-4 -1 0 716.594 785.100 13.747 5.699 o
-4 0 1 34.981 40.417 2.369 123.795 o
-4 0 3 119.865 167.213 5.235 28.631 o
-4 0 4 258.834 327.051 8.412 15.054 o
-4 0 5 44.452 42.599 3.625 76.085 o
-4 0 6 0.515 6.200 1.947 544.290 o
-4 0 7 47.344 65.033 6.247 69.171 o
-4 0 8 1.608 1.134 0.940 336.078 o
-4 0 9 76.704 103.116 10.024 33.276 o
-4 0 10 50.639 54.070 5.839 57.753 o
-4 0 11 210.448 187.121 11.878 18.854 o
-4 0 12 205.181 222.844 13.839 17.125 o
-4 0 13 43.597 51.292 6.257 80.222 o
-4 0 14 54.176 27.767 4.492 83.900 o
-4 0 15 10.495 11.827 2.903 358.040 o
-4 1 1 165.920 205.394 7.133 22.603 o
-4 1 2 9.943 29.392 3.033 211.663 o
-4 1 3 41.483 36.343 2.729 103.286 o
-4 1 4 83.221 82.400 4.081 44.337 o
-4 1 5 104.101 114.240 5.203 39.110 o
-4 1 6 183.931 201.099 7.933 21.884 o
-4 1 7 10.885 21.058 2.356 232.564 o
-4 1 8 29.791 44.400 3.417 118.204 o
-4 1 9 110.633 126.436 6.470 36.275 o
-4 1 10 259.786 247.243 9.528 16.675 o
-4 1 11 211.537 197.633 8.937 20.684 o
-4 1 12 410.954 428.443 58.056 2.594 o
-4 1 13 8.616 8.381 4.155 251.794 o
-4 1 14 68.659 61.600 8.333 50.407 o
-4 1 15 45.602 50.019 6.154 75.281 o
-4 1 16 31.849 22.275 3.886 141.680 o
-4 2 1 6.391 6.771 1.161 261.804 o
-4 2 2 273.200 265.175 6.690 15.923 o
-4 2 3 345.474 398.930 7.501 11.750 o
-4 2 4 276.057 307.807 7.331 15.195 o
-4 2 5 148.909 155.434 8.563 26.119 o
-4 2 6 169.147 167.073 6.338 26.080 o
-4 2 7 18.710 36.761 3.722 145.511 o
-4 2 8 33.421 42.306 3.084 104.455 o
-4 2 9 24.248 33.754 5.023 111.312 o
-4 2 10 212.071 184.240 14.715 16.065 o
-4 2 11 32.361 32.346 3.823 122.689 o
-4 2 12 28.724 32.686 7.667 82.186 o
-4 2 13 52.681 40.011 7.654 61.347 o
-4 2 14 3.281 6.814 1.968 338.324 o
-4 2 15 24.367 24.720 4.314 155.214 o
-4 3 1 262.419 309.394 8.883 14.960 o
-4 3 2 446.883 489.146 9.763 9.252 o
-4 3 3 140.087 141.292 6.212 30.858 o
-4 3 4 57.000 57.915 3.953 65.764 o
-4 3 5 142.310 152.367 6.589 29.169 o
-4 3 6 99.744 113.849 6.850 36.792 o
-4 3 7 0.609 2.019 0.316 492.980 o
-4 3 8 6.998 17.719 1.875 386.378 o
-4 3 9 24.590 24.932 4.791 121.600 o
-4 3 10 201.478 190.705 16.994 15.691 o
-4 3 11 141.101 153.805 16.299 19.207 o
-4 3 12 29.479 22.358 5.994 97.347 o
-4 3 13 13.492 10.706 4.603 192.278 o
-4 3 14 12.748 19.256 6.232 140.236 o
-4 3 15 37.363 49.485 5.972 83.347 o
-4 4 1 239.060 250.750 7.367 18.674 o
-4 4 2 593.465 573.616 15.805 6.784 o
-4 4 3 123.117 119.603 5.737 36.417 o
-4 4 4 23.072 32.702 2.334 141.872 o
-4 4 5 133.743 147.783 5.298 33.608 o
-4 4 6 36.307 36.492 2.603 136.237 o
-4 4 7 126.015 125.774 4.741 34.999 o
-4 4 8 285.462 286.284 9.913 14.895 o
-4 4 9 103.803 100.272 6.622 39.359 o
-4 4 10 46.697 41.233 8.286 58.510 o
-4 4 11 71.608 74.653 10.349 42.195 o
-4 4 12 3.599 6.005 2.978 339.876 o
-4 4 13 12.225 15.058 3.841 251.797 o
-4 4 14 24.816 23.264 5.400 134.470 o
-4 4 15 2.069 5.836 1.294 1025.040 o
-4 5 1 389.088 381.604 11.365 11.104 o
-4 5 2 508.296 489.566 10.180 8.999 o
-4 5 3 306.318 290.152 7.147 14.849 o
-4 5 4 117.053 125.906 4.141 33.174 o
-4 5 5 128.598 131.118 5.084 32.452 o
-4 5 6 47.258 59.736 3.506 84.947 o
-4 5 7 44.779 55.606 4.352 79.246 o
-4 5 8 283.748 253.781 10.049 15.866 o
-4 5 9 262.563 231.152 11.027 17.126 o
-4 5 10 17.208 27.498 3.341 163.508 o
-4 5 11 27.079 25.932 3.912 142.972 o
-4 5 12 35.928 36.867 6.825 66.993 o
-4 5 13 18.470 23.445 5.952 139.106 o
-4 5 14 0.069 0.608 0.447 882.079 o
-4 6 1 23.652 29.894 3.058 119.737 o
-4 6 2 704.020 683.318 15.989 5.989 o
-4 6 3 381.709 378.008 11.180 11.135 o
-4 6 4 547.043 516.501 13.380 7.752 o
-4 6 5 141.645 144.280 8.020 27.868 o
-4 6 6 55.518 46.792 4.012 90.118 o
-4 6 7 31.789 39.422 5.821 102.929 o
-4 6 8 136.839 133.549 8.216 30.724 o
-4 6 9 22.991 26.740 4.989 133.440 o
-4 6 10 149.651 135.572 7.875 30.310 o
-4 6 11 3.093 2.921 1.773 745.752 o
-4 6 12 39.705 36.486 5.903 94.158 o
-4 7 1 50.106 63.045 5.408 74.947 o
-4 7 2 314.677 298.940 12.979 12.575 o
-4 7 3 42.030 42.495 6.027 83.505 o
-4 7 4 151.947 125.778 9.890 26.455 o
-4 7 5 69.408 60.802 9.593 47.127 o
-4 7 6 2.270 3.395 0.637 383.894 o
-4 7 7 6.489 20.811 2.806 265.601 o
-4 7 8 19.404 22.033 2.989 212.658 o
-4 7 9 46.293 31.163 4.128 115.136 o
-4 7 10 71.852 47.583 9.193 49.570 o
-4 7 11 13.458 12.382 4.424 164.828 o
-4 7 12 1.173 1.747 0.576 549.203 o
-4 8 1 325.181 313.718 11.033 13.806 o
-4 8 2 33.379 54.417 5.213 90.139 o
-4 8 3 117.557 119.727 6.259 35.284 o
-4 8 4 165.891 164.808 10.332 24.359 o
-4 8 5 87.163 95.351 6.604 45.420 o
-4 8 6 102.953 75.292 6.635 44.812 o
-4 8 7 85.296 96.450 12.555 29.005 o
-4 8 8 45.094 44.258 6.048 80.944 o
-4 8 9 2.272 8.448 4.625 254.839 o
-4 8 10 66.648 64.449 9.956 45.281 o
-4 8 11 28.370 29.338 5.319 119.100 o
-4 8 12 34.425 20.207 3.634 135.184 o
-4 9 1 2.314 6.480 1.481 388.527 o
-4 9 2 26.287 40.463 4.547 121.233 o
-4 9 3 118.780 88.874 11.951 29.374 o
-4 9 5 75.242 91.877 14.968 26.495 o
-4 9 6 98.062 92.147 8.223 39.118 o
-4 9 7 130.323 120.894 9.048 31.924 o
-4 9 8 67.151 73.186 6.489 55.947 o
-4 9 9 11.637 15.527 8.645 93.947 o
-4 9 10 25.754 30.444 5.730 120.150 o
-4 9 11 35.657 24.992 4.246 117.132 o
-4 10 1 33.327 52.916 4.581 102.239 o
-4 10 2 20.121 33.756 4.342 146.224 o
-4 10 3 27.942 35.112 13.671 42.952 o
-4 10 4 50.150 59.205 5.038 72.833 o
-4 10 6 82.795 79.782 10.210 37.708 o
-4 10 7 1.739 6.378 1.122 413.673 o
-4 10 8 4.726 20.508 4.224 282.222 o
-4 10 10 31.063 22.375 3.932 118.138 o
-4 11 1 71.311 90.547 10.670 38.467 o
-4 11 2 16.630 36.184 6.196 117.858 o
-4 11 3 35.808 43.173 5.061 100.027 o
-4 11 4 18.813 29.416 3.080 185.502 o
-4 11 5 15.984 24.840 4.564 171.709 o
-4 11 6 65.657 57.734 9.616 46.436 o
-4 11 7 99.719 65.531 6.905 44.476 o
-4 11 8 14.333 13.321 2.701 231.986 o
-4 12 3 62.837 70.970 7.260 53.490 o
-3 -12 -3 42.057 40.069 4.447 99.015 o
-3 -12 -2 101.402 87.363 10.754 34.226 o
-3 -12 -1 17.221 35.201 7.047 107.370 o
-3 -12 0 29.972 41.786 7.757 81.488 o
-3 -11 -5 80.623 70.711 6.000 53.417 o
-3 -11 -4 69.678 61.135 6.247 61.797 o
-3 -11 -3 18.011 33.197 7.366 98.732 o
-3 -11 -2 43.897 70.950 11.334 45.457 o
-3 -11 -1 19.509 30.453 7.378 105.950 o
-3 -11 0 19.080 30.064 7.476 101.962 o
-3 -10 -7 165.133 132.747 11.119 24.080 o
-3 -10 -6 150.416 138.192 15.616 19.714 o
-3 -10 -5 35.355 51.724 4.769 99.474 o
-3 -10 -4 66.361 70.496 5.915 59.318 o
-3 -10 -3 63.559 68.426 7.054 60.737 o
-3 -10 -2 303.273 268.204 23.855 9.540 o
-3 -10 -1 7.454 24.132 7.110 132.310 o
-3 -10 0 53.538 56.953 7.165 61.575 o
-3 -9 -8 141.085 125.972 6.917 32.852 o
-3 -9 -7 68.563 62.417 5.341 61.277 o
-3 -9 -6 124.839 122.821 10.622 28.956 o
-3 -9 -5 44.357 47.404 5.042 90.868 o
-3 -9 -4 113.759 98.572 15.861 22.748 o
-3 -9 -3 339.631 293.316 19.098 10.622 o
-3 -9 -2 46.249 50.502 10.620 50.219 o
-3 -9 -1 160.149 149.292 11.824 22.832 o
-3 -9 0 307.762 287.487 12.597 13.909 o
-3 -8 -10 1.363 7.219 2.164 640.716 o
-3 -8 -9 159.612 124.383 8.410 28.910 o
-3 -8 -8 24.646 39.740 4.297 133.569 o
-3 -8 -7 377.496 340.585 17.547 10.082 o
-3 -8 -6 83.491 68.578 6.717 54.456 o
-3 -8 -5 27.347 42.536 5.166 107.491 o
-3 -8 -4 112.938 102.346 11.298 30.235 o
-3 -8 -3 96.202 88.630 15.306 25.490 o
-3 -8 -2 338.637 311.285 28.587 7.275 o
-3 -8 -1 9.181 16.374 3.638 252.127 o
-3 -8 0 247.314 230.056 10.923 17.388 o
-3 -7 -10 64.587 50.265 5.226 71.247 o
-3 -7 -9 42.769 44.780 4.571 99.233 o
-3 -7 -8 34.308 38.905 7.540 80.748 o
-3 -7 -7 21.362 33.691 5.911 119.584 o
-3 -7 -6 114.514 107.661 7.507 38.103 o
-3 -7 -5 22.279 34.363 4.312 137.040 o
-3 -7 -4 249.052 222.884 12.648 16.243 o
-3 -7 -3 17.803 21.916 7.557 100.071 o
-3 -7 -2 533.146 482.729 33.977 4.866 o
-3 -7 -1 264.542 261.147 11.693 14.703 o
-3 -7 0 166.504 189.077 9.828 21.938 o
-3 -6 -11 46.466 48.533 9.479 55.294 o
-3 -6 -10 14.755 19.647 3.600 219.678 o
-3 -6 -9 47.583 56.424 11.129 48.046 o
-3 -6 -8 422.660 403.524 20.739 8.349 o
-3 -6 -7 213.701 210.017 11.912 18.224 o
-3 -6 -6 76.978 85.224 6.749 50.707 o
-3 -6 -5 1.290 1.599 0.755 358.568 o
-3 -6 -4 67.675 86.887 7.935 47.687 o
-3 -6 -3 48.272 58.278 11.847 42.117 o
-3 -6 -2 6.520 10.160 4.686 156.439 o
-3 -6 -1 37.168 44.027 6.199 78.690 o
-3 -6 0 241.086 245.970 11.120 16.707 o
-3 -5 -11 95.781 87.567 7.037 43.503 o
-3 -5 -10 127.605 120.631 9.394 30.579 o
-3 -5 -9 90.831 98.460 6.893 44.609 o
-3 -5 -8 18.907 26.206 2.963 164.779 o
-3 -5 -7 47.658 59.687 5.267 73.750 o
-3 -5 -6 212.257 192.722 9.909 20.742 o
-3 -5 -5 128.301 112.437 5.538 32.031 o
-3 -5 -4 17.978 30.445 2.847 180.575 o
-3 -5 -3 127.677 164.464 8.657 26.979 o
-3 -5 -2 240.058 242.212 10.381 17.131 o
-3 -5 -1 118.341 134.369 6.284 30.273 o
-3 -5 0 60.155 73.809 5.250 59.241 o
-3 -4 -12 32.268 45.624 5.841 92.060 o
-3 -4 -11 38.380 43.063 3.945 98.239 o
-3 -4 -10 82.060 91.080 7.882 44.913 o
-3 -4 -9 86.535 86.654 5.820 50.144 o
-3 -4 -8 299.579 289.984 11.063 14.359 o
-3 -4 -7 28.315 20.443 2.025 109.490 o
-3 -4 -6 146.729 162.297 6.888 27.598 o
-3 -4 -5 68.271 83.918 4.580 55.247 o
-3 -4 -4 54.413 74.949 3.942 75.314 o
-3 -4 -3 22.008 44.469 4.644 106.335 o
-3 -4 -2 13.493 29.251 2.493 220.170 o
-3 -4 -1 3.180 13.178 1.625 335.778 o
-3 -4 0 110.958 130.644 6.345 33.395 o
-3 -3 -13 93.848 86.873 7.429 43.126 o
-3 -3 -12 62.511 69.915 7.867 54.743 o
-3 -3 -11 9.599 20.912 6.774 139.646 o
-3 -3 -10 125.224 102.737 12.186 27.284 o
-3 -3 -9 16.368 13.102 2.858 218.144 o
-3 -3 -8 135.842 142.864 6.395 32.330 o
-3 -3 -7 274.359 275.226 8.619 15.835 o
-3 -3 -6 291.774 316.173 8.293 14.894 o
-3 -3 -5 142.959 173.648 5.718 27.910 o
-3 -3 -4 221.472 259.898 7.701 18.759 o
-3 -3 -3 18.059 37.328 3.907 114.038 o
-3 -3 -2 47.553 62.678 4.237 75.162 o
-3 -3 -1 146.615 154.878 7.217 25.058 o
-3 -3 0 489.352 569.558 12.104 7.789 o
-3 -2 -12 34.831 41.106 6.378 89.365 o
-3 -2 -11 14.579 20.163 3.333 202.839 o
-3 -2 -10 102.380 83.157 6.875 46.253 o
-3 -2 -9 77.743 75.689 6.380 53.257 o
-3 -2 -8 171.691 159.654 6.724 27.412 o
-3 -2 -7 69.991 87.251 4.652 53.380 o
-3 -2 -6 64.090 59.408 3.764 66.127 o
-3 -2 -5 6.678 12.860 1.816 318.312 o
-3 -2 -4 156.687 168.444 6.022 27.022 o
-3 -2 -3 188.829 182.436 6.332 23.131 o
-3 -2 -2 220.671 248.679 9.343 16.259 o
-3 -2 -1 661.514 732.746 16.740 5.657 o
-3 -2 0 1061.960 1169.500 20.917 3.587 o
-3 -1 -13 71.370 66.706 7.370 51.093 o
-3 -1 -12 30.268 37.766 4.846 120.269 o
-3 -1 -11 36.589 29.248 4.666 119.011 o
-3 -1 -10 51.617 47.350 6.640 71.638 o
-3 -1 -9 125.231 109.621 6.632 35.917 o
-3 -1 -8 671.966 662.108 14.722 6.657 o
-3 -1 -7 236.788 228.926 7.649 18.937 o
-3 -1 -6 664.827 695.985 13.417 6.444 o
-3 -1 -5 58.288 67.049 4.410 64.415 o
-3 -1 -4 193.835 220.022 6.963 21.314 o
-3 -1 -3 183.640 211.530 6.657 20.982 o
-3 -1 -2 16.960 27.132 2.613 174.723 o
-3 -1 -1 1335.300 1538.400 16.844 3.022 o
-3 -1 0 149.564 164.373 6.372 28.173 o
-3 0 1 77.110 96.796 4.379 60.125 o
-3 0 2 4.004 9.854 2.691 282.170 o
-3 0 3 32.960 25.956 4.057 53.093 o
-3 0 4 271.000 294.668 7.873 14.675 o
-3 0 6 0.828 10.787 1.824 774.473 o
-3 0 7 13.891 13.873 1.591 191.475 o
-3 0 8 8.608 10.387 2.348 422.144 o
-3 0 9 0.002 0.073 0.015 791.744 o
-3 0 10 130.974 115.927 6.536 31.337 o
-3 0 11 107.730 108.937 5.683 32.999 o
-3 0 12 950.013 907.952 31.462 3.690 o
-3 0 13 2.401 3.115 0.737 464.535 o
-3 0 15 5.837 12.002 4.415 243.971 o
-3 0 16 1.868 12.188 3.224 453.903 o
-3 1 1 60.222 72.368 4.263 57.089 o
-3 1 2 295.717 311.770 9.521 13.645 o
-3 1 3 103.087 111.350 5.680 37.701 o
-3 1 4 161.252 167.915 6.375 21.935 o
-3 1 5 105.607 122.045 5.459 35.944 o
-3 1 6 170.900 176.833 5.888 24.658 o
-3 1 7 99.895 99.358 5.025 42.003 o
-3 1 8 89.023 120.145 5.269 42.156 o
-3 1 9 191.393 183.012 7.575 21.365 o
-3 1 10 33.916 30.913 3.301 113.311 o
-3 1 11 14.147 10.945 1.488 165.194 o
-3 1 12 14.354 20.455 3.130 192.094 o
-3 1 13 21.188 21.251 3.235 173.860 o
-3 1 14 0.328 2.837 0.639 747.382 o
-3 1 15 7.259 12.313 2.490 378.396 o
-3 1 16 145.719 101.887 10.210 27.722 o
-3 2 1 105.379 138.956 5.500 30.576 o
-3 2 2 709.132 721.114 20.528 5.288 o
-3 2 3 96.390 95.403 7.066 30.398 o
-3 2 4 56.614 59.995 7.289 43.173 o
-3 2 5 542.777 569.535 11.940 7.608 o
-3 2 6 23.315 29.103 1.899 148.002 o
-3 2 7 25.458 33.286 2.130 153.294 o
-3 2 8 120.008 127.625 5.201 38.915 o
-3 2 9 347.576 347.683 11.840 11.683 o
-3 2 10 267.267 265.693 8.354 17.401 o
-3 2 11 77.290 79.723 5.020 52.921 o
-3 2 12 83.448 77.616 6.789 48.893 o
-3 2 13 21.810 26.907 4.752 131.310 o
-3 2 14 67.324 78.888 7.818 52.957 o
-3 2 15 16.193 21.736 4.240 173.089 o
-3 2 16 68.115 58.290 7.355 56.277 o
-3 3 1 48.189 57.177 4.137 59.560 o
-3 3 2 464.073 507.905 11.302 8.907 o
-3 3 3 549.083 576.671 12.951 7.318 o
-3 3 4 614.449 725.304 15.379 6.170 o
-3 3 5 149.719 173.458 8.335 24.512 o
-3 3 6 184.657 212.101 8.699 20.187 o
-3 3 7 28.129 30.084 1.970 135.397 o
-3 3 8 36.691 48.548 3.786 94.108 o
-3 3 9 42.079 39.348 3.462 90.271 o
-3 3 10 148.923 166.699 7.928 26.063 o
-3 3 11 136.717 154.590 11.151 25.329 o
-3 3 12 177.850 183.245 13.022 19.815 o
-3 3 13 38.412 42.706 5.946 82.898 o
-3 3 14 15.886 26.902 6.387 131.836 o
-3 3 15 4.165 5.126 1.825 561.880 o
-3 4 1 380.728 440.958 19.724 8.466 o
-3 4 2 99.095 116.415 4.190 37.213 o
-3 4 3 220.230 280.196 10.077 15.652 o
-3 4 4 73.841 97.853 6.910 45.521 o
-3 4 5 18.924 18.362 4.701 174.868 o
-3 4 6 21.626 26.395 2.181 203.026 o
-3 4 7 7.399 15.144 2.127 376.386 o
-3 4 8 198.487 206.129 7.319 21.918 o
-3 4 9 79.537 86.037 6.413 46.363 o
-3 4 10 724.297 749.541 25.154 5.016 o
-3 4 11 22.749 27.749 3.303 121.709 o
-3 4 12 44.411 43.782 6.182 76.772 o
-3 4 13 26.401 17.126 5.770 121.575 o
-3 4 14 83.030 89.840 10.495 36.749 o
-3 4 15 24.281 23.643 4.977 132.147 o
-3 4 16 0.758 2.939 0.816 651.045 o
-3 5 1 39.434 29.741 2.202 55.183 o
-3 5 2 1876.700 1927.650 21.928 2.262 o
-3 5 3 123.936 120.786 4.647 34.655 o
-3 5 4 429.819 467.373 10.880 9.724 o
-3 5 5 3.223 5.268 0.982 348.647 o
-3 5 6 42.581 56.044 3.114 84.498 o
-3 5 7 77.975 85.656 5.242 53.962 o
-3 5 8 919.399 907.000 24.529 4.145 o
-3 5 9 35.277 40.444 6.406 77.629 o
-3 5 10 89.638 77.174 10.324 36.659 o
-3 5 11 199.713 189.907 9.390 21.633 o
-3 5 12 29.893 37.188 5.025 102.374 o
-3 5 13 115.897 101.520 12.255 27.379 o
-3 5 14 142.962 126.142 16.627 18.787 o
-3 5 15 2.860 5.514 2.026 736.120 o
-3 6 1 59.912 74.022 6.615 47.691 o
-3 6 2 399.423 465.339 12.116 9.762 o
-3 6 3 58.293 67.936 7.251 52.453 o
-3 6 4 70.534 80.617 4.229 58.176 o
-3 6 5 127.180 145.140 6.185 31.142 o
-3 6 6 91.371 94.212 5.562 47.211 o
-3 6 7 14.732 19.195 2.422 241.995 o
-3 6 8 264.381 234.812 9.076 18.128 o
-3 6 9 58.004 48.400 4.896 83.923 o
-3 6 10 47.207 35.886 8.598 58.090 o
-3 6 11 49.663 50.247 5.880 64.506 o
-3 6 12 30.111 32.637 4.879 115.396 o
-3 6 13 14.244 19.214 3.186 238.799 o
-3 6 14 47.162 38.002 5.803 83.671 o
-3 7 1 25.604 30.910 3.669 152.349 o
-3 7 2 49.307 79.707 5.797 68.053 o
-3 7 3 214.163 226.432 9.598 18.089 o
-3 7 4 97.192 101.524 5.654 39.591 o
-3 7 5 48.311 52.721 3.797 70.546 o
-3 7 6 84.283 81.598 5.044 54.019 o
-3 7 7 12.996 16.176 1.878 223.559 o
-3 7 8 38.407 44.456 4.322 104.082 o
-3 7 9 28.073 31.019 5.792 104.997 o
-3 7 10 33.588 28.197 5.542 116.471 o
-3 7 11 19.570 33.178 7.139 103.829 o
-3 7 12 14.076 19.646 3.154 229.153 o
-3 7 13 41.867 42.128 5.995 83.088 o
-3 8 1 4.810 11.225 2.638 279.892 o
-3 8 2 127.252 196.837 19.271 15.557 o
-3 8 3 117.877 113.478 6.309 36.790 o
-3 8 4 52.823 64.816 5.491 70.465 o
-3 8 5 76.048 81.508 5.777 43.408 o
-3 8 6 12.941 19.375 2.889 217.333 o
-3 8 7 8.874 11.032 4.444 194.569 o
-3 8 8 52.625 50.083 4.555 84.742 o
-3 8 9 29.118 30.404 3.714 124.319 o
-3 8 10 4.113 2.790 1.809 226.098 o
-3 8 11 43.527 32.993 7.852 74.194 o
-3 8 12 28.480 37.445 5.915 89.387 o
-3 9 1 13.065 25.794 3.742 210.698 o
-3 9 2 33.110 42.198 6.339 93.091 o
-3 9 3 15.713 18.397 5.116 114.001 o
-3 9 4 276.205 254.758 15.604 13.515 o
-3 9 5 44.775 43.107 5.083 94.011 o
-3 9 6 62.275 48.075 6.014 67.674 o
-3 9 7 37.438 56.856 6.297 71.514 o
-3 9 8 38.879 47.630 7.173 76.697 o
-3 9 9 43.813 50.934 8.757 56.077 o
-3 9 10 64.979 46.807 8.956 52.690 o
-3 9 11 53.695 49.565 7.650 56.696 o
-3 9 12 66.489 44.071 5.977 65.550 o
-3 10 1 43.921 43.417 6.830 72.206 o
-3 10 2 118.081 116.876 15.338 22.801 o
-3 10 3 136.234 126.866 10.462 27.612 o
-3 10 4 16.587 26.031 4.712 170.673 o
-3 10 5 5.470 8.808 1.764 233.663 o
-3 10 6 10.156 11.041 3.208 257.323 o
-3 10 7 19.464 35.467 4.763 120.207 o
-3 10 8 22.846 39.412 6.563 98.057 o
-3 10 9 2.303 9.331 1.850 240.667 o
-3 10 10 111.757 95.390 10.263 31.258 o
-3 10 11 14.315 20.986 3.961 192.084 o
-3 11 2 5.725 18.530 3.550 232.081 o
-3 11 3 39.687 54.826 4.898 83.178 o
-3 11 4 13.035 31.868 3.658 190.681 o
-3 11 5 16.408 30.868 3.589 169.925 o
-3 11 6 29.822 30.443 3.757 141.446 o
-3 11 7 2.121 9.389 3.866 178.685 o
-3 11 8 0.057 0.360 0.076 666.545 o
-3 11 9 3.991 9.679 2.846 488.535 o
-3 12 1 48.955 62.654 9.007 55.628 o
-3 12 2 7.264 21.086 4.788 183.376 o
-3 12 3 9.084 21.970 4.872 191.306 o
-3 12 4 24.361 31.184 5.566 132.369 o
-3 12 5 28.672 29.563 4.237 120.361 o
-3 12 6 17.721 20.169 4.273 180.263 o
-3 12 7 61.558 45.590 5.594 68.363 o
-3 13 1 67.574 60.229 6.701 55.651 o
-3 13 2 85.102 95.144 8.129 40.975 o
-2 -13 -2 14.396 12.181 3.275 244.865 o
-2 -13 -1 17.430 18.919 3.901 161.428 o
-2 -13 0 67.326 62.721 5.824 61.249 o
-2 -12 -5 0.380 3.647 1.202 651.561 o
-2 -12 -4 4.938 16.175 3.948 305.030 o
-2 -12 -3 68.588 74.330 10.579 40.638 o
-2 -12 -2 36.896 43.303 7.678 74.969 o
-2 -12 -1 3.852 17.402 5.027 217.301 o
-2 -12 0 20.205 30.509 5.972 134.238 o
-2 -11 -8 48.602 30.085 4.888 94.819 o
-2 -11 -7 32.472 31.924 3.175 137.184 o
-2 -11 -6 173.162 147.871 8.355 25.929 o
-2 -11 -5 34.894 40.263 4.212 107.430 o
-2 -11 -4 27.652 30.871 4.551 120.546 o
-2 -11 -3 11.219 20.843 5.696 158.852 o
-2 -11 -2 158.052 150.700 16.775 17.793 o
-2 -11 -1 5.936 11.748 4.321 225.994 o
-2 -11 0 82.139 81.193 10.081 37.034 o
-2 -10 -9 37.634 31.213 8.190 75.219 o
-2 -10 -8 107.307 111.748 13.373 27.098 o
-2 -10 -7 89.990 83.898 5.324 50.024 o
-2 -10 -6 36.975 47.706 6.076 86.962 o
-2 -10 -5 110.160 119.325 10.687 31.421 o
-2 -10 -4 95.093 111.838 9.345 35.372 o
-2 -10 -3 221.202 203.538 12.746 17.149 o
-2 -10 -2 52.113 57.200 6.560 71.512 o
-2 -10 -1 84.090 59.881 8.722 47.264 o
-2 -10 0 259.517 282.754 36.007 5.783 o
-2 -9 -11 12.239 13.129 3.138 253.280 o
-2 -9 -10 50.832 54.291 8.160 60.703 o
-2 -9 -9 117.474 120.891 9.169 32.584 o
-2 -9 -8 237.499 204.507 11.903 17.345 o
-2 -9 -7 147.850 117.338 10.122 27.816 o
-2 -9 -6 102.103 128.542 10.509 31.216 o
-2 -9 -5 23.332 31.574 5.315 136.574 o
-2 -9 -4 90.716 99.069 16.190 23.377 o
-2 -9 -3 22.249 34.018 5.204 133.964 o
-2 -9 -2 798.545 747.297 26.131 4.712 o
-2 -9 -1 46.344 52.709 5.435 79.341 o
-2 -9 0 36.794 25.235 6.116 93.915 o
-2 -8 -12 78.434 47.347 6.372 59.055 o
-2 -8 -11 33.523 35.106 4.422 113.724 o
-2 -8 -10 24.192 23.453 4.063 148.488 o
-2 -8 -9 16.625 24.881 4.468 178.239 o
-2 -8 -8 41.786 39.986 3.945 105.977 o
-2 -8 -7 94.060 90.459 9.233 37.454 o
-2 -8 -6 34.006 35.466 5.326 85.024 o
-2 -8 -5 31.716 39.538 5.794 77.810 o
-2 -8 -4 79.213 86.257 12.893 29.987 o
-2 -8 -3 47.023 57.948 10.837 49.370 o
-2 -8 -2 104.616 112.540 9.574 33.234 o
-2 -8 -1 15.484 25.748 4.704 173.716 o
-2 -8 0 395.857 359.287 11.373 11.246 o
-2 -7 -12 1.247 3.704 3.654 259.901 o
-2 -7 -11 8.912 8.228 2.039 493.333 o
-2 -7 -10 14.222 18.952 3.857 214.424 o
-2 -7 -9 97.030 81.028 8.192 42.013 o
-2 -7 -8 289.067 251.120 29.507 7.738 o
-2 -7 -7 245.566 235.443 22.898 10.434 o
-2 -7 -6 84.563 78.550 6.738 46.138 o
-2 -7 -5 121.141 151.875 21.138 14.732 o
-2 -7 -4 26.311 55.941 10.224 58.538 o
-2 -7 -3 43.539 47.537 9.348 60.475 o
-2 -7 -2 145.462 154.717 10.642 23.573 o
-2 -7 -1 10.939 23.831 2.912 232.396 o
-2 -7 0 196.087 202.140 8.938 21.139 o
-2 -6 -13 1.151 5.058 1.808 588.562 o
-2 -6 -12 1.471 3.955 1.024 662.299 o
-2 -6 -11 10.685 10.342 2.474 226.989 o
-2 -6 -10 256.703 223.945 11.238 17.131 o
-2 -6 -9 148.254 134.800 12.068 25.005 o
-2 -6 -8 46.217 43.095 6.564 72.120 o
-2 -6 -7 9.213 25.406 3.667 210.120 o
-2 -6 -6 155.100 175.107 10.383 23.378 o
-2 -6 -5 82.972 97.007 10.223 37.469 o
-2 -6 -4 194.861 210.428 18.971 13.317 o
-2 -6 -3 46.411 50.444 9.206 56.990 o
-2 -6 -2 290.849 265.636 13.039 12.653 o
-2 -6 -1 283.623 317.059 11.433 13.093 o
-2 -6 0 156.920 167.005 6.787 23.860 o
-2 -5 -13 15.449 23.467 5.529 148.359 o
-2 -5 -12 23.327 14.034 2.364 213.072 o
-2 -5 -11 117.802 107.170 7.035 37.080 o
-2 -5 -10 13.267 14.860 2.031 223.113 o
-2 -5 -9 60.305 70.587 6.619 58.773 o
-2 -5 -8 7.962 3.742 0.716 139.135 o
-2 -5 -7 37.708 44.813 3.420 103.402 o
-2 -5 -6 118.273 120.989 8.162 28.634 o
-2 -5 -5 58.514 61.094 6.092 61.685 o
-2 -5 -4 101.336 127.822 8.171 32.757 o
-2 -5 -3 80.848 108.808 7.233 39.008 o
-2 -5 -2 17.216 27.599 2.622 161.646 o
-2 -5 -1 31.357 32.639 2.358 77.774 o
-2 -5 0 155.637 173.743 7.977 21.874 o
-2 -4 -13 13.127 22.055 3.680 205.911 o
-2 -4 -12 160.715 133.863 8.747 27.352 o
-2 -4 -11 90.124 72.232 5.234 52.351 o
-2 -4 -10 324.165 289.991 21.858 9.806 o
-2 -4 -9 9.083 12.419 2.200 265.178 o
-2 -4 -8 76.400 93.540 6.734 47.702 o
-2 -4 -7 44.153 59.755 3.717 76.107 o
-2 -4 -6 49.853 48.696 3.171 59.175 o
-2 -4 -5 114.982 136.602 5.757 34.364 o
-2 -4 -4 98.236 136.656 5.702 37.142 o
-2 -4 -3 89.021 138.086 8.183 33.695 o
-2 -4 -2 496.894 498.045 14.832 7.596 o
-2 -4 -1 36.036 43.404 3.981 76.819 o
-2 -4 0 452.282 464.129 9.608 7.932 o
-2 -3 -13 41.845 49.568 7.229 75.696 o
-2 -3 -12 34.370 35.446 5.146 99.806 o
-2 -3 -11 74.121 73.263 6.055 59.166 o
-2 -3 -10 22.987 35.728 5.033 126.389 o
-2 -3 -9 139.398 146.807 8.752 27.879 o
-2 -3 -8 272.853 262.427 8.748 15.905 o
-2 -3 -7 9.666 9.334 1.282 234.778 o
-2 -3 -6 177.526 210.463 6.901 22.030 o
-2 -3 -5 172.635 208.071 6.936 21.869 o
-2 -3 -4 817.751 913.867 15.588 5.038 o
-2 -3 -3 138.620 151.759 7.420 29.461 o
-2 -3 -2 56.186 69.386 5.055 52.103 o
-2 -3 -1 60.377 80.601 6.094 54.941 o
-2 -3 0 721.941 883.104 26.401 4.377 o
-2 -2 -14 50.631 33.603 5.646 82.011 o
-2 -2 -13 12.674 23.702 5.258 170.841 o
-2 -2 -12 52.953 59.730 6.343 71.249 o
-2 -2 -11 48.497 47.856 3.772 89.269 o
-2 -2 -10 26.621 29.987 4.085 138.561 o
-2 -2 -9 64.498 63.998 4.870 67.144 o
-2 -2 -8 379.175 436.813 11.548 10.726 o
-2 -2 -7 105.975 119.764 5.626 36.886 o
-2 -2 -6 46.635 64.081 3.608 73.285 o
-2 -2 -5 20.759 36.979 3.917 138.861 o
-2 -2 -4 610.252 650.554 11.864 6.908 o
-2 -2 -3 18.594 23.170 2.993 149.101 o
-2 -2 -2 154.435 141.934 11.495 20.134 o
-2 -2 -1 2.198 6.051 2.013 256.587 o
-2 -1 -14 188.497 169.954 17.498 15.454 o
-2 -1 -13 16.027 18.487 3.370 223.053 o
-2 -1 -12 46.679 52.459 6.261 81.047 o
-2 -1 -11 234.977 222.525 12.592 16.648 o
-2 -1 -10 851.293 719.290 18.405 5.278 o
-2 -1 -9 9.894 11.637 2.554 235.920 o
-2 -1 -8 445.659 500.996 11.762 9.481 o
-2 -1 -7 79.263 79.718 4.783 48.275 o
-2 -1 -6 530.121 554.323 12.469 7.817 o
-2 -1 -5 48.471 71.180 5.799 64.888 o
-2 -1 -4 371.780 423.103 8.237 11.570 o
-2 -1 -3 416.843 460.011 10.229 9.735 o
-2 -1 -2 1656.170 1782.960 39.905 2.022 o
-2 -1 -1 1497.050 1757.600 38.743 2.037 o
-2 -1 0 1643.480 1753.650 31.048 2.225 o
-2 0 1 43.382 59.370 9.006 50.202 o
-2 0 2 138.946 119.243 14.955 17.276 o
-2 0 3 854.976 943.078 11.014 5.091 o
-2 0 4 4.064 2.374 0.933 881.925 o
-2 0 5 1.608 1.821 0.465 246.022 o
-2 0 6 135.561 138.692 10.453 26.387 o
-2 0 7 48.158 60.988 16.092 21.600 o
-2 0 8 108.483 137.042 9.694 30.715 o
-2 0 9 1.630 1.264 0.384 306.405 o
-2 0 10 96.376 72.501 6.192 32.628 o
-2 0 11 0.729 0.830 0.265 493.011 o
-2 0 12 78.740 65.673 7.383 53.054 o
-2 0 13 184.757 174.527 9.325 23.304 o
-2 0 14 0.001 0.006 0.002 393.661 o
-2 0 15 3.319 13.634 2.588 533.989 o
-2 0 16 33.409 32.640 4.369 117.384 o
-2 1 1 510.400 571.848 15.854 7.067 o
-2 1 2 1704.890 1754.020 101.277 0.753 o
-2 1 3 1270.250 1331.320 14.106 3.401 o
-2 1 4 27.578 13.034 4.173 52.300 o
-2 1 5 90.650 85.596 8.992 34.525 o
-2 1 6 334.592 326.612 13.993 11.288 o
-2 1 7 47.583 57.263 5.387 73.395 o
-2 1 8 478.786 506.073 19.056 7.096 o
-2 1 9 485.047 495.281 22.077 6.882 o
-2 1 10 6.283 8.057 1.114 243.934 o
-2 1 11 190.102 179.278 11.350 20.714 o
-2 1 12 442.190 410.004 17.238 8.638 o
-2 1 13 17.110 23.552 3.480 153.232 o
-2 1 14 6.132 9.077 2.329 498.144 o
-2 1 15 23.724 32.506 3.945 152.054 o
-2 1 16 6.120 10.079 1.899 274.631 o
-2 2 1 55.297 59.052 5.873 62.120 o
-2 2 2 2705.430 2681.160 65.591 1.055 o
-2 2 3 142.609 172.677 17.413 16.749 o
-2 2 4 500.066 591.793 37.498 4.067 o
-2 2 5 136.884 158.732 7.897 28.245 o
-2 2 6 140.920 165.530 6.867 24.985 o
-2 2 7 43.286 53.332 4.472 87.404 o
-2 2 8 39.674 47.405 3.569 90.702 o
-2 2 9 111.516 111.734 5.264 37.864 o
-2 2 10 27.353 24.306 2.634 125.569 o
-2 2 11 48.629 54.507 5.203 79.806 o
-2 2 12 108.750 98.791 7.313 42.618 o
-2 2 13 75.135 85.719 6.828 51.445 o
-2 2 14 51.988 61.656 5.322 68.947 o
-2 2 15 2.360 10.051 4.830 269.194 o
-2 2 16 76.226 73.120 5.013 59.231 o
-2 3 1 79.898 87.135 7.722 44.189 o
-2 3 2 97.096 87.883 2.648 40.306 o
-2 3 3 93.148 133.377 10.665 29.177 o
-2 3 4 602.539 696.040 41.267 3.465 o
-2 3 5 25.579 33.624 3.492 134.280 o
-2 3 6 20.977 12.148 1.470 137.958 o
-2 3 7 318.165 356.180 10.060 12.308 o
-2 3 8 176.600 198.471 5.954 23.257 o
-2 3 9 319.311 318.087 9.054 13.918 o
-2 3 10 379.542 422.153 12.034 10.571 o
-2 3 11 24.474 27.263 3.510 135.052 o
-2 3 12 52.631 63.224 6.033 68.946 o
-2 3 13 3.768 5.858 4.023 236.506 o
-2 3 14 69.929 76.214 7.482 50.003 o
-2 3 15 9.583 18.501 3.341 254.084 o
-2 4 1 312.828 345.685 8.360 13.265 o
-2 4 2 3020.990 3265.290 55.752 1.047 o
-2 4 3 498.039 482.338 11.016 8.663 o
-2 4 4 1337.460 1558.690 61.567 1.529 o
-2 4 5 49.805 62.004 6.522 59.533 o
-2 4 6 227.863 246.272 7.693 17.199 o
-2 4 7 9.381 10.398 2.106 353.167 o
-2 4 8 970.365 1041.530 25.043 3.823 o
-2 4 9 205.424 200.056 9.271 21.076 o
-2 4 10 113.597 127.757 7.778 33.767 o
-2 4 11 164.976 169.018 9.200 24.921 o
-2 4 12 5.102 5.618 1.143 334.675 o
-2 4 13 101.132 103.465 7.521 37.097 o
-2 4 14 21.802 33.675 3.230 123.857 o
-2 4 15 17.527 21.456 3.542 204.457 o
-2 4 16 28.125 30.840 5.282 112.294 o
-2 5 1 160.783 191.607 6.238 22.735 o
-2 5 2 691.111 747.346 17.502 5.426 o
-2 5 3 1007.060 1123.580 18.002 3.923 o
-2 5 4 165.599 199.993 6.780 23.925 o
-2 5 5 52.370 60.062 3.270 75.699 o
-2 5 6 258.937 262.075 8.316 16.837 o
-2 5 7 199.215 186.697 7.944 21.862 o
-2 5 8 689.972 684.337 11.873 6.452 o
-2 5 9 43.483 59.361 4.505 82.083 o
-2 5 10 1354.220 1355.740 23.884 3.142 o
-2 5 11 67.777 68.219 5.369 62.121 o
-2 5 12 219.499 202.685 9.044 20.454 o
-2 5 13 67.182 73.059 5.142 58.330 o
-2 5 14 45.555 43.404 7.690 68.250 o
-2 5 15 30.543 31.253 5.797 107.681 o
-2 6 1 25.375 42.202 7.605 82.728 o
-2 6 2 543.120 653.283 14.914 6.671 o
-2 6 3 200.795 195.952 6.611 20.414 o
-2 6 4 501.272 503.264 15.477 7.610 o
-2 6 5 33.824 41.117 3.711 110.402 o
-2 6 6 175.930 163.477 7.719 23.678 o
-2 6 8 66.467 77.490 5.098 57.250 o
-2 6 9 40.465 42.702 5.166 97.196 o
-2 6 10 229.495 236.401 11.726 16.845 o
-2 6 11 14.313 12.549 2.552 246.054 o
-2 6 12 77.105 82.408 7.064 45.767 o
-2 6 13 247.364 215.592 9.605 18.325 o
-2 6 14 83.859 101.376 10.742 34.347 o
-2 6 15 37.755 25.891 4.522 117.592 o
-2 7 1 422.283 440.089 12.082 9.915 o
-2 7 2 118.018 128.650 4.967 36.799 o
-2 7 3 31.319 44.390 3.476 112.839 o
-2 7 4 221.833 233.084 9.950 18.002 o
-2 7 5 46.844 57.417 4.977 77.298 o
-2 7 6 19.575 27.782 4.398 158.137 o
-2 7 7 40.664 39.711 4.671 91.926 o
-2 7 8 386.039 340.441 15.954 10.630 o
-2 7 9 29.388 39.862 5.537 82.693 o
-2 7 10 3.379 5.146 1.687 236.078 o
-2 7 11 35.698 33.369 4.803 109.210 o
-2 7 12 21.519 30.713 3.528 164.510 o
-2 7 13 12.982 22.200 3.426 228.533 o
-2 8 1 61.624 87.370 4.845 57.658 o
-2 8 2 2.259 3.135 0.817 248.015 o
-2 8 3 21.231 46.569 6.035 101.454 o
-2 8 4 81.097 95.468 8.003 40.113 o
-2 8 5 11.742 21.806 3.328 221.537 o
-2 8 6 137.006 119.038 7.651 32.955 o
-2 8 7 302.772 248.669 13.961 13.943 o
-2 8 8 298.598 263.352 14.210 13.233 o
-2 8 9 71.454 85.558 13.738 29.864 o
-2 8 10 44.455 49.970 6.473 79.036 o
-2 8 11 10.488 21.209 3.758 230.214 o
-2 8 12 75.662 83.597 6.821 50.066 o
-2 9 1 204.712 199.321 10.209 19.738 o
-2 9 2 159.688 153.803 10.486 24.039 o
-2 9 3 40.669 38.716 7.772 71.332 o
-2 9 4 61.288 60.017 4.945 50.404 o
-2 9 5 32.340 49.002 7.504 69.635 o
-2 9 6 101.323 97.666 8.265 38.740 o
-2 9 7 0.263 4.605 1.083 463.730 o
-2 9 8 77.228 80.126 11.295 36.208 o
-2 9 9 19.568 33.075 9.535 59.576 o
-2 9 10 167.609 157.649 10.683 22.418 o
-2 9 11 49.324 63.732 5.991 68.970 o
-2 9 12 65.220 60.520 7.976 52.048 o
-2 10 1 8.091 24.325 8.459 106.443 o
-2 10 2 181.817 139.623 10.719 23.221 o
-2 10 3 24.878 34.448 4.537 101.209 o
-2 10 4 71.889 54.761 5.689 74.168 o
-2 10 5 0.321 1.027 0.185 381.007 o
-2 10 6 27.224 29.834 5.455 113.913 o
-2 10 7 16.070 24.193 6.210 105.985 o
-2 10 8 9.329 29.054 6.248 126.784 o
-2 10 9 3.807 17.516 3.844 178.997 o
-2 10 10 9.935 18.094 3.080 215.276 o
-2 10 11 43.733 44.019 6.800 75.907 o
-2 11 1 51.337 50.742 6.718 68.852 o
-2 11 2 137.096 141.058 9.859 26.916 o
-2 11 3 68.036 85.994 5.838 53.394 o
-2 11 4 31.269 36.375 4.156 112.288 o
-2 11 5 39.458 44.534 4.538 104.825 o
-2 11 6 109.645 93.577 10.448 32.440 o
-2 11 7 39.115 51.198 5.893 79.884 o
-2 11 8 0.524 1.996 0.502 306.733 o
-2 11 9 55.687 60.184 5.694 66.805 o
-2 12 2 7.101 24.775 4.059 220.940 o
-2 12 3 18.852 29.889 3.464 166.366 o
-2 12 4 93.332 71.545 5.164 53.584 o
-2 12 5 39.045 40.873 4.788 93.432 o
-2 12 6 8.581 21.514 3.432 274.785 o
-2 12 7 25.279 32.503 5.003 121.344 o
-2 12 8 7.813 8.794 2.590 385.174 o
-2 13 1 29.346 28.548 3.741 138.767 o
-1 -13 -4 3.923 12.557 3.214 323.103 o
-1 -13 -3 19.192 20.090 4.681 157.430 o
-1 -13 -2 54.878 53.840 7.937 63.177 o
-1 -13 -1 144.798 127.527 16.946 17.902 o
-1 -13 0 27.776 24.515 3.615 151.805 o
-1 -12 -6 146.276 123.199 8.144 30.122 o
-1 -12 -5 16.211 25.021 5.614 150.732 o
-1 -12 -4 89.739 77.002 10.441 37.836 o
-1 -12 -3 9.047 20.490 5.340 186.594 o
-1 -12 -2 6.126 9.651 2.829 372.493 o
-1 -12 -1 1.948 9.039 1.861 746.877 o
-1 -12 0 6.518 12.243 2.195 333.946 o
-1 -11 -9 25.318 15.666 5.383 138.909 o
-1 -11 -8 32.401 39.095 7.053 86.207 o
-1 -11 -7 6.161 12.882 2.756 381.214 o
-1 -11 -6 138.933 135.629 9.880 27.744 o
-1 -11 -5 216.452 178.750 9.691 20.725 o
-1 -11 -4 247.810 260.101 19.272 11.982 o
-1 -11 -3 34.396 38.872 5.126 92.729 o
-1 -11 -2 469.793 434.832 28.324 6.165 o
-1 -11 -1 48.976 52.032 6.380 68.528 o
-1 -11 0 50.441 61.712 9.852 50.662 o
-1 -10 -11 7.042 11.120 3.157 364.966 o
-1 -10 -10 17.993 14.273 3.166 232.453 o
-1 -10 -9 35.349 26.063 12.319 45.886 o
-1 -10 -8 270.988 238.140 13.243 15.220 o
-1 -10 -7 35.479 32.923 10.000 61.283 o
-1 -10 -6 272.461 241.706 11.723 15.730 o
-1 -10 -5 95.861 90.850 12.635 30.355 o
-1 -10 -4 147.292 128.474 10.140 27.007 o
-1 -10 -3 134.704 130.061 10.316 29.132 o
-1 -10 -2 644.089 586.255 22.001 6.034 o
-1 -10 -1 55.819 57.771 8.644 44.729 o
-1 -10 0 12.964 16.565 2.768 134.445 o
-1 -9 -12 11.421 22.268 4.552 196.096 o
-1 -9 -11 8.579 8.539 3.254 374.180 o
-1 -9 -10 41.828 36.973 9.613 60.338 o
-1 -9 -9 31.298 24.764 7.003 93.959 o
-1 -9 -8 341.788 319.195 15.721 11.582 o
-1 -9 -7 176.293 159.256 9.322 23.446 o
-1 -9 -6 32.651 34.194 4.935 77.702 o
-1 -9 -5 195.118 197.508 18.410 14.098 o
-1 -9 -4 217.900 252.115 18.147 13.291 o
-1 -9 -3 40.907 57.806 11.013 47.717 o
-1 -9 -2 7.587 15.159 2.669 296.453 o
-1 -9 -1 298.082 272.252 12.861 13.475 o
-1 -9 0 623.248 603.926 22.394 5.867 o
-1 -8 -12 10.860 11.671 2.624 303.124 o
-1 -8 -11 17.280 23.824 4.222 171.064 o
-1 -8 -10 115.582 118.619 16.307 21.320 o
-1 -8 -9 87.273 75.246 9.428 41.215 o
-1 -8 -8 30.259 39.727 5.783 102.060 o
-1 -8 -7 22.592 22.865 4.335 121.476 o
-1 -8 -6 19.864 23.797 4.953 149.777 o
-1 -8 -5 0.011 0.026 0.039 572.978 o
-1 -8 -4 92.742 104.391 8.816 35.356 o
-1 -8 -3 20.291 28.232 3.810 113.102 o
-1 -8 -2 222.773 270.532 12.183 15.945 o
-1 -8 -1 135.905 153.422 7.606 28.093 o
-1 -8 0 221.241 241.051 12.787 15.432 o
-1 -7 -13 31.738 12.296 3.485 166.315 o
-1 -7 -12 7.999 10.197 3.455 308.975 o
-1 -7 -11 0.719 8.273 1.994 427.774 o
-1 -7 -10 57.259 60.869 7.781 60.288 o
-1 -7 -9 5.736 12.868 5.017 200.838 o
-1 -7 -8 20.322 25.233 5.920 127.317 o
-1 -7 -7 52.053 50.008 6.332 56.132 o
-1 -7 -6 185.050 193.729 18.608 14.154 o
-1 -7 -5 139.017 132.433 13.760 21.613 o
-1 -7 -4 12.034 21.336 5.305 155.129 o
-1 -7 -3 7.660 13.690 3.314 141.624 o
-1 -7 -2 28.368 42.877 5.443 90.913 o
-1 -7 -1 50.135 40.825 5.001 85.880 o
-1 -7 0 46.722 61.468 3.072 82.721 o
-1 -6 -14 14.937 21.861 4.701 164.291 o
-1 -6 -13 10.934 10.404 2.160 321.014 o
-1 -6 -12 7.269 12.385 3.611 313.331 o
-1 -6 -11 85.327 85.305 11.279 34.769 o
-1 -6 -10 42.915 49.173 7.194 74.259 o
-1 -6 -9 9.498 6.081 4.198 85.774 o
-1 -6 -8 58.626 57.810 5.880 67.731 o
-1 -6 -7 8.471 6.558 1.634 88.963 o
-1 -6 -6 130.327 185.844 11.752 23.451 o
-1 -6 -5 38.508 43.399 7.330 68.661 o
-1 -6 -4 4.837 13.041 3.347 215.396 o
-1 -6 -3 145.237 161.566 14.552 18.447 o
-1 -6 -2 79.415 103.217 6.849 39.411 o
-1 -6 -1 89.212 86.882 10.013 29.982 o
-1 -6 0 72.116 86.138 4.036 49.957 o
-1 -5 -14 164.969 159.549 14.522 19.807 o
-1 -5 -13 10.667 6.962 4.624 205.884 o
-1 -5 -12 259.970 215.938 11.055 17.196 o
-1 -5 -11 117.647 99.962 12.182 29.768 o
-1 -5 -10 150.192 153.484 14.928 19.544 o
-1 -5 -9 181.654 180.154 8.066 23.085 o
-1 -5 -8 58.429 63.629 7.495 47.676 o
-1 -5 -7 12.444 17.139 2.123 237.112 o
-1 -5 -6 82.350 75.332 6.840 45.357 o
-1 -5 -5 79.085 88.901 7.548 41.203 o
-1 -5 -4 312.897 391.239 20.954 9.282 o
-1 -5 -3 85.207 88.418 8.625 26.431 o
-1 -5 -2 18.407 23.265 5.030 92.923 o
-1 -5 0 149.179 146.107 5.470 28.141 o
-1 -4 -14 1.751 8.587 1.806 496.567 o
-1 -4 -13 6.953 14.005 4.074 238.243 o
-1 -4 -12 116.665 97.035 7.412 36.854 o
-1 -4 -11 314.429 289.292 10.874 14.311 o
-1 -4 -10 93.295 94.721 5.953 47.867 o
-1 -4 -9 16.581 12.872 1.619 98.538 o
-1 -4 -8 238.847 249.237 11.179 16.587 o
-1 -4 -7 64.914 79.041 4.774 53.994 o
-1 -4 -6 266.477 301.177 11.514 13.448 o
-1 -4 -5 52.471 60.883 7.153 52.898 o
-1 -4 -4 19.788 30.013 4.411 117.796 o
-1 -4 -2 369.337 347.896 15.146 8.828 o
-1 -4 -1 220.344 229.047 13.143 12.958 o
-1 -4 0 1538.710 1820.860 34.531 2.169 o
-1 -3 -14 13.680 22.237 3.872 198.189 o
-1 -3 -13 68.417 61.276 5.749 67.163 o
-1 -3 -12 57.564 54.048 4.567 75.651 o
-1 -3 -11 38.191 50.818 4.557 92.853 o
-1 -3 -10 583.733 567.755 16.149 7.418 o
-1 -3 -9 37.533 45.016 3.997 101.127 o
-1 -3 -8 52.901 52.149 6.821 55.879 o
-1 -3 -7 133.033 153.522 7.815 27.060 o
-1 -3 -6 191.041 238.435 14.433 15.950 o
-1 -3 -5 84.799 91.289 6.465 39.630 o
-1 -3 -4 695.218 877.563 33.556 3.780 o
-1 -3 -3 887.917 1050.270 23.013 3.980 o
-1 -3 -2 819.613 886.905 26.190 4.189 o
-1 -3 -1 359.989 343.920 11.661 8.961 o
-1 -3 0 690.933 760.554 13.002 6.185 o
-1 -2 -15 3.987 12.996 3.377 331.266 o
-1 -2 -14 86.176 108.374 12.131 29.948 o
-1 -2 -13 11.083 16.370 2.797 304.008 o
-1 -2 -12 52.550 49.854 4.812 84.186 o
-1 -2 -11 1.760 3.956 0.752 663.709 o
-1 -2 -10 440.906 433.494 12.344 9.835 o
-1 -2 -9 246.288 231.551 9.562 16.429 o
-1 -2 -8 316.554 340.380 9.114 13.533 o
-1 -2 -7 11.556 8.314 1.982 279.962 o
-1 -2 -6 1098.830 1257.720 25.464 3.334 o
-1 -2 -5 63.907 78.489 4.124 54.509 o
-1 -2 -4 586.164 713.281 19.199 6.032 o
-1 -2 -3 208.799 264.032 12.202 16.745 o
-1 -2 -2 172.992 193.414 9.513 20.278 o
-1 -2 -1 678.937 745.044 13.264 6.105 o
-1 -2 0 2640.050 2850.550 51.235 1.251 o
-1 -1 -15 0.580 2.410 0.450 523.225 o
-1 -1 -14 20.461 30.956 5.016 136.612 o
-1 -1 -13 40.357 41.625 6.150 84.172 o
-1 -1 -12 7.436 8.279 1.441 359.886 o
-1 -1 -11 91.271 92.053 6.158 48.882 o
-1 -1 -10 241.145 217.391 7.708 19.593 o
-1 -1 -9 189.190 219.677 8.152 20.527 o
-1 -1 -8 527.396 588.639 11.553 7.805 o
-1 -1 -7 348.865 406.032 9.589 11.208 o
-1 -1 -6 311.835 340.715 11.391 12.339 o
-1 -1 -5 88.733 121.246 5.228 35.412 o
-1 -1 -4 875.508 1026.080 20.675 4.296 o
-1 -1 -3 417.898 508.400 12.237 8.437 o
-1 -1 -2 47.825 58.363 5.777 62.155 o
-1 -1 -1 113.684 90.986 5.845 28.057 o
-1 -1 0 15802.700 16141.100 119.208 0.221 o
-1 0 1 328.460 378.970 10.898 11.765 o
-1 0 2 104.843 87.530 5.181 32.433 o
-1 0 3 1302.940 1283.460 31.091 2.569 o
-1 0 4 166.729 189.034 12.209 19.176 o
-1 0 5 197.947 266.188 16.389 13.206 o
-1 0 6 4106.210 4964.880 54.396 0.816 o
-1 0 7 543.657 694.297 25.590 5.269 o
-1 0 8 507.488 625.925 13.362 7.428 o
-1 0 9 85.305 101.253 5.729 37.372 o
-1 0 10 340.638 395.363 12.117 11.472 o
-1 0 11 461.172 467.650 17.692 8.147 o
-1 0 12 122.786 120.609 11.573 29.792 o
-1 0 13 5.389 2.047 4.389 330.314 o
-1 0 14 8.307 19.334 3.374 307.882 o
-1 0 15 4.224 7.638 1.724 325.442 o
-1 0 16 39.131 34.309 4.429 112.890 o
-1 1 1 1974.420 1900.120 114.032 0.483 o
-1 1 2 1912.910 1912.270 29.644 2.127 o
-1 1 3 277.634 303.238 14.195 12.529 o
-1 1 4 1268.520 1279.660 31.908 2.811 o
-1 1 5 454.622 466.907 28.716 5.532 o
-1 1 6 528.920 540.000 17.531 7.074 o
-1 1 7 133.155 153.458 7.399 28.154 o
-1 1 8 204.217 199.555 9.858 19.092 o
-1 1 9 100.568 103.146 6.279 33.973 o
-1 1 10 25.140 26.606 4.222 118.578 o
-1 1 11 31.036 37.279 4.089 92.974 o
-1 1 12 53.629 42.536 12.905 41.901 o
-1 1 13 213.465 203.638 15.165 16.831 o
-1 1 14 29.632 30.680 4.849 136.856 o
-1 1 15 44.272 42.769 5.820 91.040 o
-1 1 16 128.208 122.798 8.581 31.090 o
-1 2 1 73.550 55.802 2.236 36.819 o
-1 2 2 82.520 68.293 5.475 45.978 o
-1 2 3 454.148 449.064 17.744 7.930 o
-1 2 4 62.168 66.460 4.591 55.242 o
-1 2 5 96.864 123.966 6.536 34.177 o
-1 2 6 175.092 211.762 13.608 16.910 o
-1 2 7 435.220 440.648 17.235 7.992 o
-1 2 8 221.700 242.184 16.522 14.001 o
-1 2 9 309.143 331.869 14.873 11.863 o
-1 2 10 524.528 531.945 16.606 7.645 o
-1 2 11 150.396 154.339 7.840 25.589 o
-1 2 12 88.522 81.318 11.633 34.033 o
-1 2 13 85.041 77.297 6.300 50.041 o
-1 2 14 25.880 29.673 5.422 129.142 o
-1 2 15 9.497 10.351 4.084 213.945 o
-1 2 16 31.178 39.474 3.870 118.871 o
-1 3 1 250.634 239.826 7.445 16.534 o
-1 3 2 4005.240 4694.100 156.209 0.323 o
-1 3 3 146.815 153.751 13.408 18.161 o
-1 3 4 802.087 968.818 20.603 4.442 o
-1 3 5 439.132 473.418 17.341 7.694 o
-1 3 6 686.308 757.728 20.156 5.371 o
-1 3 7 34.953 48.824 3.344 80.652 o
-1 3 8 333.729 359.011 9.336 13.069 o
-1 3 9 418.775 441.300 16.888 8.721 o
-1 3 10 165.622 170.700 10.541 22.495 o
-1 3 11 52.233 45.655 3.937 69.310 o
-1 3 12 55.703 67.607 6.447 56.331 o
-1 3 13 16.774 22.337 3.956 171.386 o
-1 3 14 40.962 46.216 8.859 60.078 o
-1 3 15 15.553 24.258 3.370 210.125 o
-1 3 16 95.255 96.665 14.385 26.900 o
-1 4 1 115.868 130.705 12.809 16.834 o
-1 4 2 1608.010 1827.860 31.632 2.234 o
-1 4 3 2715.090 3150.980 213.007 0.214 o
-1 4 4 1405.380 1527.310 26.424 2.720 o
-1 4 5 179.555 209.775 15.705 16.202 o
-1 4 6 379.679 408.078 19.124 8.494 o
-1 4 7 92.108 119.215 5.568 37.311 o
-1 4 8 315.987 364.508 11.804 11.843 o
-1 4 9 3.072 4.641 0.813 389.500 o
-1 4 10 1333.780 1343.300 23.795 3.134 o
-1 4 11 48.783 48.934 4.527 86.750 o
-1 4 12 263.529 236.135 9.551 17.563 o
-1 4 13 51.103 55.210 6.883 60.369 o
-1 4 14 50.808 43.788 4.972 86.665 o
-1 4 15 46.996 58.168 4.941 82.157 o
-1 5 1 856.539 881.956 47.377 2.580 o
-1 5 2 3066.340 3613.440 178.343 0.282 o
-1 5 3 321.134 355.508 13.246 11.617 o
-1 5 4 1337.920 1472.720 28.729 2.679 o
-1 5 5 39.695 53.279 3.849 77.158 o
-1 5 6 61.316 72.594 4.105 66.025 o
-1 5 7 88.826 72.543 5.262 55.397 o
-1 5 8 187.553 193.593 7.435 23.354 o
-1 5 9 469.867 511.198 12.756 8.813 o
-1 5 10 195.451 167.414 7.563 23.264 o
-1 5 11 286.250 259.099 8.100 16.671 o
-1 5 12 30.473 40.561 4.028 107.453 o
-1 5 13 63.791 77.615 5.175 55.759 o
-1 5 14 65.358 69.686 7.223 51.538 o
-1 5 15 17.417 26.584 3.504 150.876 o
-1 6 1 410.260 404.280 11.710 10.068 o
-1 6 2 571.932 656.170 25.224 5.376 o
-1 6 3 244.881 289.013 15.108 13.025 o
-1 6 4 167.449 182.819 9.679 22.571 o
-1 6 5 122.636 116.531 5.155 39.790 o
-1 6 6 147.720 174.249 6.483 25.825 o
-1 6 7 45.324 53.404 4.253 83.175 o
-1 6 8 1320.230 1278.490 41.057 2.407 o
-1 6 9 30.682 37.154 4.322 124.621 o
-1 6 10 553.594 533.121 16.510 7.613 o
-1 6 11 42.787 49.038 3.876 97.658 o
-1 6 12 63.182 67.146 5.075 66.629 o
-1 6 13 27.055 32.017 5.021 120.370 o
-1 6 14 99.062 96.588 9.310 37.087 o
-1 7 1 163.646 189.221 6.254 24.860 o
-1 7 2 47.105 69.313 4.965 66.454 o
-1 7 3 112.250 118.066 5.987 34.639 o
-1 7 4 293.073 318.574 8.665 13.870 o
-1 7 5 66.387 76.556 3.996 62.912 o
-1 7 6 276.705 279.035 9.515 15.350 o
-1 7 7 316.173 272.169 11.108 14.311 o
-1 7 8 477.369 421.559 11.585 9.826 o
-1 7 9 56.018 56.040 4.287 80.961 o
-1 7 10 53.067 63.442 4.549 77.788 o
-1 7 11 65.386 84.007 4.956 59.124 o
-1 7 12 25.279 32.621 4.069 141.331 o
-1 7 13 54.210 52.783 5.792 73.960 o
-1 8 1 703.183 696.138 14.799 6.034 o
-1 8 2 269.103 271.870 8.176 16.055 o
-1 8 3 25.257 34.605 3.453 115.671 o
-1 8 4 329.751 296.971 9.987 13.129 o
-1 8 5 228.827 217.183 8.573 19.192 o
-1 8 6 49.694 51.213 4.526 82.301 o
-1 8 7 33.062 47.687 4.575 96.263 o
-1 8 8 260.983 241.051 11.223 16.717 o
-1 8 9 7.637 19.237 4.713 203.270 o
-1 8 10 21.193 35.177 4.117 134.587 o
-1 8 11 81.280 86.300 7.698 44.442 o
-1 8 12 29.944 25.332 6.835 101.709 o
-1 9 1 100.004 92.703 7.139 34.835 o
-1 9 2 79.566 73.688 7.049 46.791 o
-1 9 3 99.759 82.895 7.374 42.730 o
-1 9 4 5.585 17.150 3.684 247.795 o
-1 9 5 70.749 72.121 6.363 51.468 o
-1 9 6 168.525 162.675 10.839 22.745 o
-1 9 7 555.859 466.001 20.753 7.219 o
-1 9 8 211.885 198.361 18.250 14.077 o
-1 9 9 11.398 11.180 4.100 126.678 o
-1 9 10 65.497 66.264 11.716 39.109 o
-1 9 11 30.559 36.839 4.917 111.926 o
-1 9 12 17.911 35.464 5.848 125.044 o
-1 10 1 495.154 470.165 13.596 8.849 o
-1 10 2 385.546 374.801 26.254 7.306 o
-1 10 3 46.122 50.346 5.536 57.874 o
-1 10 4 83.663 84.516 7.964 40.584 o
-1 10 5 51.180 47.881 8.129 57.810 o
-1 10 6 86.096 66.887 7.396 50.543 o
-1 10 7 61.696 58.584 8.527 48.405 o
-1 10 8 41.913 55.387 6.772 72.704 o
-1 10 9 1.934 3.820 1.172 249.324 o
-1 10 10 98.082 103.837 8.280 37.737 o
-1 10 11 52.139 53.252 7.195 65.569 o
-1 11 2 156.009 145.151 7.599 28.655 o
-1 11 3 36.533 33.258 3.630 92.394 o
-1 11 4 146.472 123.095 9.284 30.481 o
-1 11 5 10.704 23.196 4.935 104.740 o
-1 11 6 29.785 27.433 6.165 90.597 o
-1 11 7 11.783 21.303 4.215 161.630 o
-1 11 8 23.288 35.560 4.988 134.042 o
-1 11 9 38.238 48.244 5.400 88.451 o
-1 12 1 98.435 97.486 6.696 42.410 o
-1 12 2 17.424 25.697 3.371 202.300 o
-1 12 3 31.309 39.305 3.154 113.845 o
-1 12 4 19.756 28.547 3.551 187.556 o
-1 12 5 1.814 6.367 1.957 342.002 o
-1 12 6 12.236 25.576 5.546 151.009 o
-1 12 7 27.623 41.020 6.558 82.666 o
-1 12 8 51.905 59.635 7.539 59.653 o
-1 12 9 48.639 47.502 5.893 78.091 o
-1 13 1 4.650 18.075 7.793 110.989 o
-1 13 2 143.871 129.956 11.203 25.083 o
-1 13 3 0.840 8.252 2.440 217.471 o
-1 13 4 45.674 43.416 4.442 91.911 o
-1 13 5 49.076 55.541 7.089 66.224 o
-1 13 6 81.670 70.779 7.626 48.133 o
-1 13 7 95.837 72.990 7.076 44.739 o
0 -13 -4 197.953 192.169 15.026 16.338 o
0 -13 -3 39.969 41.915 7.169 74.172 o
0 -13 -2 26.489 30.768 6.170 105.095 o
0 -13 -1 83.606 80.223 9.807 38.862 o
0 -12 -9 47.442 20.347 5.051 99.422 o
0 -12 -7 11.529 16.112 3.009 291.722 o
0 -12 -6 71.096 81.658 7.495 50.102 o
0 -12 -5 71.843 62.726 8.843 47.604 o
0 -12 -4 45.660 62.294 9.723 50.987 o
0 -12 -3 78.957 76.114 10.892 37.951 o
0 -12 -2 105.169 131.148 14.581 22.939 o
0 -12 -1 44.907 49.042 6.407 74.682 o
0 -12 0 52.018 64.212 9.557 49.525 o
0 -11 -10 9.471 17.508 4.417 229.008 o
0 -11 -9 52.038 27.429 21.316 19.629 o
0 -11 -8 43.946 45.057 8.231 67.318 o
0 -11 -7 4.700 12.636 3.034 422.416 o
0 -11 -6 87.416 75.642 7.738 46.273 o
0 -11 -5 28.817 34.567 7.512 89.055 o
0 -11 -4 9.154 19.635 4.470 241.746 o
0 -11 -3 196.620 172.679 12.008 20.082 o
0 -11 -2 34.698 29.104 4.997 120.096 o
0 -11 -1 12.042 23.849 8.551 99.385 o
0 -10 -10 9.907 13.576 4.706 222.892 o
0 -10 -9 151.835 140.884 9.773 26.047 o
0 -10 -8 141.470 142.144 10.560 25.657 o
0 -10 -7 63.603 61.954 7.190 58.207 o
0 -10 -6 32.397 41.894 6.175 91.262 o
0 -10 -5 304.828 279.805 15.991 11.987 o
0 -10 -4 152.678 151.805 15.809 18.960 o
0 -10 -3 102.503 85.614 6.500 45.420 o
0 -10 -2 506.215 461.973 13.523 8.772 o
0 -10 -1 19.716 23.919 7.272 108.559 o
0 -10 0 517.310 517.309 28.777 5.483 o
0 -9 -12 105.449 67.350 8.212 40.292 o
0 -9 -11 82.971 55.971 23.189 15.304 o
0 -9 -9 13.515 20.384 4.273 195.766 o
0 -9 -8 244.170 229.492 14.053 15.133 o
0 -9 -7 2.953 13.754 3.637 406.358 o
0 -9 -6 176.554 166.603 12.537 20.274 o
0 -9 -5 100.032 90.634 9.295 37.183 o
0 -9 -4 348.514 313.313 22.732 8.787 o
0 -9 -3 285.418 253.869 12.591 14.170 o
0 -9 -2 115.396 122.677 12.612 25.506 o
0 -9 -1 582.814 539.947 43.482 3.392 o
0 -8 -13 0.372 5.731 3.673 605.970 o
0 -8 -12 15.889 16.646 3.068 244.428 o
0 -8 -11 122.349 85.518 7.274 37.283 o
0 -8 -10 40.110 47.714 13.723 38.156 o
0 -8 -9 57.624 50.722 8.510 57.935 o
0 -8 -8 528.007 490.678 20.404 7.061 o
0 -8 -7 263.933 253.299 14.915 14.238 o
0 -8 -6 234.857 252.088 14.483 14.704 o
0 -8 -5 151.129 158.197 16.219 18.089 o
0 -8 -4 50.707 71.452 9.819 47.351 o
0 -8 -3 133.123 137.048 12.939 23.109 o
0 -8 -2 388.072 381.815 22.159 7.913 o
0 -8 -1 270.334 304.675 17.630 11.471 o
0 -8 0 203.445 217.244 16.902 13.793 o
0 -7 -14 2.655 7.859 2.804 643.081 o
0 -7 -13 7.087 13.308 2.312 415.090 o
0 -7 -12 17.960 21.924 3.423 196.318 o
0 -7 -11 108.700 93.435 10.023 34.028 o
0 -7 -10 89.509 77.647 11.666 34.066 o
0 -7 -9 53.877 55.684 9.372 51.924 o
0 -7 -8 67.364 72.072 10.116 42.021 o
0 -7 -7 8.670 15.898 7.888 121.147 o
0 -7 -6 263.086 300.741 21.204 9.929 o
0 -7 -5 58.327 85.074 11.088 40.678 o
0 -7 -4 189.342 227.254 16.767 14.489 o
0 -7 -3 232.341 243.294 16.410 13.113 o
0 -7 -2 499.096 539.500 42.428 3.597 o
0 -7 -1 284.477 327.137 23.095 8.721 o
0 -6 -14 27.866 18.622 10.288 69.203 o
0 -6 -13 48.272 45.115 5.737 74.534 o
0 -6 -12 158.827 120.685 10.680 24.315 o
0 -6 -11 64.231 61.063 7.967 55.752 o
0 -6 -10 261.885 231.080 20.733 11.220 o
0 -6 -9 346.128 335.780 15.650 10.829 o
0 -6 -8 215.917 195.699 11.831 17.763 o
0 -6 -7 234.641 238.761 17.464 12.263 o
0 -6 -6 238.700 245.029 18.007 12.188 o
0 -6 -5 66.767 83.621 10.016 43.133 o
0 -6 -4 75.788 90.019 9.975 38.983 o
0 -6 -3 40.731 47.415 6.998 69.384 o
0 -6 -2 538.768 600.112 42.965 3.390 o
0 -6 -1 363.247 424.717 23.372 7.615 o
0 -6 0 28.447 55.984 4.210 84.295 o
0 -5 -15 191.637 153.032 11.835 20.408 o
0 -5 -14 53.712 49.809 11.465 42.592 o
0 -5 -13 15.690 19.343 2.644 235.507 o
0 -5 -12 72.313 67.677 5.358 63.947 o
0 -5 -11 19.260 23.264 3.650 184.632 o
0 -5 -10 801.991 731.932 20.184 5.161 o
0 -5 -9 12.886 13.636 3.788 267.744 o
0 -5 -8 189.841 219.500 9.218 20.336 o
0 -5 -7 112.881 130.587 7.135 33.287 o
0 -5 -6 164.678 168.642 9.506 23.295 o
0 -5 -5 7.345 10.250 2.198 479.281 o
0 -5 -4 323.779 403.351 15.582 9.783 o
0 -5 -3 351.088 400.895 12.360 10.856 o
0 -5 -2 188.634 236.028 5.808 19.714 o
0 -5 -1 119.272 108.834 7.948 31.238 o
0 -4 -14 69.744 83.760 7.763 47.408 o
0 -4 -13 23.981 30.734 4.192 154.239 o
0 -4 -12 181.590 176.591 12.866 19.588 o
0 -4 -11 281.479 280.538 10.381 14.873 o
0 -4 -10 414.898 399.913 18.574 8.739 o
0 -4 -9 125.703 160.751 8.551 28.881 o
0 -4 -8 229.044 231.530 9.592 17.065 o
0 -4 -7 9.587 21.765 3.429 240.929 o
0 -4 -6 339.186 356.214 11.327 11.644 o
0 -4 -5 73.079 100.498 8.652 38.623 o
0 -4 -4 429.722 409.551 22.891 7.188 o
0 -4 -3 331.063 355.610 12.363 11.668 o
0 -4 -2 524.368 570.696 9.886 8.213 o
0 -4 -1 291.700 313.883 7.536 13.984 o
0 -4 0 948.599 984.469 15.664 4.547 o
0 -3 -15 43.311 44.709 7.102 73.565 o
0 -3 -14 3.373 12.726 3.166 451.441 o
0 -3 -13 50.001 47.440 5.402 79.637 o
0 -3 -12 68.299 56.261 4.071 77.269 o
0 -3 -11 55.157 67.160 4.374 70.322 o
0 -3 -10 37.655 47.283 3.562 106.603 o
0 -3 -9 21.833 33.446 3.184 142.403 o
0 -3 -8 153.424 154.299 7.936 26.621 o
0 -3 -7 518.002 553.677 19.615 6.642 o
0 -3 -6 329.806 381.760 8.494 12.524 o
0 -3 -5 325.690 354.586 13.712 10.881 o
0 -3 -4 5.652 11.597 4.508 322.146 o
0 -3 -3 648.719 777.956 26.201 4.615 o
0 -3 -2 1636.570 1756.270 20.460 2.568 o
0 -3 -1 2121.020 2218.660 15.861 2.061 o
0 -2 -15 13.047 21.929 5.303 160.786 o
0 -2 -14 39.565 42.053 4.656 99.031 o
0 -2 -13 25.698 30.328 3.589 146.139 o
0 -2 -12 98.787 115.027 6.728 35.636 o
0 -2 -11 21.744 23.677 2.670 182.592 o
0 -2 -10 177.218 174.899 6.728 26.091 o
0 -2 -9 231.484 255.404 9.342 17.347 o
0 -2 -8 176.146 156.074 7.847 24.712 o
0 -2 -7 76.796 93.787 4.833 53.152 o
0 -2 -6 1676.200 1718.890 19.124 2.537 o
0 -2 -5 169.877 208.739 9.028 20.581 o
0 -2 -4 955.973 1078.440 14.289 4.304 o
0 -2 -3 110.952 114.744 10.238 29.205 o
0 -2 -2 1958.840 1900.090 32.811 1.976 o
0 -2 -1 1066.360 1144.200 73.672 1.366 o
0 -2 0 3573.350 3894.640 20.085 1.239 o
0 -1 -15 19.171 24.126 5.832 128.883 o
0 -1 -14 18.923 25.562 5.953 136.318 o
0 -1 -13 62.678 74.507 8.188 48.645 o
0 -1 -12 123.286 113.768 7.591 34.550 o
0 -1 -11 25.737 27.431 3.244 157.715 o
0 -1 -10 260.878 282.025 11.614 14.102 o
0 -1 -9 50.532 46.495 4.113 85.936 o
0 -1 -8 286.594 341.265 9.944 13.054 o
0 -1 -7 485.347 518.215 11.783 8.315 o
0 -1 -6 5126.370 5848.970 68.990 0.620 o
0 -1 -5 560.616 602.971 8.816 7.645 o
0 -1 -4 428.987 525.962 7.682 9.197 o
0 -1 -3 1240.660 1370.210 13.362 3.573 o
0 -1 -2 575.492 667.401 22.933 5.815 o
0 -1 -1 1524.130 1684.800 33.121 2.350 o
0 0 2 10.932 10.379 1.088 371.875 o
0 0 4 165.309 194.665 5.078 26.351 o
0 0 5 104.866 131.739 6.600 36.507 o
0 0 6 1103.390 1256.670 48.497 2.132 o
0 0 7 367.667 453.020 12.459 9.626 o
0 0 8 147.650 198.304 8.074 23.406 o
0 0 9 52.344 63.940 5.085 66.363 o
0 0 10 262.402 268.517 10.528 15.275 o
0 0 11 3.788 7.271 1.967 707.530 o
0 0 12 49.214 32.370 4.265 137.021 o
0 0 13 81.127 62.316 15.287 28.602 o
0 0 14 0.110 14.639 4.188 342.309 o
0 0 15 105.476 99.656 8.480 36.214 o
0 0 16 72.021 69.071 7.567 48.799 o
0 1 1 1531.620 1646.560 43.888 2.002 o
0 1 2 578.388 675.713 8.563 7.681 o
0 1 3 1240.260 1394.310 17.703 3.401 o
0 1 4 426.403 512.588 40.615 3.895 o
0 1 5 560.951 529.717 29.900 4.952 o
0 1 6 5118.190 5684.820 216.197 0.181 o
0 1 7 487.958 501.136 13.081 8.191 o
0 1 8 287.762 329.690 10.256 13.092 o
0 1 9 50.360 44.672 5.464 78.580 o
0 1 10 260.092 281.164 12.761 13.607 o
0 1 11 25.049 28.369 4.409 137.463 o
0 1 12 123.390 127.627 12.038 26.317 o
0 1 13 62.189 61.700 11.888 37.456 o
0 1 14 19.322 28.172 5.864 136.363 o
0 1 15 18.860 30.504 4.680 140.633 o
0 2 0 3590.160 3972.490 57.088 0.928 o
0 2 1 1063.890 1038.190 17.434 4.035 o
0 2 2 1957.670 1902.220 142.344 0.435 o
0 2 3 109.637 109.942 10.231 29.398 o
0 2 4 952.239 988.094 35.933 3.050 o
0 2 5 171.022 214.216 19.327 13.152 o
0 2 6 1669.470 1644.060 60.623 1.432 o
0 2 7 77.559 87.576 7.856 45.600 o
0 2 8 176.904 172.966 8.990 23.052 o
0 2 9 228.499 241.707 7.753 18.437 o
0 2 10 174.998 171.240 12.411 20.695 o
0 2 11 21.765 24.390 4.255 152.775 o
0 2 12 99.595 110.237 9.054 32.159 o
0 2 13 26.536 37.124 5.960 107.059 o
0 2 14 39.738 37.465 5.975 90.216 o
0 2 15 13.591 25.273 4.347 182.712 o
0 3 2 1640.700 1662.100 31.600 2.288 o
0 3 3 646.651 727.046 49.630 2.635 o
0 3 4 5.493 13.182 2.871 468.483 o
0 3 5 324.729 380.423 21.442 8.399 o
0 3 6 329.804 376.920 10.758 11.965 o
0 3 7 519.164 543.948 18.499 6.856 o
0 3 8 154.684 149.631 6.379 28.450 o
0 3 9 21.893 30.884 2.938 149.093 o
0 3 10 37.371 50.516 4.289 98.589 o
0 3 11 54.230 70.515 8.295 52.184 o
0 3 12 68.981 53.129 7.884 58.975 o
0 3 13 50.852 68.390 10.984 44.706 o
0 3 14 3.409 8.171 10.185 94.513 o
0 3 15 43.883 59.421 8.456 60.728 o
0 4 0 955.772 986.315 42.422 2.746 o
0 4 1 295.691 326.217 25.161 7.959 o
0 4 2 527.794 544.628 12.194 8.018 o
0 4 3 330.989 344.474 12.804 11.632 o
0 4 4 428.885 387.636 22.946 7.249 o
0 4 5 71.630 108.567 6.690 42.097 o
0 4 6 340.218 347.746 9.900 12.126 o
0 4 7 9.987 21.715 1.800 302.078 o
0 4 8 228.342 248.892 9.093 16.973 o
0 4 9 125.333 145.958 6.490 32.522 o
0 4 10 414.924 390.675 13.066 10.252 o
0 4 11 278.815 276.882 11.406 14.460 o
0 4 12 181.669 195.220 13.527 18.540 o
0 4 13 24.098 27.765 5.174 140.320 o
0 4 14 70.022 74.278 7.406 50.188 o
0 4 15 1.407 7.573 3.089 653.308 o
0 5 1 120.446 129.702 8.189 29.637 o
0 5 2 187.191 299.014 27.149 8.271 o
0 5 3 352.010 382.417 10.101 11.614 o
0 5 4 321.239 359.219 9.456 11.761 o
0 5 5 7.849 13.675 1.433 492.845 o
0 5 6 164.394 165.998 5.880 26.630 o
0 5 7 115.031 133.887 5.793 34.978 o
0 5 8 188.380 217.742 8.930 20.566 o
0 5 9 12.604 17.119 3.078 282.159 o
0 5 10 802.370 766.733 22.869 4.833 o
0 5 11 19.401 26.910 3.452 181.028 o
0 5 12 74.134 70.218 5.341 63.521 o
0 5 13 15.457 24.716 3.569 193.761 o
0 5 14 53.434 63.748 17.475 24.533 o
0 5 15 192.532 163.945 13.114 18.990 o
0 6 0 29.043 58.260 4.974 79.253 o
0 6 1 363.610 377.568 12.995 10.764 o
0 6 2 541.278 578.622 16.019 6.906 o
0 6 3 41.737 70.709 5.204 72.215 o
0 6 4 75.805 94.813 4.384 54.087 o
0 6 5 66.946 88.626 6.876 53.918 o
0 6 6 240.355 247.333 8.956 16.856 o
0 6 7 236.724 266.563 9.976 15.600 o
0 6 8 217.394 215.453 11.159 17.817 o
0 6 9 348.169 388.595 15.484 10.494 o
0 6 10 258.894 250.775 13.005 15.045 o
0 6 11 63.037 62.567 5.216 67.883 o
0 6 12 160.455 153.940 7.667 26.200 o
0 6 13 49.221 53.349 6.211 69.257 o
0 6 14 28.187 27.968 5.938 118.833 o
0 7 1 283.522 327.869 10.455 13.287 o
0 7 2 498.049 558.015 16.995 7.220 o
0 7 3 233.143 238.172 7.188 17.995 o
0 7 4 188.722 218.880 6.654 21.544 o
0 7 5 58.974 64.726 4.334 74.562 o
0 7 6 264.823 281.517 10.337 14.864 o
0 7 7 8.618 18.786 2.250 318.265 o
0 7 8 67.485 74.594 4.913 60.019 o
0 7 9 53.350 59.777 4.645 74.559 o
0 7 10 90.552 93.104 5.513 48.901 o
0 7 11 108.255 110.240 6.607 39.596 o
0 7 12 17.308 29.634 3.561 173.759 o
0 7 13 6.907 21.181 6.634 150.802 o
0 8 0 205.164 214.209 16.808 13.934 o
0 8 1 268.337 301.707 8.865 15.278 o
0 8 2 388.515 370.593 8.751 11.504 o
0 8 3 133.528 139.600 6.693 31.268 o
0 8 4 50.347 61.248 4.046 76.891 o
0 8 5 149.015 144.576 6.463 29.475 o
0 8 6 234.929 238.615 8.763 18.285 o
0 8 7 262.626 241.084 10.408 16.995 o
0 8 8 525.455 467.297 12.697 8.594 o
0 8 9 57.116 51.469 4.340 80.988 o
0 8 10 40.144 51.215 3.998 96.526 o
0 8 11 121.644 111.384 8.413 33.047 o
0 8 12 16.026 31.613 3.937 176.729 o
0 9 1 585.842 556.918 12.718 7.454 o
0 9 2 115.369 119.116 5.919 36.500 o
0 9 3 283.892 249.179 7.722 16.378 o
0 9 4 347.705 312.550 11.947 12.665 o
0 9 5 98.846 102.210 5.849 43.715 o
0 9 6 176.161 176.862 7.476 24.635 o
0 9 7 3.041 8.014 4.432 383.450 o
0 9 8 244.365 234.923 16.579 13.578 o
0 9 9 13.634 32.393 3.863 178.795 o
0 9 10 8.364 24.565 4.028 249.775 o
0 9 11 83.221 80.962 9.095 40.823 o
0 10 0 522.380 448.048 31.797 5.158 o
0 10 1 19.749 30.919 3.052 178.044 o
0 10 2 499.835 449.400 13.054 8.919 o
0 10 3 102.192 82.112 7.568 43.124 o
0 10 4 151.736 159.142 9.625 25.852 o
0 10 5 303.903 293.116 13.335 12.969 o
0 10 6 32.549 36.551 4.494 112.273 o
0 10 7 64.465 63.730 7.117 58.344 o
0 10 8 141.401 135.915 8.326 28.883 o
0 10 9 152.325 169.216 15.083 19.022 o
0 10 11 23.794 29.990 3.427 164.191 o
0 11 1 11.974 28.212 2.915 229.511 o
0 11 2 34.276 39.078 3.072 132.079 o
0 11 3 196.691 174.110 11.869 20.170 o
0 11 4 8.875 25.317 3.670 250.933 o
0 11 5 27.633 29.679 5.043 122.219 o
0 11 6 88.902 77.188 6.333 50.504 o
0 11 7 4.616 20.916 4.094 272.940 o
0 11 9 52.050 49.058 7.082 68.015 o
0 11 10 9.682 20.732 3.906 241.572 o
0 12 0 51.997 68.955 6.585 62.333 o
0 12 1 45.376 55.194 5.391 79.030 o
0 12 2 105.237 107.345 7.007 37.414 o
0 12 3 78.297 83.844 6.130 51.617 o
0 12 4 45.826 56.035 5.022 78.735 o
0 12 5 71.869 72.619 9.799 42.856 o
0 12 6 71.593 90.015 10.482 39.254 o
0 12 7 11.626 20.991 3.362 252.719 o
0 12 8 26.212 33.137 5.520 118.605 o
0 12 9 48.275 46.218 5.525 81.667 o
0 13 1 82.879 76.181 9.015 41.425 o
0 13 2 26.584 43.457 6.976 88.153 o
0 13 3 40.156 57.962 8.063 63.251 o
0 13 4 199.160 170.670 13.573 17.933 o
0 13 5 46.669 47.315 4.717 88.128 o
1 -13 -5 49.196 57.947 8.281 59.134 o
1 -13 -4 47.117 48.447 7.734 67.468 o
1 -13 -3 0.825 4.849 1.274 517.232 o
1 -13 -2 144.070 130.435 9.268 27.605 o
1 -13 -1 4.594 11.880 2.314 477.187 o
1 -12 -7 27.909 33.389 4.297 113.361 o
1 -12 -6 12.218 24.165 5.564 152.322 o
1 -12 -5 1.915 4.241 1.303 584.283 o
1 -12 -4 20.137 25.656 6.385 130.119 o
1 -12 -3 31.293 37.117 7.736 76.218 o
1 -12 -2 17.483 16.198 3.301 233.423 o
1 -12 -1 98.344 98.716 8.432 38.433 o
1 -11 -10 39.632 39.419 6.698 82.526 o
1 -11 -9 37.384 40.731 5.795 88.596 o
1 -11 -8 22.816 27.776 4.518 152.904 o
1 -11 -7 11.727 11.068 2.648 267.032 o
1 -11 -6 29.117 29.779 4.692 105.820 o
1 -11 -5 11.080 14.109 4.076 143.082 o
1 -11 -4 146.578 138.551 11.205 26.764 o
1 -11 -3 36.255 27.661 3.257 101.922 o
1 -11 -2 155.501 135.644 16.353 18.788 o
1 -11 -1 12.905 13.630 4.604 202.576 o
1 -10 -12 22.355 11.916 3.205 213.211 o
1 -10 -11 52.217 35.874 7.365 69.872 o
1 -10 -10 99.019 82.858 11.114 33.223 o
1 -10 -9 2.009 1.718 0.452 604.728 o
1 -10 -8 41.335 34.023 7.797 73.077 o
1 -10 -7 61.121 53.323 6.731 57.537 o
1 -10 -6 86.380 73.575 8.269 46.609 o
1 -10 -5 52.814 63.058 7.711 56.568 o
1 -10 -4 84.427 87.189 9.792 35.893 o
1 -10 -3 45.525 52.086 5.980 54.139 o
1 -10 -2 386.138 355.210 14.644 10.774 o
1 -10 -1 494.409 463.698 20.558 7.471 o
1 -9 -12 17.516 23.469 4.600 167.071 o
1 -9 -11 30.422 15.329 6.982 101.847 o
1 -9 -10 64.674 53.512 8.931 51.263 o
1 -9 -9 11.280 9.757 1.941 219.685 o
1 -9 -8 211.848 208.468 25.906 9.714 o
1 -9 -7 555.097 462.777 21.816 7.021 o
1 -9 -6 169.307 181.968 13.173 19.814 o
1 -9 -5 72.290 75.145 12.252 32.529 o
1 -9 -4 5.336 10.706 4.504 227.269 o
1 -9 -3 98.311 90.828 9.068 37.849 o
1 -9 -2 79.523 63.214 5.834 52.629 o
1 -9 -1 99.447 86.684 6.385 36.810 o
1 -8 -13 69.836 54.344 5.801 60.932 o
1 -8 -12 30.224 25.363 3.483 149.166 o
1 -8 -11 83.114 64.199 7.325 48.734 o
1 -8 -10 21.038 27.571 5.081 127.602 o
1 -8 -9 7.836 14.552 4.789 226.451 o
1 -8 -8 260.664 252.287 15.895 13.897 o
1 -8 -7 33.368 37.039 6.210 88.806 o
1 -8 -6 49.224 45.143 6.933 70.358 o
1 -8 -5 226.554 206.380 13.333 16.453 o
1 -8 -4 327.887 295.040 21.817 9.111 o
1 -8 -3 24.545 22.401 4.794 110.333 o
1 -8 -2 268.269 263.803 13.685 13.759 o
1 -8 -1 698.792 677.832 13.712 6.195 o
1 -7 -14 39.265 34.285 5.722 94.543 o
1 -7 -13 54.635 44.073 4.625 84.253 o
1 -7 -12 24.878 28.055 4.050 147.967 o
1 -7 -11 65.623 76.182 8.263 49.031 o
1 -7 -10 53.075 53.864 5.718 75.294 o
1 -7 -9 55.297 54.421 5.775 73.730 o
1 -7 -8 477.875 470.488 27.801 6.157 o
1 -7 -7 316.759 295.200 20.177 10.282 o
1 -7 -6 276.496 263.351 16.117 12.598 o
1 -7 -5 66.196 72.061 7.661 51.361 o
1 -7 -4 292.874 321.296 21.298 9.425 o
1 -7 -3 113.488 123.856 8.917 30.107 o
1 -7 -2 46.823 71.455 4.775 66.811 o
1 -7 -1 162.774 200.459 10.543 21.076 o
1 -6 -14 99.285 77.655 9.773 37.703 o
1 -6 -13 26.507 31.847 4.090 132.407 o
1 -6 -12 62.912 60.561 6.080 63.965 o
1 -6 -11 42.159 49.785 6.780 75.623 o
1 -6 -10 547.447 527.549 18.850 7.231 o
1 -6 -9 30.043 33.301 4.263 129.419 o
1 -6 -8 1326.170 1311.020 52.234 1.960 o
1 -6 -7 46.112 55.224 8.568 56.678 o
1 -6 -6 148.466 160.224 10.752 22.520 o
1 -6 -5 124.297 117.988 18.793 18.392 o
1 -6 -4 166.249 186.555 14.931 17.649 o
1 -6 -3 244.315 287.571 9.473 15.598 o
1 -6 -2 574.389 634.996 17.899 6.398 o
1 -6 -1 412.529 402.702 10.017 10.418 o
1 -5 -14 65.177 61.229 9.306 45.514 o
1 -5 -13 64.325 67.447 5.020 58.250 o
1 -5 -12 30.546 34.627 3.858 115.352 o
1 -5 -11 287.151 269.147 12.633 14.432 o
1 -5 -10 197.041 193.878 9.889 20.576 o
1 -5 -9 471.170 494.814 13.199 8.816 o
1 -5 -8 187.673 190.225 8.686 22.527 o
1 -5 -7 91.135 64.578 5.940 54.709 o
1 -5 -6 60.597 66.486 7.196 55.496 o
1 -5 -5 39.636 48.500 4.241 77.487 o
1 -5 -4 1333.990 1517.490 23.666 2.837 o
1 -5 -3 320.588 355.149 11.937 12.028 o
1 -5 -2 3060.380 3552.210 45.389 1.127 o
1 -5 -1 860.547 932.111 21.184 4.365 o
1 -4 -15 47.079 46.553 7.068 73.068 o
1 -4 -14 51.171 51.897 6.172 75.267 o
1 -4 -13 51.048 52.652 6.721 62.006 o
1 -4 -12 261.053 248.948 11.617 16.186 o
1 -4 -11 48.234 46.204 4.197 90.793 o
1 -4 -10 1336.170 1353.970 29.150 2.897 o
1 -4 -9 2.931 5.859 0.758 349.603 o
1 -4 -8 315.939 365.426 10.936 12.086 o
1 -4 -7 90.807 110.537 5.406 38.657 o
1 -4 -6 381.677 414.155 10.185 10.566 o
1 -4 -5 180.450 216.117 10.130 20.335 o
1 -4 -4 1411.590 1565.610 18.133 2.965 o
1 -4 -3 2709.140 3163.490 213.375 0.213 o
1 -4 -2 1605.350 1859.440 40.547 1.971 o
1 -4 -1 118.032 130.427 4.253 26.773 o
1 -3 -15 15.405 16.908 4.704 189.591 o
1 -3 -14 41.735 49.735 6.196 77.080 o
1 -3 -13 16.753 21.155 2.907 200.047 o
1 -3 -12 55.721 54.321 4.103 68.538 o
1 -3 -11 52.249 51.402 4.460 64.376 o
1 -3 -10 165.753 160.102 9.516 23.867 o
1 -3 -9 417.425 447.487 13.975 9.346 o
1 -3 -8 333.511 385.845 8.431 13.009 o
1 -3 -7 34.316 46.029 3.218 82.147 o
1 -3 -6 687.307 729.949 13.361 6.096 o
1 -3 -5 438.737 491.724 15.192 8.027 o
1 -3 -4 799.335 927.054 16.900 4.774 o
1 -3 -3 146.663 156.077 5.277 26.206 o
1 -3 -2 4015.920 4731.500 204.771 0.215 o
1 -3 -1 255.694 265.079 12.810 13.621 o
1 -2 -16 31.788 43.736 6.945 85.635 o
1 -2 -15 9.707 15.651 3.342 229.197 o
1 -2 -14 25.209 32.269 4.048 148.147 o
1 -2 -13 85.786 85.784 6.498 48.257 o
1 -2 -12 88.987 77.762 6.636 47.703 o
1 -2 -11 150.325 143.603 7.067 26.785 o
1 -2 -10 523.972 540.571 13.687 8.101 o
1 -2 -9 306.175 320.531 17.735 10.827 o
1 -2 -8 219.275 259.990 11.625 16.578 o
1 -2 -7 432.624 408.099 12.477 9.181 o
1 -2 -6 174.155 226.076 7.847 20.431 o
1 -2 -5 97.115 120.402 18.837 15.490 o
1 -2 -4 61.525 55.990 8.306 44.607 o
1 -2 -3 450.752 481.897 17.893 7.766 o
1 -2 -2 81.806 78.967 7.085 40.153 o
1 -2 -1 72.986 50.331 5.462 29.843 o
1 -1 -16 129.734 119.753 7.986 32.128 o
1 -1 -15 43.734 48.312 4.791 96.250 o
1 -1 -14 28.989 30.395 4.990 134.865 o
1 -1 -13 213.928 207.280 10.396 20.513 o
1 -1 -12 53.314 37.996 5.386 95.470 o
1 -1 -11 30.912 40.487 4.260 90.489 o
1 -1 -10 25.294 19.660 2.807 148.705 o
1 -1 -9 102.297 101.239 5.120 35.775 o
1 -1 -8 202.714 213.791 5.841 21.243 o
1 -1 -7 132.748 130.408 9.640 26.646 o
1 -1 -6 524.937 574.347 30.602 4.991 o
1 -1 -5 454.908 491.351 24.653 6.211 o
1 -1 -4 1269.920 1376.070 87.198 1.043 o
1 -1 -3 275.993 331.129 14.709 12.056 o
1 -1 -2 1917.520 2042.680 36.502 1.925 o
1 -1 -1 1984.510 1831.780 81.787 0.776 o
1 0 0 396.948 396.363 17.737 8.922 o
1 0 1 1444.650 1480.550 71.136 1.338 o
1 0 2 4684.550 5276.490 222.691 0.182 o
1 0 3 211.746 293.478 9.403 15.682 o
1 0 4 21.802 26.570 3.170 137.473 o
1 0 5 1068.980 1210.690 20.634 3.211 o
1 0 6 386.085 468.101 15.196 8.359 o
1 0 7 375.933 445.333 9.639 10.239 o
1 0 8 487.952 598.398 12.785 7.727 o
1 0 9 0.006 0.007 0.002 508.263 o
1 0 10 269.151 242.973 14.706 13.287 o
1 0 11 101.513 105.725 6.667 38.318 o
1 0 12 30.499 33.553 4.487 119.341 o
1 0 13 4.883 18.942 5.369 204.590 o
1 0 14 191.529 186.498 16.710 15.869 o
1 0 15 37.045 44.741 4.897 81.107 o
1 1 0 15830.700 16285.800 196.856 0.148 o
1 1 1 114.115 99.058 4.831 28.755 o
1 1 3 420.117 527.163 16.413 7.570 o
1 1 4 870.804 1010.760 24.687 4.027 o
1 1 5 89.078 117.466 4.548 37.039 o
1 1 6 309.230 330.617 12.893 11.961 o
1 1 7 345.594 386.184 11.085 11.046 o
1 1 8 528.936 590.859 12.779 7.627 o
1 1 9 189.769 209.923 9.693 19.777 o
1 1 10 239.154 200.981 9.826 18.797 o
1 1 11 92.282 93.472 12.308 32.361 o
1 1 12 7.630 8.035 2.395 276.926 o
1 1 13 39.957 39.525 8.776 65.276 o
1 1 14 21.123 27.185 6.247 120.364 o
1 1 15 0.659 2.194 0.895 293.693 o
1 2 0 2638.130 2751.530 34.598 1.504 o
1 2 1 675.288 723.294 12.408 6.242 o
1 2 2 173.130 192.072 8.574 21.127 o
1 2 3 210.724 246.287 10.554 18.143 o
1 2 4 585.584 696.223 15.325 6.552 o
1 2 5 65.150 78.854 4.007 54.755 o
1 2 6 1101.680 1222.520 33.787 2.922 o
1 2 7 12.045 10.447 1.569 295.454 o
1 2 8 317.848 318.913 11.306 13.071 o
1 2 9 248.822 257.161 12.307 14.595 o
1 2 10 444.440 446.850 16.818 8.738 o
1 2 11 1.599 2.737 0.881 663.618 o
1 2 12 51.185 47.244 5.659 79.489 o
1 2 13 11.181 17.464 7.504 124.624 o
1 2 14 86.191 106.701 12.308 29.681 o
1 2 15 4.023 10.143 1.764 539.259 o
1 3 0 694.309 728.876 19.396 5.596 o
1 3 1 360.405 333.441 9.350 9.561 o
1 3 2 819.410 865.032 15.578 5.067 o
1 3 3 892.171 1001.760 20.885 4.182 o
1 3 4 695.597 819.010 21.099 5.048 o
1 3 5 87.212 87.125 5.422 42.703 o
1 3 6 192.652 230.399 9.632 19.340 o
1 3 7 133.422 150.722 5.542 29.643 o
1 3 8 53.164 46.786 3.585 75.388 o
1 3 9 37.554 45.158 6.477 78.781 o
1 3 10 584.176 535.894 21.777 6.585 o
1 3 11 38.387 50.894 6.804 75.782 o
1 3 12 57.489 60.298 7.509 59.379 o
1 3 13 68.179 64.147 9.896 47.420 o
1 3 14 13.794 22.593 4.252 187.286 o
1 3 15 3.476 7.792 1.642 476.681 o
1 4 0 1534.890 1800.930 22.720 2.505 o
1 4 1 219.649 236.041 21.861 8.758 o
1 4 2 371.425 347.029 25.715 6.085 o
1 4 3 74.254 71.340 4.613 38.905 o
1 4 4 19.548 27.409 11.897 41.222 o
1 4 5 52.654 54.021 3.416 72.574 o
1 4 6 264.215 305.350 11.801 13.311 o
1 4 7 65.353 77.933 4.066 56.284 o
1 4 8 239.989 251.313 8.209 18.081 o
1 4 9 16.847 10.764 1.568 102.843 o
1 4 10 92.450 94.443 7.521 43.924 o
1 4 11 312.469 271.425 13.287 13.527 o
1 4 12 116.020 86.554 12.145 28.696 o
1 4 13 7.069 11.981 3.630 273.850 o
1 4 14 1.688 6.206 1.527 622.782 o
1 4 15 145.689 122.822 10.846 26.241 o
1 5 2 18.838 31.021 8.073 55.775 o
1 5 3 85.933 72.645 8.763 27.441 o
1 5 4 311.687 310.273 14.121 12.369 o
1 5 5 79.078 92.116 4.232 47.995 o
1 5 6 82.224 88.233 4.386 48.887 o
1 5 7 12.133 14.923 1.442 273.681 o
1 5 8 58.333 63.191 3.421 64.395 o
1 5 9 182.034 181.271 8.487 22.659 o
1 5 10 150.499 148.923 7.810 28.389 o
1 5 11 116.385 86.721 9.994 35.261 o
1 5 12 262.234 240.293 26.611 8.880 o
1 5 13 11.055 16.170 2.947 247.566 o
1 5 14 166.043 147.029 7.455 27.966 o
1 6 0 71.816 106.160 8.595 35.502 o
1 6 1 90.946 96.171 8.350 32.666 o
1 6 2 79.135 89.217 6.712 41.375 o
1 6 3 146.443 187.520 7.554 24.182 o
1 6 4 4.770 11.138 1.635 351.771 o
1 6 5 37.629 49.251 3.714 91.930 o
1 6 6 129.677 159.588 6.643 30.840 o
1 6 7 8.019 3.870 0.504 148.911 o
1 6 8 58.828 78.302 5.941 61.860 o
1 6 9 9.170 5.138 1.414 262.262 o
1 6 10 43.602 38.844 8.097 71.615 o
1 6 11 85.382 79.928 13.435 30.039 o
1 6 12 7.751 23.239 5.521 179.846 o
1 6 13 11.354 22.615 2.346 238.975 o
1 6 14 14.768 24.318 3.032 202.529 o
1 7 0 46.423 75.704 4.150 72.182 o
1 7 1 49.269 53.371 3.414 89.145 o
1 7 2 28.089 44.284 3.071 110.292 o
1 7 3 7.329 11.493 1.667 227.433 o
1 7 4 12.407 14.852 3.076 262.134 o
1 7 5 136.454 148.175 9.939 25.900 o
1 7 6 182.625 188.216 10.961 20.527 o
1 7 7 53.312 53.554 5.758 58.218 o
1 7 8 19.656 32.572 4.202 151.148 o
1 7 9 5.388 20.760 4.888 176.551 o
1 7 10 56.522 58.501 10.942 45.326 o
1 7 12 8.091 16.427 2.331 336.269 o
1 7 13 31.661 30.875 3.698 134.158 o
1 8 0 218.910 250.760 8.437 17.919 o
1 8 1 134.716 153.289 5.249 30.690 o
1 8 2 221.877 263.088 8.589 18.028 o
1 8 3 20.398 22.921 3.772 122.351 o
1 8 4 92.061 96.573 5.897 42.833 o
1 8 5 0.016 0.311 0.084 247.518 o
1 8 6 19.505 20.768 4.007 175.746 o
1 8 7 23.123 25.812 4.369 118.363 o
1 8 8 29.018 43.369 4.557 111.892 o
1 8 9 87.397 95.243 7.250 44.836 o
1 8 10 116.787 108.697 6.803 38.332 o
1 8 11 17.893 34.928 3.580 163.265 o
1 8 12 10.560 18.958 2.773 250.175 o
1 9 0 624.534 613.538 16.070 6.702 o
1 9 1 298.339 274.625 7.759 15.416 o
1 9 2 7.537 15.995 2.050 344.011 o
1 9 3 40.605 56.338 4.853 82.785 o
1 9 4 218.765 205.314 9.522 19.770 o
1 9 5 194.255 173.335 8.849 22.114 o
1 9 6 33.032 42.711 4.368 78.875 o
1 9 7 175.490 161.134 13.369 19.443 o
1 9 8 341.419 302.406 14.454 12.224 o
1 9 9 31.076 38.244 3.580 125.190 o
1 9 10 42.086 52.381 4.989 88.022 o
1 9 11 8.036 21.112 3.133 287.758 o
1 10 0 12.779 21.520 3.060 116.837 o
1 10 1 55.110 62.333 5.002 59.166 o
1 10 2 647.290 576.356 28.006 5.212 o
1 10 3 134.121 124.886 9.413 30.877 o
1 10 4 148.326 134.504 7.497 30.033 o
1 10 5 94.849 105.678 7.507 40.970 o
1 10 6 272.809 249.035 13.902 14.479 o
1 10 7 34.984 43.774 9.079 64.947 o
1 10 8 270.477 243.998 10.695 16.496 o
1 10 9 35.697 42.197 3.840 108.368 o
1 10 10 17.936 25.148 2.623 210.338 o
1 11 0 51.685 67.030 5.095 73.193 o
1 11 1 48.486 54.506 5.758 71.572 o
1 11 2 466.278 410.686 12.788 9.669 o
1 11 3 33.918 46.078 5.459 85.412 o
1 11 4 248.288 211.420 10.428 17.627 o
1 11 5 217.856 173.305 8.062 22.075 o
1 11 6 137.936 143.746 11.934 24.629 o
1 11 7 6.023 18.162 2.671 342.307 o
1 11 8 33.420 45.031 3.931 115.179 o
1 11 9 24.663 35.410 5.158 119.538 o
1 12 0 6.583 19.145 3.263 222.607 o
1 12 2 5.904 20.432 3.563 247.546 o
1 12 3 9.123 21.754 6.020 160.058 o
1 12 4 89.552 85.983 10.034 38.037 o
1 12 5 16.341 31.694 4.504 165.809 o
1 12 6 146.669 131.856 8.424 29.228 o
1 12 7 48.407 57.419 7.411 64.436 o
1 12 8 50.043 49.998 5.894 74.660 o
1 13 0 27.207 33.034 6.131 106.781 o
1 13 1 145.249 137.781 12.701 22.323 o
1 13 2 55.104 53.650 8.016 62.798 o
1 13 3 18.748 22.418 4.915 145.414 o
1 13 6 33.978 45.838 5.687 89.059 o
2 -13 -4 51.350 43.925 5.035 86.482 o
2 -13 -3 161.904 159.535 9.736 23.872 o
2 -13 -2 6.216 21.432 4.810 163.975 o
2 -13 -1 28.936 25.050 3.565 145.721 o
2 -12 -7 25.152 31.262 4.429 130.210 o
2 -12 -6 8.565 14.417 2.479 378.150 o
2 -12 -5 38.431 55.169 8.856 58.682 o
2 -12 -4 92.884 85.131 8.408 42.425 o
2 -12 -3 18.819 25.615 3.332 176.768 o
2 -12 -2 7.364 17.645 3.693 270.592 o
2 -12 -1 0.504 11.599 3.058 564.244 o
2 -11 -9 56.622 48.427 5.436 71.813 o
2 -11 -8 0.546 0.850 0.309 703.440 o
2 -11 -7 39.673 52.604 6.482 75.755 o
2 -11 -6 109.716 85.840 12.171 29.629 o
2 -11 -5 39.757 51.244 6.709 81.858 o
2 -11 -4 31.575 33.272 5.053 102.312 o
2 -11 -3 67.679 70.745 7.805 49.647 o
2 -11 -2 136.356 128.341 14.950 20.915 o
2 -11 -1 49.904 45.666 6.945 68.507 o
2 -10 -10 10.306 14.662 2.801 237.284 o
2 -10 -9 3.744 5.783 3.073 315.644 o
2 -10 -8 9.744 16.822 3.730 241.710 o
2 -10 -7 16.188 25.681 4.705 130.705 o
2 -10 -6 27.221 38.302 8.508 71.915 o
2 -10 -5 0.194 0.408 0.104 501.954 o
2 -10 -4 71.962 46.389 5.557 78.259 o
2 -10 -3 25.385 37.801 4.752 96.212 o
2 -10 -2 180.163 131.700 8.924 25.517 o
2 -10 -1 8.016 19.547 4.285 240.079 o
2 -9 -12 64.480 47.811 5.219 66.732 o
2 -9 -11 49.853 50.061 8.749 56.710 o
2 -9 -10 170.329 154.993 10.154 23.103 o
2 -9 -9 19.472 26.332 4.722 122.606 o
2 -9 -8 76.306 81.380 9.156 42.356 o
2 -9 -7 0.358 4.267 1.489 593.416 o
2 -9 -6 101.827 99.584 14.456 25.628 o
2 -9 -5 33.163 44.186 7.346 72.793 o
2 -9 -4 63.143 53.183 5.405 50.047 o
2 -9 -3 41.040 37.382 4.855 95.809 o
2 -9 -2 160.783 176.888 10.434 23.228 o
2 -9 -1 207.009 186.414 10.385 19.982 o
2 -8 -12 74.816 69.867 6.311 54.206 o
2 -8 -11 10.542 16.788 5.201 189.539 o
2 -8 -10 44.218 43.131 4.861 94.838 o
2 -8 -9 70.927 79.475 8.020 47.109 o
2 -8 -8 296.006 249.065 12.496 14.185 o
2 -8 -7 303.347 239.050 10.183 15.883 o
2 -8 -6 138.159 130.698 8.808 30.375 o
2 -8 -5 11.992 16.014 6.446 139.591 o
2 -8 -4 83.081 95.289 8.043 40.037 o
2 -8 -3 21.033 34.926 3.582 144.553 o
2 -8 -2 2.532 2.242 0.728 325.561 o
2 -8 -1 60.928 71.258 5.002 60.899 o
2 -7 -13 13.178 20.222 3.021 251.640 o
2 -7 -12 21.451 16.523 3.709 191.060 o
2 -7 -11 35.710 27.882 4.870 114.080 o
2 -7 -10 3.360 3.884 0.899 382.966 o
2 -7 -9 29.531 33.163 4.237 100.542 o
2 -7 -8 386.424 370.516 56.758 2.751 o
2 -7 -7 40.330 42.625 4.805 88.392 o
2 -7 -6 19.982 18.407 3.222 205.868 o
2 -7 -5 47.335 56.686 12.141 41.419 o
2 -7 -4 221.154 238.409 8.941 18.507 o
2 -7 -3 31.154 30.610 3.640 123.691 o
2 -7 -2 118.098 115.258 5.263 37.754 o
2 -7 -1 422.236 407.498 9.737 10.653 o
2 -6 -14 84.735 108.351 8.494 38.954 o
2 -6 -13 248.249 198.621 22.097 11.249 o
2 -6 -12 77.801 80.263 11.745 32.537 o
2 -6 -11 14.269 14.722 3.428 204.738 o
2 -6 -10 230.536 231.570 12.268 16.618 o
2 -6 -9 40.258 48.308 5.422 91.554 o
2 -6 -8 65.719 78.526 6.546 52.203 o
2 -6 -7 1.133 2.810 0.890 762.017 o
2 -6 -6 176.664 196.826 10.464 20.347 o
2 -6 -5 32.988 35.511 3.428 118.686 o
2 -6 -4 501.300 530.792 14.319 7.689 o
2 -6 -3 202.082 195.809 6.437 20.469 o
2 -6 -2 538.511 622.424 11.863 7.127 o
2 -6 -1 25.945 35.371 3.429 138.111 o
2 -5 -15 31.003 30.939 6.096 103.755 o
2 -5 -14 46.421 40.282 7.994 67.163 o
2 -5 -13 67.307 71.715 7.085 51.458 o
2 -5 -12 218.575 192.873 10.714 19.534 o
2 -5 -11 67.684 75.262 6.839 54.903 o
2 -5 -10 1348.080 1290.820 27.671 3.018 o
2 -5 -9 42.636 60.681 3.980 84.095 o
2 -5 -8 697.249 718.708 13.517 6.199 o
2 -5 -7 198.396 203.786 7.982 21.325 o
2 -5 -6 257.805 294.382 12.261 14.520 o
2 -5 -5 51.933 58.850 3.825 73.921 o
2 -5 -4 163.580 203.125 6.844 23.791 o
2 -5 -3 1001.890 1140.880 14.863 4.054 o
2 -5 -2 692.034 790.759 14.095 5.631 o
2 -5 -1 159.740 198.350 5.961 22.657 o
2 -4 -15 18.085 25.889 3.884 185.029 o
2 -4 -14 22.207 43.618 7.460 69.879 o
2 -4 -13 101.482 123.113 14.466 23.512 o
2 -4 -12 5.045 6.480 1.162 304.950 o
2 -4 -11 165.378 182.176 10.276 23.332 o
2 -4 -10 113.772 125.856 6.114 36.676 o
2 -4 -9 205.391 194.859 7.275 22.669 o
2 -4 -8 969.342 1066.170 28.860 3.551 o
2 -4 -7 9.902 12.172 1.466 379.490 o
2 -4 -6 226.090 248.327 8.140 16.995 o
2 -4 -5 49.864 64.314 3.711 70.653 o
2 -4 -4 1330.720 1585.850 22.351 2.799 o
2 -4 -3 499.935 540.295 10.874 8.396 o
2 -4 -2 3024.860 3507.410 53.395 1.055 o
2 -4 -1 309.790 364.725 10.095 12.543 o
2 -3 -15 9.600 17.438 3.382 257.352 o
2 -3 -14 68.574 77.500 6.172 54.379 o
2 -3 -13 3.785 10.732 3.832 236.626 o
2 -3 -12 53.422 70.166 7.354 60.359 o
2 -3 -11 24.093 23.970 3.356 142.466 o
2 -3 -10 381.178 430.628 13.781 10.059 o
2 -3 -9 316.410 325.563 9.175 13.802 o
2 -3 -8 176.708 223.034 7.123 21.731 o
2 -3 -7 316.505 355.207 10.031 12.351 o
2 -3 -6 21.245 12.759 1.277 139.616 o
2 -3 -5 25.576 33.915 2.562 146.359 o
2 -3 -4 602.334 698.941 21.481 5.635 o
2 -3 -3 95.116 125.425 8.502 33.317 o
2 -3 -2 96.840 80.654 6.458 35.245 o
2 -3 -1 79.508 104.493 9.293 37.981 o
2 -2 -16 76.748 73.328 9.097 45.041 o
2 -2 -15 2.404 13.203 3.353 374.471 o
2 -2 -14 52.648 62.284 7.644 57.682 o
2 -2 -13 75.192 84.799 13.086 32.384 o
2 -2 -12 109.539 95.814 7.858 41.602 o
2 -2 -11 49.392 52.343 6.140 74.884 o
2 -2 -10 26.410 20.292 2.577 131.816 o
2 -2 -9 110.038 120.381 5.346 36.997 o
2 -2 -8 39.898 46.741 3.181 93.324 o
2 -2 -7 44.656 56.263 3.793 89.749 o
2 -2 -6 141.655 172.409 6.467 25.046 o
2 -2 -5 136.996 164.230 5.769 30.096 o
2 -2 -4 496.063 594.197 36.853 4.131 o
2 -2 -3 141.214 161.742 8.345 26.217 o
2 -2 -2 2696.930 2814.700 65.904 1.040 o
2 -2 -1 55.689 51.115 4.867 68.779 o
2 -1 -16 5.948 10.071 1.800 287.600 o
2 -1 -15 23.189 27.162 3.099 175.018 o
2 -1 -14 6.347 13.464 3.400 331.529 o
2 -1 -13 17.622 24.006 4.330 133.465 o
2 -1 -12 443.469 392.570 19.194 8.212 o
2 -1 -11 191.996 173.261 37.665 6.136 o
2 -1 -10 5.918 5.745 1.060 265.483 o
2 -1 -9 485.707 487.019 13.273 8.566 o
2 -1 -8 475.728 513.321 21.786 6.594 o
2 -1 -7 47.076 66.824 4.126 76.469 o
2 -1 -6 333.702 358.534 8.880 12.573 o
2 -1 -5 89.656 89.697 4.897 43.146 o
2 -1 -3 1270.850 1348.780 16.309 3.320 o
2 -1 -2 1709.690 1798.600 27.936 2.232 o
2 -1 -1 511.154 594.620 25.573 5.540 o
2 0 0 1305.070 1510.630 29.702 2.748 o
2 0 1 28.702 28.134 2.790 86.129 o
2 0 3 520.029 634.151 17.508 6.629 o
2 0 4 95.501 116.696 4.246 35.224 o
2 0 5 457.164 509.680 10.702 9.200 o
2 0 6 90.319 126.368 6.047 37.837 o
2 0 7 497.273 594.830 16.388 7.331 o
2 0 8 1737.500 1809.780 33.074 2.203 o
2 0 9 279.167 284.183 15.194 13.099 o
2 0 10 1.757 6.252 2.546 263.528 o
2 0 11 407.636 357.384 18.710 9.314 o
2 0 12 48.227 72.712 7.550 58.727 o
2 0 14 10.356 22.242 2.728 254.638 o
2 1 0 1640.290 1773.970 27.191 2.325 o
2 1 1 1490.020 1758.970 34.514 2.163 o
2 1 3 417.864 458.120 18.134 8.145 o
2 1 4 367.361 393.658 8.963 11.712 o
2 1 5 47.392 57.934 3.850 78.626 o
2 1 6 526.713 550.062 12.192 7.891 o
2 1 7 79.231 74.353 5.945 45.942 o
2 1 8 446.438 497.279 17.605 8.294 o
2 1 9 10.202 13.355 3.396 185.392 o
2 1 10 856.275 644.220 108.523 0.815 o
2 1 11 235.030 210.825 23.985 10.344 o
2 1 12 46.298 60.522 10.734 50.624 o
2 1 13 16.798 31.148 6.992 113.913 o
2 1 14 187.076 168.073 9.383 22.181 o
2 2 1 2.071 1.983 1.555 434.174 o
2 2 2 153.289 158.680 7.296 23.512 o
2 2 3 19.742 36.039 2.961 130.510 o
2 2 4 609.758 661.056 15.848 6.434 o
2 2 5 20.544 25.087 2.509 179.373 o
2 2 6 46.295 62.178 3.985 72.565 o
2 2 7 106.041 118.842 6.653 35.521 o
2 2 8 379.447 445.811 16.836 9.325 o
2 2 9 64.013 52.378 7.251 59.476 o
2 2 10 26.953 26.107 5.337 121.609 o
2 2 11 49.290 58.185 8.933 55.126 o
2 2 12 52.920 50.166 6.493 73.551 o
2 2 13 12.977 22.799 3.231 236.637 o
2 2 14 50.885 46.623 4.026 86.041 o
2 3 0 720.862 867.260 13.933 5.489 o
2 3 1 62.135 80.067 5.503 56.680 o
2 3 2 56.026 57.300 3.021 62.694 o
2 3 3 138.498 153.300 5.125 31.811 o
2 3 4 817.563 889.342 37.025 3.358 o
2 3 5 170.172 188.437 7.280 22.377 o
2 3 6 176.015 196.548 8.045 21.740 o
2 3 7 9.920 10.968 1.536 223.547 o
2 3 8 274.307 221.223 19.375 11.300 o
2 3 9 138.971 132.679 15.220 20.461 o
2 3 10 23.131 22.898 4.386 154.862 o
2 3 11 73.420 67.606 7.524 54.624 o
2 3 12 33.485 46.290 4.993 94.895 o
2 3 13 41.958 48.149 4.617 96.897 o
2 3 14 148.660 132.814 8.325 28.127 o
2 4 0 451.043 446.199 9.792 7.982 o
2 4 1 36.248 28.747 1.950 99.556 o
2 4 2 493.776 467.597 11.293 8.344 o
2 4 3 88.552 125.076 4.865 40.258 o
2 4 4 97.980 126.626 7.368 35.383 o
2 4 5 114.927 130.116 5.534 35.146 o
2 4 6 49.877 44.872 3.142 60.786 o
2 4 7 44.149 55.274 3.775 77.744 o
2 4 8 74.488 94.986 9.546 39.230 o
2 4 9 8.801 11.830 1.745 290.018 o
2 4 10 326.235 294.241 16.444 11.955 o
2 4 11 91.277 84.015 7.970 42.910 o
2 4 12 161.704 145.429 10.002 25.320 o
2 4 13 12.924 19.331 3.237 225.763 o
2 4 14 7.815 15.318 3.477 294.564 o
2 5 0 157.348 172.639 6.361 23.126 o
2 5 1 31.335 32.797 4.057 65.011 o
2 5 2 17.369 29.087 2.557 162.990 o
2 5 3 81.828 108.168 5.314 42.779 o
2 5 4 100.678 106.590 4.828 40.566 o
2 5 5 58.437 65.995 4.071 69.462 o
2 5 6 118.310 126.002 5.856 31.229 o
2 5 7 38.531 49.459 4.860 90.424 o
2 5 8 7.946 3.128 0.554 157.092 o
2 5 9 59.923 68.897 5.206 65.237 o
2 5 10 13.618 14.746 2.457 211.768 o
2 5 11 119.529 98.973 7.129 37.613 o
2 5 12 23.877 26.793 4.523 141.435 o
2 5 13 16.317 21.538 3.862 197.651 o
2 6 0 157.100 184.333 6.751 23.329 o
2 6 1 284.481 324.187 14.048 12.036 o
2 6 2 290.654 265.580 10.755 13.551 o
2 6 3 45.613 59.700 6.202 72.087 o
2 6 4 194.391 214.691 13.739 16.789 o
2 6 5 82.388 100.193 7.256 44.899 o
2 6 6 154.552 171.625 8.228 25.744 o
2 6 7 9.458 18.094 3.457 248.790 o
2 6 8 45.684 42.993 4.858 84.801 o
2 6 9 147.154 159.714 9.433 27.343 o
2 6 10 257.078 216.624 17.373 13.547 o
2 6 11 10.802 13.261 2.683 201.525 o
2 6 12 1.276 6.280 1.290 398.159 o
2 6 13 1.159 8.428 2.093 419.733 o
2 7 0 194.699 212.331 8.895 20.884 o
2 7 1 11.652 24.080 2.622 242.700 o
2 7 2 143.454 168.589 8.657 25.205 o
2 7 3 42.531 52.328 6.673 77.082 o
2 7 4 26.706 44.126 5.952 101.009 o
2 7 5 122.956 127.766 7.470 32.660 o
2 7 6 84.576 76.501 4.694 52.591 o
2 7 7 244.970 245.193 8.548 17.855 o
2 7 8 290.160 255.937 8.740 17.099 o
2 7 9 95.785 76.299 7.281 45.044 o
2 7 10 14.005 23.616 5.964 143.453 o
2 7 11 8.568 20.009 3.370 281.963 o
2 7 12 1.323 13.614 6.877 92.915 o
2 8 0 393.955 394.609 14.042 10.279 o
2 8 1 15.536 29.586 3.707 192.126 o
2 8 2 104.760 121.634 6.752 37.634 o
2 8 3 46.189 62.242 6.107 74.670 o
2 8 4 79.781 81.273 5.701 49.494 o
2 8 5 32.401 45.612 4.830 83.397 o
2 8 6 33.954 32.727 3.850 103.275 o
2 8 7 92.636 83.567 5.705 46.865 o
2 8 8 42.724 49.647 5.823 84.834 o
2 8 9 16.658 20.524 4.449 188.471 o
2 8 10 24.402 40.036 6.673 93.728 o
2 8 11 33.857 37.291 4.002 116.134 o
2 9 0 36.684 36.257 4.503 103.185 o
2 9 1 45.963 57.435 4.723 81.487 o
2 9 2 799.417 797.489 20.274 5.227 o
2 9 3 22.002 28.546 4.312 157.205 o
2 9 4 91.701 87.894 6.035 48.033 o
2 9 5 22.742 30.207 3.290 175.783 o
2 9 6 101.744 101.356 6.893 41.060 o
2 9 7 149.060 136.790 7.514 30.190 o
2 9 8 235.550 194.216 9.795 18.922 o
2 9 9 118.727 107.491 11.249 29.692 o
2 9 10 50.680 60.173 5.276 75.938 o
2 10 0 260.153 283.535 15.960 13.035 o
2 10 1 85.191 89.738 8.502 43.803 o
2 10 2 51.839 53.865 3.961 89.484 o
2 10 3 220.052 223.300 7.888 19.751 o
2 10 4 96.055 110.944 6.785 40.857 o
2 10 5 110.638 111.188 6.502 40.275 o
2 10 6 36.110 57.503 5.271 87.921 o
2 10 7 89.067 99.246 6.594 44.773 o
2 10 8 108.684 116.149 6.474 40.148 o
2 10 9 38.533 40.297 5.900 92.519 o
2 11 0 80.928 94.147 7.669 42.075 o
2 11 1 6.286 15.252 11.818 48.708 o
2 11 2 161.420 147.767 9.374 25.992 o
2 11 3 11.648 16.494 3.508 258.565 o
2 11 4 26.614 28.802 3.578 136.453 o
2 11 5 33.944 45.732 3.678 107.544 o
2 11 6 171.562 160.354 10.632 23.135 o
2 11 7 32.375 37.280 4.286 117.606 o
2 11 8 49.305 51.148 6.385 73.977 o
2 12 0 20.235 28.455 4.530 167.907 o
2 12 1 4.052 12.445 3.325 387.260 o
2 12 2 36.971 35.041 6.039 95.331 o
2 12 3 68.170 73.770 7.522 51.341 o
2 12 4 4.879 11.208 7.742 138.179 o
2 12 5 0.433 7.088 1.873 370.530 o
2 12 6 57.416 57.723 10.904 44.924 o
2 13 0 67.986 79.990 9.282 45.127 o
2 13 1 17.493 27.464 4.982 124.280 o
2 13 4 39.846 45.528 6.041 89.339 o
3 -12 -6 17.645 16.926 4.283 188.973 o
3 -12 -5 27.856 29.501 4.169 121.520 o
3 -12 -4 24.241 22.218 5.237 151.126 o
3 -12 -3 9.128 17.390 3.331 276.164 o
3 -12 -2 7.562 14.212 2.858 316.217 o
3 -12 -1 48.805 50.002 8.743 59.886 o
3 -11 -8 0.067 0.373 0.093 666.419 o
3 -11 -7 2.102 7.508 2.626 323.894 o
3 -11 -6 30.132 25.688 3.615 150.963 o
3 -11 -5 15.774 28.037 3.765 170.682 o
3 -11 -4 13.123 17.258 5.947 155.939 o
3 -11 -3 40.432 55.403 9.543 55.255 o
3 -11 -2 5.886 18.845 4.016 208.899 o
3 -11 -1 63.322 68.243 7.551 55.691 o
3 -10 -10 111.559 112.355 12.128 26.939 o
3 -10 -9 2.198 3.285 0.897 644.958 o
3 -10 -8 22.455 33.115 4.118 137.716 o
3 -10 -7 19.656 39.083 5.782 104.096 o
3 -10 -6 10.087 19.551 3.245 216.636 o
3 -10 -5 5.285 7.329 1.467 256.409 o
3 -10 -4 17.023 21.335 3.771 208.350 o
3 -10 -3 137.567 126.792 13.704 23.119 o
3 -10 -2 119.248 128.240 11.425 28.548 o
3 -10 -1 44.040 40.384 6.462 76.579 o
3 -9 -11 55.382 53.208 8.549 51.489 o
3 -9 -10 63.387 59.809 9.028 49.913 o
3 -9 -9 42.941 44.495 4.958 82.544 o
3 -9 -8 38.697 45.046 5.292 93.430 o
3 -9 -7 35.999 45.793 5.466 81.486 o
3 -9 -6 62.041 49.313 11.008 41.205 o
3 -9 -5 43.908 41.601 4.793 97.381 o
3 -9 -4 276.686 236.315 13.350 14.998 o
3 -9 -3 15.571 16.269 2.338 211.581 o
3 -9 -2 33.555 34.395 4.230 121.758 o
3 -9 -1 12.634 24.320 3.676 217.817 o
3 -8 -12 28.780 40.522 6.666 80.678 o
3 -8 -11 43.354 50.497 4.893 89.388 o
3 -8 -10 3.860 4.334 0.862 316.521 o
3 -8 -9 28.965 29.194 6.278 94.672 o
3 -8 -8 52.740 55.527 5.982 74.014 o
3 -8 -7 8.690 15.662 2.617 269.856 o
3 -8 -6 13.160 20.335 3.368 203.855 o
3 -8 -5 76.567 98.899 8.185 35.872 o
3 -8 -4 52.410 63.223 6.004 68.510 o
3 -8 -3 118.453 104.542 6.926 36.449 o
3 -8 -2 127.680 150.064 6.861 31.128 o
3 -8 -1 5.024 9.492 1.447 451.213 o
3 -7 -13 41.183 38.839 6.157 82.689 o
3 -7 -12 14.299 23.801 3.329 209.180 o
3 -7 -11 19.382 27.770 3.301 185.011 o
3 -7 -10 33.870 36.874 4.676 119.486 o
3 -7 -9 28.134 27.435 2.767 151.683 o
3 -7 -8 38.278 42.914 4.421 104.652 o
3 -7 -7 12.860 15.560 3.068 182.489 o
3 -7 -6 85.571 89.094 8.976 41.713 o
3 -7 -5 48.264 46.074 4.439 69.594 o
3 -7 -4 95.302 103.531 5.736 39.192 o
3 -7 -3 214.210 217.196 9.055 18.653 o
3 -7 -2 48.134 72.012 5.479 72.367 o
3 -7 -1 26.335 31.740 3.961 144.929 o
3 -6 -14 47.633 47.480 5.171 83.393 o
3 -6 -13 14.863 25.761 3.505 207.826 o
3 -6 -12 29.666 35.293 4.466 118.758 o
3 -6 -11 49.736 48.320 4.317 74.666 o
3 -6 -10 48.156 56.381 5.053 74.951 o
3 -6 -9 57.423 43.295 3.410 96.338 o
3 -6 -8 265.675 241.837 8.183 18.422 o
3 -6 -7 14.519 12.694 3.583 228.231 o
3 -6 -6 91.659 93.670 6.707 44.671 o
3 -6 -5 126.914 145.907 7.718 29.337 o
3 -6 -4 70.650 77.855 4.510 57.965 o
3 -6 -3 59.155 67.742 4.062 66.081 o
3 -6 -2 397.798 417.930 12.955 9.884 o
3 -6 -1 59.261 66.583 5.463 52.904 o
3 -5 -14 143.150 130.997 13.545 22.272 o
3 -5 -13 116.830 113.682 7.753 34.634 o
3 -5 -12 30.705 38.489 4.799 103.803 o
3 -5 -11 199.917 179.682 9.423 21.943 o
3 -5 -10 89.291 97.771 6.413 44.014 o
3 -5 -9 34.416 45.337 3.533 100.200 o
3 -5 -8 917.578 912.665 17.043 4.683 o
3 -5 -7 78.171 77.338 6.074 53.137 o
3 -5 -6 43.026 58.261 4.138 78.932 o
3 -5 -5 3.212 3.824 1.287 336.094 o
3 -5 -4 433.865 479.687 10.665 9.663 o
3 -5 -3 124.861 132.354 4.682 33.692 o
3 -5 -2 1874.340 2018.070 21.755 2.236 o
3 -5 -1 39.011 32.373 2.231 53.645 o
3 -4 -15 23.958 31.549 4.285 133.085 o
3 -4 -14 82.460 92.607 8.540 41.671 o
3 -4 -13 26.694 36.430 8.184 77.828 o
3 -4 -12 44.300 47.082 5.365 80.852 o
3 -4 -11 23.017 25.267 2.914 128.534 o
3 -4 -10 725.615 719.943 17.011 5.996 o
3 -4 -9 78.864 86.757 5.014 49.858 o
3 -4 -8 198.195 216.041 12.108 18.279 o
3 -4 -7 7.092 18.433 1.950 359.863 o
3 -4 -6 21.393 28.788 2.220 194.521 o
3 -4 -5 18.800 20.424 2.043 236.671 o
3 -4 -4 72.383 101.128 4.707 50.305 o
3 -4 -3 220.655 292.100 9.669 15.641 o
3 -4 -2 99.342 120.104 4.480 36.472 o
3 -4 -1 380.613 439.201 12.301 10.362 o
3 -3 -15 3.985 13.149 3.535 255.927 o
3 -3 -14 15.700 38.462 7.927 96.098 o
3 -3 -13 38.817 43.381 4.616 93.499 o
3 -3 -12 178.888 178.355 9.105 23.602 o
3 -3 -11 136.600 146.169 7.860 30.210 o
3 -3 -10 149.280 167.336 7.321 26.653 o
3 -3 -9 43.715 42.596 3.794 86.553 o
3 -3 -8 36.735 44.359 3.866 96.030 o
3 -3 -7 28.189 33.364 2.211 129.419 o
3 -3 -6 185.285 228.336 5.340 21.563 o
3 -3 -5 149.196 165.898 4.512 27.855 o
3 -3 -4 611.574 743.806 19.002 5.729 o
3 -3 -3 551.626 579.358 10.306 7.622 o
3 -3 -2 465.053 493.363 10.837 9.060 o
3 -3 -1 48.647 49.673 3.603 64.071 o
3 -2 -15 16.472 23.519 4.063 174.920 o
3 -2 -14 66.604 69.544 5.483 64.685 o
3 -2 -13 22.084 21.432 4.373 144.769 o
3 -2 -12 81.810 94.723 9.099 40.149 o
3 -2 -11 77.199 70.658 7.304 47.656 o
3 -2 -10 270.361 276.223 9.383 16.705 o
3 -2 -9 347.008 390.163 14.058 10.687 o
3 -2 -8 119.503 129.669 5.375 38.516 o
3 -2 -7 25.427 31.438 2.111 157.441 o
3 -2 -6 23.739 28.575 1.818 148.922 o
3 -2 -5 541.496 577.901 8.019 8.007 o
3 -2 -4 57.244 49.738 2.387 63.123 o
3 -2 -3 94.954 96.221 3.557 35.863 o
3 -2 -2 709.254 787.831 15.454 5.644 o
3 -2 -1 104.559 132.230 9.057 26.128 o
3 -1 -16 144.860 101.384 8.932 29.605 o
3 -1 -15 7.561 18.190 2.803 305.115 o
3 -1 -14 0.319 3.667 0.899 604.750 o
3 -1 -13 21.501 31.086 3.615 149.339 o
3 -1 -12 14.438 21.773 4.118 162.139 o
3 -1 -11 14.308 11.389 2.635 127.052 o
3 -1 -10 34.008 33.476 3.939 103.100 o
3 -1 -9 188.563 188.857 7.169 21.444 o
3 -1 -8 89.400 118.476 4.993 42.759 o
3 -1 -7 101.304 104.564 4.117 42.644 o
3 -1 -6 169.121 180.700 4.984 25.098 o
3 -1 -5 106.772 121.895 4.111 37.447 o
3 -1 -4 160.882 168.585 5.144 22.613 o
3 -1 -3 99.851 120.710 8.140 33.048 o
3 -1 -2 294.756 336.538 13.335 12.090 o
3 -1 -1 61.355 83.861 6.044 48.980 o
3 0 0 1355.750 1665.510 21.200 2.723 o
3 0 1 482.261 562.528 9.437 8.211 o
3 0 2 2758.040 2964.740 27.403 1.494 o
3 0 3 1.818 12.628 3.165 463.396 o
3 0 4 372.742 385.180 7.617 12.015 o
3 0 5 1.692 8.568 2.205 729.533 o
3 0 6 13.363 15.949 2.742 281.125 o
3 0 7 819.469 821.605 17.082 5.224 o
3 0 8 764.503 754.401 21.714 5.140 o
3 0 9 56.155 43.439 3.938 61.703 o
3 0 10 247.107 202.041 13.067 16.508 o
3 0 12 43.945 57.174 5.890 76.651 o
3 1 0 148.203 168.777 11.054 23.207 o
3 1 1 1342.850 1589.210 18.825 2.933 o
3 1 2 16.693 24.505 2.704 176.705 o
3 1 3 184.350 201.380 6.217 21.551 o
3 1 4 194.609 209.810 7.478 21.274 o
3 1 5 58.670 73.930 6.331 55.573 o
3 1 6 666.963 687.966 19.283 5.816 o
3 1 7 239.405 243.153 13.697 15.289 o
3 1 8 672.806 702.094 21.704 5.693 o
3 1 9 124.702 113.125 8.671 32.390 o
3 1 10 51.648 46.734 6.693 71.432 o
3 1 11 35.649 28.597 4.803 118.216 o
3 1 12 30.962 45.901 5.357 107.126 o
3 1 13 71.101 65.772 5.431 58.698 o
3 2 0 1062.940 1156.070 15.154 3.858 o
3 2 1 664.940 724.182 13.341 5.982 o
3 2 2 222.010 241.511 8.109 16.993 o
3 2 3 189.345 183.178 6.629 22.896 o
3 2 4 156.199 170.718 8.804 24.477 o
3 2 5 6.481 11.806 2.051 313.897 o
3 2 6 63.878 62.968 3.717 65.283 o
3 2 7 69.218 90.972 5.162 50.828 o
3 2 8 170.995 149.162 7.369 27.335 o
3 2 9 75.647 61.726 5.496 59.761 o
3 2 10 103.443 83.309 6.872 46.158 o
3 2 11 14.536 21.044 2.993 212.260 o
3 2 12 34.490 35.391 7.298 83.383 o
3 2 13 68.889 60.139 7.822 52.633 o
3 3 0 489.219 555.215 11.531 7.920 o
3 3 1 148.020 148.934 4.988 27.413 o
3 3 2 49.072 68.404 4.004 74.034 o
3 3 3 17.350 31.353 3.308 127.898 o
3 3 4 220.803 226.020 7.677 19.608 o
3 3 5 143.365 167.260 6.260 27.766 o
3 3 6 290.329 316.224 11.299 13.799 o
3 3 7 274.212 283.789 9.739 15.239 o
3 3 8 136.196 153.011 11.043 25.526 o
3 3 9 16.462 18.791 2.930 193.870 o
3 3 10 125.733 112.252 7.712 34.194 o
3 3 11 9.486 24.374 3.275 248.615 o
3 3 12 61.814 60.122 4.630 71.535 o
3 3 13 94.656 75.345 7.054 45.531 o
3 4 0 110.505 126.755 4.833 35.653 o
3 4 1 3.332 10.157 2.007 366.123 o
3 4 2 13.801 29.405 2.063 229.518 o
3 4 3 22.879 39.135 2.827 128.883 o
3 4 4 53.587 68.435 3.933 78.081 o
3 4 5 67.930 77.126 4.359 57.457 o
3 4 6 146.649 159.717 7.488 27.165 o
3 4 7 29.402 23.640 2.062 104.781 o
3 4 8 302.256 338.837 13.168 12.905 o
3 4 9 86.938 89.603 5.464 50.535 o
3 4 10 80.802 86.427 7.432 46.816 o
3 4 11 38.123 44.529 4.854 90.609 o
3 4 12 32.430 37.754 5.424 101.302 o
3 4 13 78.801 74.056 7.128 51.007 o
3 5 0 59.757 64.804 5.651 59.765 o
3 5 1 120.276 138.316 5.939 30.184 o
3 5 2 239.153 262.047 7.208 18.292 o
3 5 3 125.902 150.119 8.357 28.032 o
3 5 4 17.561 28.427 2.412 193.617 o
3 5 5 128.001 117.026 5.452 31.894 o
3 5 6 211.640 198.299 7.408 22.406 o
3 5 7 48.373 48.311 3.793 87.139 o
3 5 8 18.558 25.461 2.676 172.080 o
3 5 9 91.049 91.516 5.447 49.056 o
3 5 10 127.211 106.704 8.671 32.683 o
3 5 11 94.718 78.766 10.580 35.268 o
3 5 12 19.700 36.543 5.735 120.784 o
3 6 0 239.704 238.239 9.542 17.727 o
3 6 1 37.540 51.818 5.169 82.544 o
3 6 2 6.539 17.958 3.587 184.156 o
3 6 3 47.159 64.899 10.165 47.994 o
3 6 4 67.168 73.378 5.666 57.884 o
3 6 5 1.201 1.946 0.547 402.850 o
3 6 6 76.763 90.765 7.544 47.360 o
3 6 7 212.270 213.844 14.528 16.275 o
3 6 8 423.470 402.747 29.547 6.272 o
3 6 9 46.540 52.723 4.845 87.848 o
3 6 10 14.674 31.098 6.236 127.940 o
3 6 11 47.280 53.030 7.407 66.187 o
3 6 12 24.500 27.095 4.384 154.195 o
3 7 0 163.985 177.917 12.559 19.751 o
3 7 1 265.705 276.987 10.165 15.160 o
3 7 2 533.366 529.952 17.496 7.544 o
3 7 3 17.645 24.946 4.674 152.529 o
3 7 4 248.948 252.171 12.460 15.855 o
3 7 5 21.825 29.112 3.898 151.333 o
3 7 6 115.738 110.945 6.209 40.187 o
3 7 7 21.638 26.531 3.975 165.298 o
3 7 8 34.194 35.719 4.409 114.582 o
3 7 9 42.979 41.730 7.631 75.353 o
3 7 10 65.879 65.646 8.613 51.754 o
3 7 11 11.721 30.327 4.869 164.428 o
3 8 0 249.098 284.684 10.795 16.408 o
3 8 1 8.938 15.886 2.452 322.660 o
3 8 2 337.903 331.237 14.124 12.025 o
3 8 3 94.590 95.166 6.231 45.055 o
3 8 4 113.175 120.303 7.038 36.703 o
3 8 5 27.008 46.075 6.114 94.182 o
3 8 6 83.674 70.030 6.513 54.901 o
3 8 7 381.855 327.354 16.874 10.392 o
3 8 8 24.436 44.893 5.278 114.372 o
3 8 9 159.048 138.698 8.730 27.747 o
3 9 0 306.449 317.312 16.093 12.071 o
3 9 1 159.647 153.878 8.678 26.383 o
3 9 2 46.474 61.646 4.572 83.196 o
3 9 3 337.742 308.966 12.747 12.992 o
3 9 4 113.780 109.042 6.557 38.995 o
3 9 5 44.976 53.960 4.056 94.299 o
3 9 6 124.112 111.841 6.206 37.029 o
3 9 7 68.448 74.458 6.712 53.818 o
3 9 8 143.150 134.401 11.629 25.607 o
3 9 9 50.005 56.389 6.756 69.902 o
3 10 0 52.798 69.034 5.206 67.675 o
3 10 1 7.441 18.711 2.989 314.445 o
3 10 2 305.730 286.961 11.959 14.731 o
3 10 3 64.420 76.240 4.782 68.681 o
3 10 4 65.800 73.583 4.584 63.307 o
3 10 5 34.867 46.565 4.122 109.210 o
3 10 6 147.858 160.338 7.621 28.079 o
3 10 7 165.060 142.764 11.022 23.816 o
3 11 0 18.743 28.205 6.193 123.240 o
3 11 1 20.174 30.855 6.080 128.630 o
3 11 2 44.059 52.598 4.996 88.515 o
3 11 3 17.335 32.939 5.079 133.072 o
3 11 4 69.066 59.891 4.907 67.807 o
3 11 5 80.859 82.940 5.330 53.045 o
3 11 6 8.948 18.735 3.531 280.881 o
3 12 0 30.101 49.336 7.308 82.241 o
3 12 1 17.037 33.349 4.944 146.914 o
3 12 2 101.069 87.874 6.700 43.862 o
3 12 3 41.468 59.570 7.656 66.915 o
3 12 4 78.495 69.722 7.422 49.694 o
3 13 0 57.580 52.943 6.383 66.977 o
4 -11 -6 66.093 56.131 8.023 53.598 o
4 -11 -5 15.934 26.631 4.044 179.392 o
4 -11 -4 18.397 28.576 4.283 162.239 o
4 -11 -3 35.762 32.717 3.717 122.602 o
4 -11 -2 17.185 27.026 7.501 106.934 o
4 -11 -1 70.809 58.706 9.170 47.209 o
4 -10 -8 4.895 8.842 3.367 472.425 o
4 -10 -7 1.907 4.020 1.525 478.850 o
4 -10 -6 83.815 68.753 7.301 47.351 o
4 -10 -5 2.117 13.802 3.288 429.923 o
4 -10 -4 48.975 55.272 11.639 42.058 o
4 -10 -3 27.534 32.301 5.233 120.279 o
4 -10 -2 19.574 35.118 7.168 99.222 o
4 -10 -1 32.643 37.748 4.509 114.576 o
4 -9 -10 24.940 22.867 4.960 141.177 o
4 -9 -9 11.926 13.298 3.123 283.127 o
4 -9 -8 67.957 73.730 8.042 50.150 o
4 -9 -7 131.570 113.913 10.117 30.544 o
4 -9 -6 98.235 86.074 7.403 41.721 o
4 -9 -5 74.388 92.841 7.248 45.015 o
4 -9 -4 10.684 15.744 3.798 266.227 o
4 -9 -3 118.996 105.541 10.427 31.163 o
4 -9 -2 26.486 38.047 8.264 80.068 o
4 -9 -1 2.273 5.806 2.140 289.584 o
4 -8 -11 28.385 32.474 6.756 98.445 o
4 -8 -10 66.379 70.992 9.714 45.327 o
4 -8 -9 2.212 12.838 4.334 260.948 o
4 -8 -8 45.070 40.591 4.929 91.258 o
4 -8 -7 83.646 85.735 9.086 37.441 o
4 -8 -6 103.357 69.936 6.776 45.129 o
4 -8 -5 87.760 90.588 8.226 41.591 o
4 -8 -4 167.334 154.691 8.168 27.353 o
4 -8 -3 117.573 104.698 8.148 33.282 o
4 -8 -2 32.875 47.456 4.907 96.349 o
4 -8 -1 324.936 274.580 11.553 14.112 o
4 -7 -12 1.111 3.769 0.952 259.570 o
4 -7 -11 13.184 15.282 2.381 230.174 o
4 -7 -10 72.621 50.676 5.373 65.995 o
4 -7 -9 45.526 39.505 5.061 100.007 o
4 -7 -8 19.513 18.951 4.576 178.490 o
4 -7 -7 6.318 16.956 2.608 300.836 o
4 -7 -6 2.102 3.778 1.139 241.561 o
4 -7 -5 68.462 63.509 5.559 63.542 o
4 -7 -4 152.297 133.420 8.260 28.067 o
4 -7 -3 42.416 41.611 3.760 100.972 o
4 -7 -2 313.133 317.771 10.192 13.364 o
4 -7 -1 48.964 62.907 5.516 74.488 o
4 -6 -13 18.445 33.954 6.209 111.619 o
4 -6 -12 39.706 45.291 5.498 92.504 o
4 -6 -11 3.034 10.033 1.643 505.541 o
4 -6 -10 148.977 131.087 6.270 32.605 o
4 -6 -9 23.214 27.504 2.885 167.946 o
4 -6 -8 135.115 136.349 7.833 31.143 o
4 -6 -7 31.489 45.179 4.700 110.381 o
4 -6 -6 57.213 49.540 5.047 82.325 o
4 -6 -5 143.198 144.228 8.537 27.279 o
4 -6 -4 546.783 530.207 14.076 7.593 o
4 -6 -3 380.124 406.797 13.187 10.412 o
4 -6 -2 702.495 684.598 17.412 5.829 o
4 -6 -1 23.802 31.003 3.180 115.474 o
4 -5 -13 18.322 33.451 4.806 147.997 o
4 -5 -12 35.911 44.018 5.443 74.762 o
4 -5 -11 28.317 32.739 3.128 144.248 o
4 -5 -10 17.702 27.563 2.897 172.294 o
4 -5 -9 260.758 237.854 9.360 17.942 o
4 -5 -8 282.319 256.660 11.803 15.002 o
4 -5 -7 46.220 50.114 3.289 87.849 o
4 -5 -6 47.667 64.806 4.217 79.278 o
4 -5 -5 128.380 135.750 5.027 32.256 o
4 -5 -4 116.758 124.785 4.814 32.705 o
4 -5 -3 308.290 294.010 10.513 13.638 o
4 -5 -2 506.850 504.006 12.423 8.559 o
4 -5 -1 388.160 385.425 10.829 11.224 o
4 -4 -14 24.295 38.177 4.839 125.244 o
4 -4 -13 12.309 22.616 5.896 154.060 o
4 -4 -12 3.548 13.464 4.045 188.203 o
4 -4 -11 70.670 75.951 5.430 59.720 o
4 -4 -10 45.790 52.029 4.308 80.108 o
4 -4 -9 103.965 97.336 5.985 40.810 o
4 -4 -8 286.253 285.182 20.071 10.423 o
4 -4 -7 125.382 137.169 5.827 32.973 o
4 -4 -6 36.295 35.714 2.509 138.144 o
4 -4 -5 133.762 149.972 6.046 32.506 o
4 -4 -4 22.308 35.528 2.868 133.686 o
4 -4 -3 122.714 125.339 8.111 32.229 o
4 -4 -2 595.673 607.204 13.592 6.966 o
4 -4 -1 239.192 255.422 9.003 17.750 o
4 -3 -14 12.624 16.437 3.228 244.205 o
4 -3 -13 13.609 23.341 4.313 172.871 o
4 -3 -12 30.142 24.878 4.214 118.227 o
4 -3 -11 140.177 144.296 7.938 30.010 o
4 -3 -10 203.676 217.701 9.994 20.622 o
4 -3 -9 24.569 28.601 3.601 135.497 o
4 -3 -8 6.687 19.822 2.328 336.867 o
4 -3 -7 0.611 2.102 0.302 536.237 o
4 -3 -6 99.544 117.499 4.851 39.684 o
4 -3 -5 143.079 144.566 5.828 30.366 o
4 -3 -4 57.439 48.657 3.711 70.856 o
4 -3 -3 138.887 146.768 7.314 29.233 o
4 -3 -2 445.399 492.117 10.829 9.061 o
4 -3 -1 262.216 299.561 9.362 14.916 o
4 -2 -14 3.210 6.395 2.727 243.518 o
4 -2 -13 52.536 43.902 4.795 77.507 o
4 -2 -12 28.935 43.023 6.784 86.428 o
4 -2 -11 32.728 39.032 6.174 90.970 o
4 -2 -10 211.925 193.166 9.062 19.992 o
4 -2 -9 24.125 36.793 4.001 123.852 o
4 -2 -8 33.844 41.949 3.365 103.104 o
4 -2 -7 18.989 33.835 3.088 160.880 o
4 -2 -6 170.104 167.168 6.057 26.234 o
4 -2 -5 151.601 160.645 8.625 25.824 o
4 -2 -4 276.294 288.553 10.712 14.288 o
4 -2 -3 347.081 403.902 10.426 11.087 o
4 -2 -2 275.306 268.087 7.442 15.628 o
4 -2 -1 6.167 8.112 0.945 265.030 o
4 -1 -15 45.306 43.328 5.111 85.635 o
4 -1 -14 68.864 61.663 5.961 59.842 o
4 -1 -13 8.693 15.559 4.800 186.627 o
4 -1 -12 406.066 416.092 20.562 8.387 o
4 -1 -11 212.792 195.649 8.949 20.760 o
4 -1 -10 262.485 274.763 10.769 15.578 o
4 -1 -9 111.943 119.533 7.164 35.715 o
4 -1 -8 30.280 45.659 4.321 108.953 o
4 -1 -7 10.956 19.014 2.600 225.038 o
4 -1 -6 184.799 202.321 6.739 22.590 o
4 -1 -5 104.188 120.004 6.331 36.797 o
4 -1 -4 83.234 70.926 4.490 45.064 o
4 -1 -3 41.406 36.012 3.759 96.534 o
4 -1 -2 9.749 30.695 2.461 219.907 o
4 -1 -1 165.825 221.024 5.759 22.891 o
4 0 0 140.684 151.106 6.140 27.622 o
4 0 1 547.753 652.820 15.036 7.005 o
4 0 2 16.824 19.695 3.160 209.094 o
4 0 3 8.272 7.366 2.758 412.111 o
4 0 4 257.143 264.845 9.472 15.914 o
4 0 5 374.830 391.955 11.848 10.766 o
4 0 6 556.381 520.384 16.471 7.792 o
4 0 7 46.267 42.552 4.450 81.504 o
4 0 8 57.733 58.162 8.780 50.717 o
4 0 9 9.533 6.807 4.899 233.775 o
4 0 10 257.454 223.165 15.737 14.172 o
4 1 0 718.492 875.533 22.832 4.731 o
4 1 1 24.455 34.290 2.891 130.138 o
4 1 2 173.600 190.314 7.192 23.777 o
4 1 3 122.194 145.911 8.794 29.361 o
4 1 4 11.416 15.935 3.572 267.415 o
4 1 5 28.654 26.669 3.985 132.423 o
4 1 6 186.770 174.166 10.044 21.965 o
4 1 7 168.305 178.140 10.531 21.513 o
4 1 8 125.089 107.401 15.288 20.318 o
4 1 11 101.899 91.522 8.758 37.073 o
4 1 12 16.603 19.584 3.555 204.152 o
4 2 0 6.321 6.460 1.069 392.153 o
4 2 1 112.212 102.655 5.422 38.398 o
4 2 2 48.520 60.392 3.505 71.072 o
4 2 3 47.007 54.968 3.879 84.211 o
4 2 4 201.765 202.068 7.435 21.650 o
4 2 5 187.355 195.988 8.229 21.984 o
4 2 6 349.526 317.533 14.062 11.620 o
4 2 7 108.930 94.925 6.507 41.275 o
4 2 8 82.724 52.700 7.634 51.008 o
4 2 9 176.273 141.986 10.537 23.627 o
4 2 10 134.659 122.606 8.195 31.796 o
4 2 11 28.119 37.895 7.745 83.482 o
4 3 0 426.705 432.314 9.788 10.114 o
4 3 1 58.385 61.763 3.746 65.649 o
4 3 2 218.490 259.381 8.655 17.540 o
4 3 3 165.120 181.515 7.471 24.469 o
4 3 4 26.054 32.335 3.405 176.478 o
4 3 5 135.295 124.600 6.344 33.220 o
4 3 6 32.897 30.884 3.324 122.027 o
4 3 7 21.889 29.275 3.783 142.315 o
4 3 8 181.330 166.778 7.913 24.653 o
4 3 9 59.767 73.197 6.558 62.297 o
4 3 10 34.944 45.566 5.959 89.434 o
4 3 11 50.457 55.641 4.522 77.560 o
4 4 0 93.921 109.079 4.871 44.452 o
4 4 1 64.011 76.639 4.157 60.761 o
4 4 2 54.590 66.575 4.210 71.633 o
4 4 3 170.972 158.032 6.789 28.080 o
4 4 4 374.105 366.715 10.493 11.773 o
4 4 5 317.018 298.718 9.572 14.342 o
4 4 6 205.676 187.353 7.907 22.778 o
4 4 7 47.403 55.397 4.234 85.981 o
4 4 8 82.550 91.677 5.663 48.867 o
4 4 9 22.042 32.237 3.983 146.726 o
4 4 10 22.622 37.778 3.199 152.813 o
4 5 0 732.765 713.117 15.119 6.110 o
4 5 1 217.227 199.832 10.624 18.651 o
4 5 2 16.448 31.095 3.061 188.930 o
4 5 3 232.956 221.956 7.982 20.190 o
4 5 4 69.514 70.818 5.095 57.615 o
4 5 5 45.934 49.047 3.854 85.635 o
4 5 6 140.184 122.813 5.748 36.165 o
4 5 7 19.517 24.990 3.310 190.489 o
4 5 8 358.864 286.799 9.818 13.488 o
4 5 10 16.324 32.217 5.032 151.033 o
4 6 0 317.474 301.319 12.453 13.032 o
4 6 1 23.471 35.362 5.057 110.530 o
4 6 2 115.217 137.995 15.060 21.946 o
4 6 3 12.073 25.614 3.675 198.199 o
4 6 4 154.993 153.716 27.625 9.914 o
4 6 5 41.911 51.724 6.118 84.025 o
4 6 6 28.057 37.699 4.245 125.433 o
4 6 7 65.767 71.746 6.599 58.875 o
4 6 8 36.126 39.068 4.268 114.416 o
4 6 9 39.043 49.038 6.562 82.536 o
4 7 0 150.102 134.646 11.126 24.369 o
4 7 1 55.388 68.632 11.165 41.001 o
4 7 2 297.286 338.009 24.461 8.754 o
4 7 3 65.227 83.451 5.860 58.418 o
4 7 4 39.217 52.711 5.172 86.744 o
4 7 5 1.983 4.355 2.536 496.286 o
4 7 6 69.195 76.694 5.897 56.425 o
4 7 7 165.321 151.305 8.973 26.511 o
4 7 8 197.146 181.016 8.718 22.826 o
4 8 0 176.878 170.492 11.489 21.126 o
4 8 1 191.484 201.532 10.252 20.935 o
4 8 2 457.123 372.583 53.155 2.971 o
4 8 3 143.806 147.489 7.316 30.239 o
4 8 4 40.317 42.866 3.825 104.894 o
4 8 5 21.019 37.256 4.805 140.361 o
4 8 6 6.938 14.497 3.102 278.580 o
4 8 7 0.104 2.301 0.771 275.870 o
4 9 0 51.419 65.169 5.864 71.471 o
4 9 1 30.767 43.544 5.753 96.108 o
4 9 2 129.599 140.772 9.882 28.850 o
4 9 3 30.295 32.592 3.318 131.036 o
4 9 4 45.333 48.189 3.888 92.799 o
4 9 5 43.640 50.706 10.258 53.527 o
4 9 6 21.949 28.766 3.809 159.511 o
4 9 7 96.946 77.243 7.788 42.569 o
4 10 0 41.599 52.068 6.319 78.800 o
4 10 1 6.508 23.034 3.064 307.661 o
4 10 2 26.142 38.392 3.976 123.250 o
4 10 3 114.098 116.046 6.527 37.744 o
4 10 5 73.401 76.582 8.053 48.368 o
4 10 6 146.730 109.156 8.560 30.297 o
4 11 0 7.581 20.390 4.880 216.780 o
4 11 1 7.542 26.737 5.354 177.957 o
4 11 2 97.238 89.698 5.569 45.604 o
4 11 3 47.976 45.007 4.801 82.838 o
4 12 0 1.076 6.013 1.457 475.346 o
5 -10 -3 38.505 34.492 6.445 89.856 o
5 -10 -2 3.826 10.680 3.275 334.785 o
5 -9 -7 8.603 9.675 3.273 308.464 o
5 -9 -6 54.754 49.304 8.272 59.871 o
5 -9 -5 19.363 25.823 5.941 124.550 o
5 -9 -4 132.465 141.224 14.051 21.510 o
5 -9 -3 56.707 36.071 10.155 50.682 o
5 -9 -2 62.683 59.200 5.126 68.165 o
5 -9 -1 92.307 84.329 7.860 40.435 o
5 -8 -9 13.882 23.392 3.446 204.153 o
5 -8 -8 41.654 49.692 8.716 61.031 o
5 -8 -7 38.701 46.352 7.496 75.660 o
5 -8 -6 71.431 70.990 7.196 52.570 o
5 -8 -5 77.575 93.768 8.242 42.948 o
5 -8 -4 5.925 18.815 5.049 237.778 o
5 -8 -3 56.043 51.747 6.410 67.837 o
5 -8 -2 35.337 50.178 7.761 71.605 o
5 -8 -1 1.730 15.908 3.262 394.155 o
5 -7 -10 15.275 27.149 5.504 139.959 o
5 -7 -9 33.240 39.482 5.483 97.293 o
5 -7 -8 6.698 15.603 3.831 268.092 o
5 -7 -7 27.011 46.173 8.817 70.127 o
5 -7 -6 15.549 21.864 5.571 167.702 o
5 -7 -5 34.228 55.793 7.096 73.582 o
5 -7 -4 32.110 45.096 6.169 89.235 o
5 -7 -3 60.525 58.763 6.116 63.049 o
5 -7 -2 72.822 81.177 6.523 50.205 o
5 -7 -1 50.489 61.291 6.176 71.038 o
5 -6 -11 24.218 26.836 5.147 118.073 o
5 -6 -10 7.920 19.885 6.595 121.949 o
5 -6 -9 34.187 25.502 5.252 115.823 o
5 -6 -8 105.143 78.745 10.660 32.774 o
5 -6 -7 72.231 91.553 12.803 31.104 o
5 -6 -6 58.579 73.664 8.622 53.959 o
5 -6 -5 72.809 82.696 9.054 42.182 o
5 -6 -4 46.801 54.889 7.330 66.631 o
5 -6 -3 6.904 11.458 1.562 218.591 o
5 -6 -2 318.209 322.867 12.832 12.711 o
5 -6 -1 8.069 18.041 3.212 252.486 o
5 -5 -13 14.011 8.189 2.035 357.182 o
5 -5 -12 34.465 36.986 6.504 94.868 o
5 -5 -11 57.706 58.392 5.573 67.023 o
5 -5 -10 23.679 23.158 3.865 165.356 o
5 -5 -9 18.125 18.726 3.797 196.016 o
5 -5 -8 162.087 164.602 18.816 15.994 o
5 -5 -7 47.189 55.038 5.420 79.672 o
5 -5 -6 113.765 90.794 4.789 46.488 o
5 -5 -5 36.282 38.362 3.076 97.150 o
5 -5 -4 24.976 29.891 3.406 125.468 o
5 -5 -3 391.117 336.957 11.600 11.511 o
5 -5 -2 274.490 263.899 8.728 15.951 o
5 -5 -1 190.282 185.773 6.975 24.182 o
5 -4 -13 53.075 35.090 5.216 77.884 o
5 -4 -12 77.195 65.721 7.438 51.616 o
5 -4 -11 72.314 75.290 5.830 53.202 o
5 -4 -10 120.742 109.403 10.715 29.955 o
5 -4 -9 41.599 38.076 13.380 39.367 o
5 -4 -8 5.266 10.127 2.331 240.719 o
5 -4 -6 282.871 247.188 8.794 16.852 o
5 -4 -5 156.868 154.809 5.298 25.949 o
5 -4 -4 284.194 278.544 8.309 15.982 o
5 -4 -3 88.227 79.165 5.119 47.679 o
5 -4 -2 430.459 396.991 11.052 11.072 o
5 -4 -1 20.423 25.403 2.476 143.788 o
5 -3 -14 0.631 2.277 0.812 1515.800 o
5 -3 -13 15.737 9.016 3.133 254.989 o
5 -3 -12 72.346 71.194 13.820 31.702 o
5 -3 -11 159.242 136.540 9.902 25.719 o
5 -3 -10 137.875 111.707 7.965 32.388 o
5 -3 -9 44.011 32.054 4.669 99.918 o
5 -3 -8 80.388 78.806 5.417 55.991 o
5 -3 -7 45.608 62.573 6.896 67.697 o
5 -3 -6 14.017 27.669 2.869 178.960 o
5 -3 -5 47.518 42.707 2.599 82.024 o
5 -3 -4 82.359 96.978 5.248 48.486 o
5 -3 -3 217.734 243.515 7.741 19.863 o
5 -3 -2 66.831 68.919 4.459 59.353 o
5 -3 -1 37.287 45.678 3.703 103.063 o
5 -2 -14 36.363 27.555 4.253 117.756 o
5 -2 -13 111.252 96.132 10.661 32.249 o
5 -2 -12 7.143 13.850 11.644 59.677 o
5 -2 -11 16.149 19.673 11.303 43.114 o
5 -2 -10 85.049 90.551 9.777 38.347 o
5 -2 -9 43.610 45.683 5.035 87.118 o
5 -2 -8 104.310 90.704 6.324 40.965 o
5 -2 -7 11.990 21.986 4.339 200.641 o
5 -2 -6 466.774 449.044 14.572 9.192 o
5 -2 -5 326.911 295.380 9.018 14.113 o
5 -2 -4 48.684 60.730 3.786 82.490 o
5 -2 -3 5.840 9.859 1.057 320.260 o
5 -2 -2 256.784 261.693 8.003 17.767 o
5 -2 -1 49.335 69.622 4.372 66.757 o
5 -1 -14 0.381 3.127 1.033 963.123 o
5 -1 -13 0.275 1.341 0.511 737.574 o
5 -1 -12 209.280 211.995 17.686 14.474 o
5 -1 -11 242.170 222.471 17.979 13.022 o
5 -1 -10 100.192 122.618 14.280 24.349 o
5 -1 -9 19.700 13.932 4.572 195.516 o
5 -1 -8 107.237 105.416 9.865 33.723 o
5 -1 -7 39.621 47.909 5.537 90.546 o
5 -1 -6 77.632 87.799 5.142 52.988 o
5 -1 -5 71.348 76.157 4.307 62.123 o
5 -1 -4 202.085 227.690 8.249 20.000 o
5 -1 -3 7.716 20.447 1.785 254.519 o
5 -1 -2 114.903 135.817 5.417 35.029 o
5 -1 -1 236.036 257.280 8.596 18.015 o
5 0 0 76.183 97.738 6.024 38.314 o
5 0 1 40.744 49.718 3.648 104.420 o
5 0 2 19.804 33.338 4.117 127.829 o
5 0 3 4.893 10.990 3.045 411.589 o
5 0 4 18.439 23.491 5.197 148.781 o
5 0 5 73.795 47.472 10.118 42.680 o
5 0 6 37.734 24.595 6.801 84.357 o
5 0 7 32.166 31.810 6.613 73.189 o
5 0 8 1.523 16.179 3.547 321.642 o
5 1 0 39.654 45.283 3.939 97.365 o
5 1 1 51.818 45.803 4.211 105.534 o
5 1 2 23.656 28.651 3.822 144.005 o
5 1 3 22.764 29.879 5.081 108.814 o
5 1 4 10.801 10.719 2.943 417.259 o
5 1 8 62.008 51.442 7.670 57.874 o
5 1 9 21.433 31.362 4.770 140.914 o
5 1 10 52.752 41.068 4.963 86.573 o
5 2 0 216.863 217.608 9.417 17.380 o
5 2 1 7.539 6.316 1.082 262.858 o
5 2 2 24.766 35.622 4.509 129.343 o
5 2 3 57.008 65.375 5.298 64.716 o
5 2 4 94.049 95.329 6.404 42.783 o
5 2 5 24.310 35.253 10.440 58.765 o
5 2 6 200.604 149.326 10.601 22.269 o
5 2 7 36.924 46.924 5.266 96.192 o
5 2 8 21.443 29.280 3.546 144.386 o
5 2 9 35.234 63.152 7.182 71.509 o
5 3 0 378.557 333.258 9.846 12.755 o
5 3 1 124.487 114.332 6.149 35.549 o
5 3 2 5.469 15.132 3.170 293.478 o
5 3 3 9.586 20.841 3.901 195.758 o
5 3 4 121.817 110.163 12.609 28.161 o
5 3 5 29.751 30.319 4.588 116.755 o
5 3 6 82.832 92.008 7.239 43.687 o
5 3 7 49.004 42.701 3.470 100.797 o
5 3 8 55.823 65.537 5.165 67.467 o
5 3 9 25.229 28.602 4.291 152.791 o
5 4 0 826.170 745.245 16.431 5.443 o
5 4 1 134.088 112.635 7.029 32.633 o
5 4 2 77.791 80.295 5.388 53.453 o
5 4 3 203.217 177.032 8.979 22.408 o
5 4 4 121.243 93.123 7.318 40.410 o
5 4 5 89.538 74.674 6.489 48.618 o
5 4 6 138.920 120.410 6.349 33.317 o
5 4 7 92.977 89.591 5.133 47.339 o
5 5 0 260.863 266.327 9.890 16.232 o
5 5 1 78.343 78.323 5.176 55.444 o
5 5 2 8.485 19.738 4.534 201.538 o
5 5 3 5.255 10.728 2.777 236.192 o
5 5 4 45.283 39.600 9.261 66.429 o
5 5 5 66.779 67.067 6.545 57.208 o
5 5 6 117.722 114.519 10.048 31.488 o
5 5 7 6.732 10.256 2.445 441.109 o
5 6 0 62.862 76.334 7.630 55.410 o
5 6 1 3.870 12.013 2.591 384.622 o
5 6 2 97.853 102.985 8.873 37.401 o
5 6 3 178.626 173.249 15.708 17.226 o
5 6 4 40.786 54.153 13.453 37.472 o
5 6 5 65.054 64.622 8.554 51.483 o
5 6 6 85.935 85.380 8.451 41.538 o
5 6 7 5.169 15.822 2.871 364.461 o
5 7 0 8.188 16.430 3.156 286.398 o
5 7 1 13.669 22.336 3.140 251.035 o
5 7 2 33.377 38.723 3.544 120.958 o
5 7 3 33.225 31.575 3.771 144.674 o
5 7 4 27.278 36.626 4.526 126.609 o
5 7 5 52.228 55.493 5.240 77.217 o
5 7 6 9.828 12.551 2.485 353.775 o
5 8 0 61.794 54.551 6.007 67.160 o
5 8 1 42.844 47.280 5.060 89.407 o
5 8 2 63.723 75.429 4.469 64.592 o
5 8 3 43.072 54.333 4.283 89.603 o
5 8 4 70.898 81.597 5.994 55.284 o
5 8 5 26.670 41.081 7.013 92.529 o
5 9 0 45.812 54.643 4.611 89.085 o
5 9 1 5.317 14.041 2.017 405.890 o
5 9 2 55.691 65.762 4.421 74.295 o
5 9 3 1.053 7.492 2.523 561.944 o
5 9 4 7.062 11.113 2.835 404.015 o
5 10 0 41.373 42.277 3.594 104.624 o
5 10 1 6.957 14.687 2.046 418.177 o
6 -7 -7 29.706 30.271 3.271 136.375 o
6 -7 -6 41.285 36.639 6.739 84.983 o
6 -7 -5 45.032 36.334 6.960 77.040 o
6 -7 -4 9.622 7.380 3.599 249.614 o
6 -7 -3 82.115 76.771 6.717 48.896 o
6 -7 -2 104.033 111.618 8.087 36.181 o
6 -7 -1 26.789 29.143 3.902 140.957 o
6 -6 -9 24.029 24.807 3.012 167.466 o
6 -6 -8 56.734 56.950 4.165 76.540 o
6 -6 -7 94.781 95.454 10.633 34.128 o
6 -6 -6 48.600 50.743 6.531 76.759 o
6 -6 -5 8.734 27.114 7.561 109.353 o
6 -6 -4 76.044 72.942 7.180 48.696 o
6 -6 -3 1.291 11.371 2.787 598.499 o
6 -6 -2 21.417 27.977 4.325 139.196 o
6 -6 -1 29.357 41.532 5.316 104.937 o
6 -5 -10 22.421 27.807 3.197 178.371 o
6 -5 -9 28.627 20.957 5.227 134.146 o
6 -5 -7 27.637 39.405 7.493 86.996 o
6 -5 -6 55.753 48.619 3.637 78.576 o
6 -5 -5 51.398 51.772 3.669 87.979 o
6 -5 -4 149.854 142.826 6.183 30.183 o
6 -5 -3 23.399 31.776 3.187 160.384 o
6 -5 -2 27.231 38.252 3.083 123.867 o
6 -5 -1 19.441 28.503 3.287 171.854 o
6 -4 -12 4.992 4.877 1.494 639.963 o
6 -4 -11 8.910 20.035 3.337 260.284 o
6 -4 -10 113.114 92.310 19.970 17.627 o
6 -4 -9 6.309 10.736 6.672 179.677 o
6 -4 -7 89.427 72.413 6.279 48.730 o
6 -4 -6 34.657 38.274 3.340 124.781 o
6 -4 -5 15.313 25.830 3.156 202.576 o
6 -4 -4 8.987 16.193 2.611 296.751 o
6 -4 -3 97.775 95.975 6.283 43.017 o
6 -4 -2 81.614 75.329 6.882 52.670 o
6 -4 -1 60.914 79.339 6.443 55.792 o
6 -3 -12 27.491 15.096 4.091 153.937 o
6 -3 -11 60.156 39.755 6.735 67.189 o
6 -3 -10 115.093 108.422 6.156 38.529 o
6 -3 -8 31.022 41.089 4.089 122.210 o
6 -3 -7 81.157 66.250 6.547 53.320 o
6 -3 -6 90.362 73.094 6.948 47.077 o
6 -3 -5 6.921 26.098 6.354 153.671 o
6 -3 -4 89.445 90.795 7.995 40.884 o
6 -3 -3 10.305 24.371 4.051 210.687 o
6 -3 -2 140.313 130.251 8.865 29.100 o
6 -3 -1 4.631 14.526 3.260 386.588 o
6 -2 -12 141.376 91.726 9.023 31.630 o
6 -2 -11 18.601 22.510 8.789 86.920 o
6 -2 -10 43.659 56.123 5.593 79.560 o
6 -2 -9 18.366 25.013 3.069 174.261 o
6 -2 -8 149.000 128.100 6.543 32.599 o
6 -2 -7 3.944 15.025 6.576 189.974 o
6 -2 -6 33.274 42.961 4.476 101.851 o
6 -2 -5 27.694 30.011 3.668 138.555 o
6 -2 -4 97.726 85.363 8.956 37.636 o
6 -2 -3 17.164 30.065 6.595 118.706 o
6 -2 -2 15.725 20.470 6.447 111.394 o
6 -2 -1 139.476 128.130 8.980 29.140 o
6 -1 -13 41.339 34.749 4.411 99.745 o
6 -1 -11 109.121 115.208 25.888 12.290 o
6 -1 -10 9.769 28.552 3.952 199.439 o
6 -1 -9 41.451 62.186 6.416 76.641 o
6 -1 -8 51.925 67.040 9.565 50.007 o
6 -1 -7 13.306 22.830 4.810 189.019 o
6 -1 -6 81.907 79.231 6.086 50.776 o
6 -1 -5 142.267 140.041 8.243 30.610 o
6 -1 -4 63.176 66.232 9.008 45.789 o
6 -1 -3 66.580 70.735 7.132 53.372 o
6 -1 -2 215.075 202.632 17.498 14.686 o
6 -1 -1 30.499 27.067 5.088 113.239 o
6 0 2 90.736 115.685 18.431 18.810 o
6 0 3 43.978 47.130 11.568 46.943 o
6 0 4 111.844 72.221 7.151 40.256 o
6 0 5 3.252 10.539 1.873 418.576 o
6 0 6 2.399 13.710 3.039 485.130 o
6 1 0 95.755 102.012 12.428 29.417 o
6 1 1 8.785 19.872 6.301 170.979 o
6 1 2 51.858 80.878 10.735 39.477 o
6 1 3 5.123 13.756 4.195 252.301 o
6 1 4 26.151 34.468 6.444 102.636 o
6 1 5 3.181 11.745 1.906 317.085 o
6 1 6 130.329 81.850 5.772 38.666 o
6 2 0 63.095 75.417 8.613 48.883 o
6 2 1 0.299 8.925 3.012 447.796 o
6 2 2 17.628 25.696 4.097 131.782 o
6 2 3 80.006 71.420 22.241 16.581 o
6 2 4 33.925 36.284 6.096 94.542 o
6 2 5 27.990 35.013 3.942 134.029 o
6 2 6 15.694 18.755 3.591 182.993 o
6 3 0 110.773 97.932 11.598 29.701 o
6 3 1 27.212 20.695 4.758 147.938 o
6 3 2 0.467 6.212 1.670 386.435 o
6 3 3 14.998 25.872 3.813 206.520 o
6 3 4 35.125 35.598 3.996 115.832 o
6 3 5 24.229 30.265 2.662 155.426 o
6 3 6 40.952 33.042 5.067 103.585 o
6 4 0 79.376 75.518 6.758 54.589 o
6 4 1 78.769 85.762 6.937 47.752 o
6 4 2 0.686 5.174 1.390 511.617 o
6 4 4 25.031 22.484 3.577 162.462 o
6 4 5 42.965 45.350 4.993 91.796 o
6 4 6 47.375 42.423 5.350 86.387 o
6 5 0 254.267 220.617 8.256 18.137 o
6 5 1 5.472 13.984 8.269 108.854 o
6 5 2 28.292 44.237 7.143 87.933 o
6 5 3 12.680 19.135 5.668 155.306 o
6 5 4 6.022 13.044 3.046 345.241 o
6 5 5 163.243 123.237 18.675 16.175 o
6 6 0 15.279 24.904 4.771 158.054 o
6 6 1 9.760 23.161 4.257 177.806 o
6 6 2 35.789 41.554 4.404 103.561 o
6 6 3 56.832 52.151 6.328 70.413 o
6 6 4 22.500 27.956 2.803 177.528 o
6 7 0 16.797 20.796 4.550 173.417 o
6 7 1 18.976 12.922 3.861 200.374 o
6 7 2 67.219 64.653 6.837 57.696 o
6 8 0 15.428 22.998 3.735 184.387 o
6 8 1 3.440 -0.417 2.176 979.904 o
7 -5 -6 18.929 16.585 3.001 187.170 o
7 -4 -8 9.223 16.598 2.729 324.165 o
7 -4 -7 6.885 12.505 2.308 320.082 o
7 -4 -5 74.605 60.020 5.347 58.559 o
7 -4 -4 29.305 33.515 3.478 137.735 o
7 -4 -2 108.125 90.766 4.336 43.662 o
7 -3 -6 7.149 16.674 5.168 190.750 o
7 -3 -5 33.246 36.620 2.963 130.669 o
7 -3 -4 77.638 82.962 4.743 54.102 o
7 -3 -3 80.398 73.230 4.196 58.431 o
7 -3 -2 7.635 16.452 1.688 396.265 o
7 -3 -1 38.892 46.063 3.349 102.384 o
7 -2 -9 6.983 12.612 2.529 402.729 o
7 -2 -8 3.677 7.509 3.028 488.067 o
7 -2 -7 12.193 15.811 2.497 283.243 o
7 -2 -6 7.044 8.695 2.571 439.638 o
7 -2 -5 17.395 25.700 2.641 174.147 o
7 -2 -4 8.216 18.016 2.300 335.415 o
7 -2 -3 15.519 22.061 3.141 235.991 o
7 -2 -2 150.284 106.341 6.097 32.434 o
7 -2 -1 17.123 29.885 2.947 208.268 o
7 -1 -9 16.892 20.645 3.252 214.944 o
7 -1 -8 0.847 8.929 2.357 807.273 o
7 -1 -7 14.678 15.579 2.727 276.663 o
7 -1 -6 21.221 25.906 4.388 156.529 o
7 -1 -5 52.086 51.893 5.903 73.593 o
7 -1 -4 12.151 23.059 3.100 215.694 o
7 -1 -3 54.528 62.636 6.261 66.718 o
7 -1 -2 32.121 24.534 6.242 95.834 o
7 -1 -1 10.154 19.783 8.275 104.548 o
7 1 0 23.375 37.816 5.486 107.905 o
7 1 1 2.240 15.159 3.254 428.346 o
7 2 0 14.676 21.275 2.756 241.021 o
7 2 1 16.085 23.158 3.903 198.576 o
7 3 0 92.595 76.423 4.941 50.427 o
7 3 1 55.854 46.130 3.598 83.849 o
7 5 0 19.565 34.591 3.941 153.387 o
;
_iucr_refine_instructions_details 
;
TITL mer-2023-05_cu_a.res in P2(1)
REM Old TITL MER-2023-05_Cu in P2(1)
REM SHELXT solution in P2(1): R1 0.119, Rweak 0.099, Alpha 0.006
REM <I/s> 3.210 for 7 systematic absences, Orientation as input
REM Flack x = 0.189 ( 0.126 ) from 1540 Parsons' quotients
REM Formula found by SHELXT: C21 O4
rem BASF -0.01 0.2 0.03
rem TWIN 1 0 0 0 -1 0 -1 0 -1 -4
CELL 1.54184 6.1621 11.6465 13.7206 90 102.517 90
ZERR 1 0.0004 0.0006 0.0009 0 0.006 0
LATT -1
SYMM -X,0.5+Y,-Z
SFAC C H O
UNIT 42 68 8
EQIV $1 2-X,0.5+Y,1-Z
DFIX 0.955 0.02 H1 O1
RIGU 0.0002 0.004 C10 O1 C1 C2 C8 C3 C15 C7 C14 C9 C11 C4 C6 O2 C13 C12 C16 =
 C21 C5 C18 O4 O3 C20 C19 C17
RIGU 0.002 0.004 O1 H1
RIGU 0.0002 0.002 C8 O1 C1 C2 C10 C3 C15 C7 C14 C9 C11 C4 C6 O2 C13 C12 C16 =
 C21 C5 C18 O4 O3 C20 C19 C17
RIGU 0.002 0.004 O1 H1 C2 C14 C3 H3 C1 C8 H8 C11 H11A H11B C15 H15A H15C =
 C18 H18 C12 H12 C9 H9A H9B C10 H10A H10B C13 H13A H13B C20 H20A H20B H20C =
 C19 H19A H19B H19C H15B C7 C4 O2
RIGU 0.002 0.004 O3 C17 H17A H17B H17C
RIGU 0.002 0.004 C6 H6A H6B H5A H5B C7 H7A H7B C4 C2 C5
RIGU 0.002 0.004 C21 H21A H21B H21C C4 C16 C3 C5
DFIX 1.01 0.01 C19 H19C C20 H20C C21 H21A C15 H15B
EADP H5B H5A H6B H6A
EADP H7B H7A

L.S. 10
PLAN  4
SIZE 0.07 0.08 0.28
TEMP -168
CONF
HTAB O1 O2_$1
list 4
MORE -1
BOND $H
fmap 2
acta
BASF 0.100698 0.194647 -0.079439
TWIN -1 0 0 0 -1 0 0.978 0 1 -4
OMIT -7 -4 3
OMIT -6 -5 8
OMIT -6 -3 9
OMIT -5 -4 7
OMIT -5 10 4
OMIT -5 10 5
OMIT -5 10 7
OMIT -4 0 2
OMIT -4 9 4
OMIT -4 10 5
OMIT -3 0 5
OMIT -3 0 14
OMIT -2 -1 4
OMIT -2 6 7
OMIT -2 12 1
OMIT -2 13 2
OMIT -1 11 1
OMIT 0 0 1
OMIT 0 0 3
OMIT 0 3 1
OMIT 1 -12 8
OMIT 1 -5 1
OMIT 1 5 1
OMIT 1 7 11
OMIT 1 12 1
OMIT 2 -2 0
OMIT 2 0 2
OMIT 2 0 13
OMIT 2 2 0
OMIT 3 0 11
OMIT 3 8 10
OMIT 4 5 9
OMIT 4 10 4
OMIT 5 -6 1
OMIT 5 0 9
OMIT 6 -4 2
OMIT 6 -4 3
OMIT 6 -3 2
OMIT 6 0 0
OMIT 6 0 1
OMIT 6 4 3
WGHT 0 2.175111
FVAR 0.786445
REM <olex2.extras>
REM <HklSrc "%.\\MER-2023-05_Cu.hkl">
REM </olex2.extras>

O1    3     0.94211  0.57526  0.45091  11.00000  0.01422  0.01211  0.01338 =
 -0.00091  0.00170  0.00028
AFIX 144 0.975
H1    2     0.99447  0.64875  0.44087  11.00000  0.01265  0.01320  0.03378 =
 0.00460  0.00062  0.00067
AFIX 0
O4    3     0.95557  0.34424  0.18151  11.00000  0.03014  0.03297  0.01104 =
 -0.00442 -0.00177  0.01629
O2    3     0.88785  0.29529  0.49098  11.00000  0.03113  0.01702  0.02106 =
 0.00045 -0.00117  0.01044
O3    3     0.76976  0.37395  0.02519  11.00000  0.02645  0.02588  0.01273 =
 -0.00297 -0.00087  0.00373
C2    1     0.62005  0.60410  0.31136  11.00000  0.01461  0.00902  0.01286 =
 0.00069  0.00139 -0.00103
C14   1     0.79355  0.38042  0.50897  11.00000  0.01867  0.01099  0.01686 =
 0.00217 -0.00089  0.00216
C3    1     0.70144  0.49520  0.26568  11.00000  0.01487  0.00973  0.01330 =
 -0.00015  0.00061 -0.00056
H3    2     0.88850  0.49683  0.28577  11.00000  0.01497  0.01491  0.01419 =
 -0.00398  0.00092 -0.00059
C16   1     0.81282  0.39432  0.12418  11.00000  0.01775  0.01804  0.01254 =
 -0.00155 -0.00076  0.00188
C1    1     0.70442  0.57494  0.42509  11.00000  0.01427  0.00789  0.01280 =
 0.00044  0.00173  0.00029
C8    1     0.63478  0.44549  0.42762  11.00000  0.01403  0.00783  0.01396 =
 0.00078  0.00126  0.00039
H8    2     0.46517  0.43994  0.44467  11.00000 -1.50000
C11   1     0.71033  0.63241  0.60840  11.00000  0.02645  0.01631  0.01633 =
 0.00191  0.00651  0.00341
AFIX 24
H11A  2     0.64319  0.68873  0.64780  11.00000  0.03112  0.02257  0.02653 =
 -0.00415  0.01084  0.00311
H11B  2     0.87304  0.64762  0.62176  11.00000  0.02676  0.02047  0.01666 =
 0.00249  0.00631  0.00247
AFIX 0
C15   1     0.36666  0.61888  0.28911  11.00000  0.01478  0.01854  0.01880 =
 0.00238  0.00171  0.00010
AFIX 134
H15A  2     0.29640  0.54708  0.30789  11.00000  0.02323  0.02124  0.02600 =
 0.00258  0.00571 -0.00303
H15B  2     0.32743  0.68490  0.32870  11.00000  0.02125  0.02401  0.02656 =
 -0.00250  0.00344  0.00193
H15C  2     0.31087  0.63432  0.21622  11.00000  0.01667  0.02402  0.01959 =
 0.00319  0.00144 -0.00006
AFIX 0
C6    1     0.68173  0.71207  0.16040  11.00000  0.01853  0.01613  0.01722 =
 0.00354  0.00077 -0.00188
AFIX 24
H6A   2     0.75990  0.78202  0.13777  11.00000  0.02802
H6B   2     0.51363  0.72165  0.13323  11.00000  0.02802
AFIX 0
C18   1     0.68523  0.50516  0.75833  11.00000  0.02885  0.02524  0.01655 =
 0.00235  0.00275 -0.00434
AFIX 13 1.01
H18   2     0.65654  0.42245  0.77377  11.00000  0.02874  0.02667  0.01907 =
 0.00368  0.00151 -0.00448
AFIX 0
C21   1     0.42298  0.47064  0.09450  11.00000  0.01511  0.02211  0.01638 =
 0.00013 -0.00070 -0.00326
AFIX 134
H21A  2     0.42124  0.44625  0.02384  11.00000  0.02173  0.02821  0.01796 =
 -0.00211  0.00119 -0.00522
H21B  2     0.35374  0.40864  0.12907  11.00000  0.02334  0.02481  0.02171 =
 0.00087  0.00371 -0.00542
H21C  2     0.33575  0.54399  0.09367  11.00000  0.01968  0.02465  0.02312 =
 -0.00018  0.00032 -0.00084
AFIX 0
C12   1     0.67279  0.51167  0.64438  11.00000  0.02785  0.01721  0.01662 =
 0.00298  0.00277  0.00157
H12   2     0.50382  0.47823  0.61429  11.00000 -1.50000
C9    1     0.61904  0.39654  0.32115  11.00000  0.01872  0.01004  0.01463 =
 -0.00035  0.00262 -0.00136
AFIX 24
H9A   2     0.46789  0.37636  0.29035  11.00000 -1.50000
H9B   2     0.71213  0.32966  0.32278  11.00000 -1.50000
AFIX 0
C4    1     0.66437  0.49053  0.15084  11.00000  0.01445  0.01439  0.01321 =
 -0.00053  0.00057 -0.00170
C5    1     0.75971  0.60401  0.11610  11.00000  0.01322  0.01637  0.01612 =
 0.00252 -0.00257 -0.00256
AFIX 24
H5A   2     0.71614  0.60876  0.04297  11.00000  0.02802
H5B   2     0.92281  0.60091  0.13456  11.00000  0.02802
AFIX 0
C7    1     0.72926  0.70970  0.27550  11.00000  0.01284  0.01011  0.01720 =
 0.00350  0.00060 -0.00031
AFIX 24
H7A   2     0.66622  0.78510  0.30209  11.00000  0.03294
H7B   2     0.90271  0.70717  0.30435  11.00000  0.03294
AFIX 0
C10   1     0.61085  0.65222  0.49578  11.00000  0.02552  0.01069  0.01612 =
 0.00089  0.00677  0.00408
AFIX 24
H10A  2     0.63987  0.74273  0.47765  11.00000  0.02992  0.01143  0.02335 =
 0.00174  0.01038  0.00368
H10B  2     0.42890  0.63901  0.48193  11.00000  0.02535  0.01391  0.02210 =
 0.00376  0.00693  0.00411
AFIX 0
C17   1     0.90560  0.28860 -0.00625  11.00000  0.02350  0.02591  0.02156 =
 -0.00800 -0.00022  0.00045
H17A  2     1.08723  0.30185  0.02344  11.00000  0.02407  0.02519  0.02921 =
 -0.01053 -0.00069  0.00096
H17B  2     0.86487  0.29005 -0.08829  11.00000  0.02971  0.02612  0.02127 =
 -0.00807  0.00007 -0.00107
H17C  2     0.86634  0.21487  0.01335  11.00000  0.02560  0.02638  0.02157 =
 -0.00724 -0.00213 -0.00058
C13   1     0.83058  0.42341  0.61591  11.00000  0.02276  0.01356  0.01742 =
 0.00098  0.00124 -0.00297
AFIX 24
H13A  2     0.82970  0.35312  0.66082  11.00000  0.03298  0.01619  0.02171 =
 0.00387  0.00190 -0.00406
H13B  2     0.98760  0.45748  0.63404  11.00000  0.02381  0.01549  0.02545 =
 -0.00060  0.00166 -0.00347
AFIX 0
C20   1     0.91261  0.53549  0.82091  11.00000  0.02916  0.03414  0.01730 =
 -0.00013  0.00309 -0.00573
AFIX 134
H20A  2     1.02964  0.48623  0.79971  11.00000  0.03382  0.04148  0.01970 =
 -0.00014  0.00406 -0.00134
H20B  2     0.94513  0.61934  0.81088  11.00000  0.04404  0.03604  0.02907 =
 0.00108  0.00677 -0.00832
H20C  2     0.91471  0.52112  0.89387  11.00000  0.04527  0.04316  0.01899 =
 0.00111  0.00629 -0.00617
AFIX 0
C19   1     0.50392  0.57614  0.78976  11.00000  0.04127  0.04585  0.02329 =
 0.00401  0.00768  0.01023
AFIX 134
H19A  2     0.54655  0.65983  0.79244  11.00000  0.04008  0.04583  0.02496 =
 0.00369  0.00864  0.01095
H19B  2     0.35917  0.56510  0.73985  11.00000  0.04211  0.05784  0.02421 =
 0.00447  0.00739  0.00766
H19C  2     0.48619  0.55041  0.85775  11.00000  0.04283  0.05325  0.02398 =
 0.00576  0.00801  0.00890
AFIX 0
HKLF 4

END
Q3 1 0.708333 0.4 0 11 0.05 0.36
Q4 1 0.958333 0.575 0.466667 11 0.05 0.36
Q2 1 0.666667 0.575 0.377778 11 0.05 0.37
Q1 1 0.708333 0.775 0.288889 11 0.05 0.37

  REM The information below was added by Olex2.
  REM
  REM R1 = 0.0649 for 3410 Fo > 4sig(Fo) and 0.0657 for all 3443 data
  REM 405 parameters refined using 867 restraints
  REM Highest difference peak 0.3695, deepest hole -0.3879
  REM Mean Shift 0.0001, Max Shift 0.0007.

  REM +++ Tabular Listing of Refinement Information +++
  REM R1_all = 0.0657
  REM R1_gt = 0.0649
  REM wR_ref = 0.1268
  REM GOOF = 1.0552
  REM Shift_max = 0.0007
  REM Shift_mean = 0.0001
  REM Reflections_all = 3443
  REM Reflections_gt = 3410
  REM Parameters = 405
  REM Hole = -0.3879
  REM Peak = 0.3695
  REM Flack = -0.26(13)

  
;
_olex2_diffrn_ambient_temperature_device 'Oxford Cryosystems'
_olex2_exptl_crystal_mounting_method 'The crystal was mounted on a loop'
_olex2_submission_special_instructions 'No special instructions were received'
_oxdiff_exptl_absorpt_empirical_details 
;
Empirical correction (ABSPACK) includes:
- Absorption correction using spherical harmonics
- Frame scaling
;
_oxdiff_exptl_absorpt_empirical_full_max 1.226
_oxdiff_exptl_absorpt_empirical_full_min 0.807
loop_
_restr_distance_atom_site_label_1
_restr_distance_atom_site_label_2
_restr_distance_site_symmetry_2
_restr_distance_target
_restr_distance_target_weight_param
_restr_distance_diff
H1 O1 1 0.9550 0.0200 0.0196
C15 H15B 1 1.0100 0.0100 0.0092
C21 H21A 1 1.0100 0.0100 0.0020
C20 H20C 1 1.0100 0.0100 -0.0023
C19 H19C 1 1.0100 0.0100 0.0019

loop_
_restr_RIGU_atom_site_label_1
_restr_RIGU_atom_site_label_2
_restr_RIGU_target_weight_param
_restr_RIGU_U13_diff
_restr_RIGU_U23_diff
_restr_RIGU_U33_diff
O1 H1 0.002000 -0.000041 -0.000027 0.000087
O1 H1 0.002000 -0.000041 -0.000027 0.000087
O1 C2 0.002000 0.000124 -0.000940 0.000376
O1 C2 0.004000 0.000124 -0.000940 0.000376
O1 C2 0.004000 0.000124 -0.000940 0.000376
O1 C1 0.000200 -0.000035 -0.000002 -0.000057
O1 C1 0.000200 -0.000035 -0.000002 -0.000057
O1 C1 0.002000 -0.000035 -0.000002 -0.000057
O1 C8 0.002000 0.001916 0.000971 0.001773
O1 C8 0.004000 0.001916 0.000971 0.001773
O1 C8 0.004000 0.001916 0.000971 0.001773
O1 C10 0.002000 -0.002650 0.006008 -0.003724
O1 C10 0.004000 -0.002650 0.006008 -0.003724
O1 C10 0.004000 -0.002650 0.006008 -0.003724
H1 C1 0.004000 0.002485 0.001158 0.000007
O4 O3 0.002000 0.001416 0.000370 -0.002070
O4 O3 0.004000 0.001416 0.000370 -0.002070
O4 C16 0.000200 0.000028 -0.000012 -0.000007
O4 C16 0.000200 0.000028 -0.000012 -0.000007
O4 C4 0.004000 0.001162 -0.001266 -0.000849
O4 C4 0.002000 0.001162 -0.001266 -0.000849
O2 C14 0.000200 0.000024 -0.000079 -0.000024
O2 C14 0.002000 0.000024 -0.000079 -0.000024
O2 C14 0.000200 0.000024 -0.000079 -0.000024
O2 C8 0.004000 -0.000650 0.000942 0.002024
O2 C8 0.004000 -0.000650 0.000942 0.002024
O2 C8 0.002000 -0.000650 0.000942 0.002024
O2 C13 0.002000 0.005257 -0.000394 -0.000269
O2 C13 0.004000 0.005257 -0.000394 -0.000269
O2 C13 0.004000 0.005257 -0.000394 -0.000269
O3 C16 0.000200 0.000069 -0.000012 -0.000075
O3 C16 0.000200 0.000069 -0.000012 -0.000075
O3 C4 0.002000 -0.003541 -0.000514 0.001800
O3 C4 0.004000 -0.003541 -0.000514 0.001800
O3 C17 0.000200 -0.000049 0.000009 0.000000
O3 C17 0.002000 -0.000049 0.000009 0.000000
O3 C17 0.000200 -0.000049 0.000009 0.000000
O3 H17A 0.004000 -0.001090 -0.000436 0.000758
O3 H17B 0.004000 0.001711 0.004387 -0.004173
O3 H17C 0.004000 -0.003343 -0.001939 -0.002135
C2 C3 0.002000 -0.000157 -0.000027 0.000041
C2 C3 0.000200 -0.000157 -0.000027 0.000041
C2 C3 0.000200 -0.000157 -0.000027 0.000041
C2 H3 0.004000 -0.002316 0.000468 -0.000388
C2 C1 0.000200 0.000130 -0.000109 -0.000005
C2 C1 0.000200 0.000130 -0.000109 -0.000005
C2 C1 0.002000 0.000130 -0.000109 -0.000005
C2 C8 0.002000 0.001638 -0.000231 0.000044
C2 C8 0.004000 0.001638 -0.000231 0.000044
C2 C8 0.004000 0.001638 -0.000231 0.000044
C2 C15 0.000200 -0.000024 -0.000008 -0.000033
C2 C15 0.000200 -0.000024 -0.000008 -0.000033
C2 C15 0.002000 -0.000024 -0.000008 -0.000033
C2 H15A 0.004000 0.000570 0.002182 -0.006780
C2 H15B 0.004000 0.000625 -0.000554 -0.005357
C2 H15C 0.004000 -0.000617 0.001304 -0.002417
C2 C6 0.004000 -0.001294 0.000075 -0.003150
C2 C6 0.004000 -0.001294 0.000075 -0.003150
C2 C6 0.002000 -0.001294 0.000075 -0.003150
C2 C9 0.004000 -0.000062 -0.001074 -0.001131
C2 C9 0.002000 -0.000062 -0.001074 -0.001131
C2 C9 0.004000 -0.000062 -0.001074 -0.001131
C2 C4 0.004000 -0.001645 -0.000567 -0.001143
C2 C4 0.004000 -0.001645 -0.000567 -0.001143
C2 C4 0.002000 -0.001645 -0.000567 -0.001143
C2 C7 0.000200 0.000039 -0.000003 -0.000044
C2 C7 0.002000 0.000039 -0.000003 -0.000044
C2 C7 0.000200 0.000039 -0.000003 -0.000044
C2 C7 0.002000 0.000039 -0.000003 -0.000044
C2 C10 0.002000 -0.003445 -0.002060 -0.000962
C2 C10 0.004000 -0.003445 -0.002060 -0.000962
C2 C10 0.004000 -0.003445 -0.002060 -0.000962
C14 C1 0.004000 0.001727 -0.001932 0.001283
C14 C1 0.002000 0.001727 -0.001932 0.001283
C14 C1 0.004000 0.001727 -0.001932 0.001283
C14 C8 0.002000 0.000025 0.000182 -0.000016
C14 C8 0.000200 0.000025 0.000182 -0.000016
C14 C8 0.000200 0.000025 0.000182 -0.000016
C14 C12 0.002000 0.003581 -0.002448 -0.002249
C14 C12 0.004000 0.003581 -0.002448 -0.002249
C14 C12 0.004000 0.003581 -0.002448 -0.002249
C14 C9 0.002000 0.005000 -0.000733 0.000148
C14 C9 0.004000 0.005000 -0.000733 0.000148
C14 C9 0.004000 0.005000 -0.000733 0.000148
C14 C13 0.000200 -0.000062 -0.000082 -0.000016
C14 C13 0.000200 -0.000062 -0.000082 -0.000016
C14 C13 0.002000 -0.000062 -0.000082 -0.000016
C14 H13A 0.004000 0.000380 -0.002793 -0.003833
C14 H13B 0.004000 -0.001885 0.004769 -0.003935
C3 H3 0.002000 0.000026 0.000251 -0.000113
C3 C16 0.004000 -0.001966 -0.000291 -0.000777
C3 C16 0.002000 -0.001966 -0.000291 -0.000777
C3 C16 0.004000 -0.001966 -0.000291 -0.000777
C3 C1 0.004000 -0.001145 -0.000987 0.000860
C3 C1 0.002000 -0.001145 -0.000987 0.000860
C3 C1 0.004000 -0.001145 -0.000987 0.000860
C3 C8 0.002000 0.000239 -0.001167 0.000346
C3 C8 0.004000 0.000239 -0.001167 0.000346
C3 C8 0.004000 0.000239 -0.001167 0.000346
C3 C15 0.002000 0.002778 -0.003876 -0.002831
C3 C15 0.004000 0.002778 -0.003876 -0.002831
C3 C15 0.004000 0.002778 -0.003876 -0.002831
C3 C21 0.004000 -0.001619 0.001606 -0.000867
C3 C21 0.004000 -0.001619 0.001606 -0.000867
C3 C21 0.002000 -0.001619 0.001606 -0.000867
C3 C9 0.000200 -0.000022 -0.000035 0.000009
C3 C9 0.000200 -0.000022 -0.000035 0.000009
C3 C9 0.002000 -0.000022 -0.000035 0.000009
C3 C4 0.000200 0.000078 0.000118 0.000111
C3 C4 0.002000 0.000078 0.000118 0.000111
C3 C4 0.002000 0.000078 0.000118 0.000111
C3 C4 0.000200 0.000078 0.000118 0.000111
C3 C5 0.002000 -0.001282 -0.000071 -0.002472
C3 C5 0.004000 -0.001282 -0.000071 -0.002472
C3 C5 0.004000 -0.001282 -0.000071 -0.002472
C3 C7 0.002000 0.000562 0.003789 -0.000703
C3 C7 0.004000 0.000562 0.003789 -0.000703
C3 C7 0.004000 0.000562 0.003789 -0.000703
H3 C9 0.004000 0.004811 0.002587 0.002115
H3 C4 0.004000 -0.001588 -0.001425 0.000825
C16 C21 0.002000 0.006108 0.001131 -0.001647
C16 C21 0.004000 0.006108 0.001131 -0.001647
C16 C21 0.004000 0.006108 0.001131 -0.001647
C16 C4 0.000200 -0.000118 -0.000074 -0.000048
C16 C4 0.000200 -0.000118 -0.000074 -0.000048
C16 C4 0.002000 -0.000118 -0.000074 -0.000048
C16 C5 0.002000 0.005157 0.003888 0.000745
C16 C5 0.004000 0.005157 0.003888 0.000745
C16 C5 0.004000 0.005157 0.003888 0.000745
C16 C17 0.004000 0.000782 0.003461 -0.004077
C16 C17 0.002000 0.000782 0.003461 -0.004077
C1 C8 0.002000 0.000058 0.000094 0.000041
C1 C8 0.000200 0.000058 0.000094 0.000041
C1 C8 0.000200 0.000058 0.000094 0.000041
C1 C11 0.004000 -0.000675 -0.003766 -0.003035
C1 C11 0.002000 -0.000675 -0.003766 -0.003035
C1 C11 0.004000 -0.000675 -0.003766 -0.003035
C1 C15 0.002000 -0.000942 0.002194 -0.002232
C1 C15 0.004000 -0.000942 0.002194 -0.002232
C1 C15 0.004000 -0.000942 0.002194 -0.002232
C1 C9 0.004000 -0.000775 0.000020 -0.001168
C1 C9 0.002000 -0.000775 0.000020 -0.001168
C1 C9 0.004000 -0.000775 0.000020 -0.001168
C1 C7 0.002000 -0.001706 -0.001580 -0.000929
C1 C7 0.004000 -0.001706 -0.001580 -0.000929
C1 C7 0.004000 -0.001706 -0.001580 -0.000929
C1 C10 0.000200 -0.000040 0.000019 -0.000014
C1 C10 0.000200 -0.000040 0.000019 -0.000014
C1 C10 0.002000 -0.000040 0.000019 -0.000014
C1 H10A 0.004000 -0.003095 0.000559 -0.003107
C1 H10B 0.004000 -0.001027 0.001616 -0.006111
C8 C9 0.000200 -0.000010 0.000040 -0.000023
C8 C9 0.000200 -0.000010 0.000040 -0.000023
C8 C9 0.002000 -0.000010 0.000040 -0.000023
C8 C10 0.004000 -0.003692 -0.002179 -0.001543
C8 C10 0.004000 -0.003692 -0.002179 -0.001543
C8 C10 0.002000 -0.003692 -0.002179 -0.001543
C8 C13 0.004000 -0.001371 -0.000121 -0.003601
C8 C13 0.004000 -0.001371 -0.000121 -0.003601
C8 C13 0.002000 -0.001371 -0.000121 -0.003601
C11 H11A 0.002000 -0.000114 -0.000214 -0.000375
C11 H11B 0.002000 -0.000262 -0.000100 -0.000105
C11 C18 0.002000 -0.002025 0.000841 -0.002200
C11 C18 0.004000 -0.002025 0.000841 -0.002200
C11 C18 0.004000 -0.002025 0.000841 -0.002200
C11 C12 0.000200 -0.000033 0.000030 0.000001
C11 C12 0.000200 -0.000033 0.000030 0.000001
C11 C12 0.002000 -0.000033 0.000030 0.000001
C11 C10 0.000200 -0.000028 0.000015 0.000004
C11 C10 0.000200 -0.000028 0.000015 0.000004
C11 C10 0.002000 -0.000028 0.000015 0.000004
C11 H10A 0.004000 -0.002228 -0.005479 -0.003086
C11 H10B 0.004000 -0.003575 0.001607 -0.002144
C11 C13 0.002000 -0.005484 0.000290 -0.000742
C11 C13 0.004000 -0.005484 0.000290 -0.000742
C11 C13 0.004000 -0.005484 0.000290 -0.000742
H11A H11B 0.004000 -0.002050 -0.003263 0.000213
H11A C12 0.004000 -0.003496 0.007635 0.004402
H11A C10 0.004000 -0.004614 -0.001393 0.007955
H11B C12 0.004000 0.003204 -0.002046 0.001249
H11B C10 0.004000 -0.000348 0.000192 0.000322
C15 H15A 0.002000 -0.000063 -0.000249 -0.000745
C15 H15B 0.002000 -0.000153 -0.000179 -0.000604
C15 H15C 0.002000 -0.000035 0.000225 -0.000577
C15 C7 0.002000 -0.003124 -0.000451 0.003290
C15 C7 0.004000 -0.003124 -0.000451 0.003290
C15 C7 0.004000 -0.003124 -0.000451 0.003290
H15A H15B 0.004000 -0.004547 -0.006203 -0.001881
H15A H15C 0.004000 -0.000232 0.005471 0.001587
H15B H15C 0.004000 -0.005793 -0.003965 0.001754
C6 C4 0.004000 0.000851 -0.004189 0.002087
C6 C4 0.002000 0.000851 -0.004189 0.002087
C6 C4 0.004000 0.000851 -0.004189 0.002087
C6 C5 0.000200 0.000026 -0.000009 0.000017
C6 C5 0.000200 0.000026 -0.000009 0.000017
C6 C5 0.002000 0.000026 -0.000009 0.000017
C6 C7 0.002000 0.000018 -0.000005 0.000009
C6 C7 0.000200 0.000018 -0.000005 0.000009
C6 C7 0.000200 0.000018 -0.000005 0.000009
C18 H18 0.002000 -0.000209 0.000525 -0.000890
C18 C12 0.000200 -0.000080 0.000055 -0.000051
C18 C12 0.002000 -0.000080 0.000055 -0.000051
C18 C12 0.000200 -0.000080 0.000055 -0.000051
C18 C13 0.004000 0.005636 0.002713 0.002826
C18 C13 0.004000 0.005636 0.002713 0.002826
C18 C13 0.002000 0.005636 0.002713 0.002826
C18 C20 0.000200 -0.000030 -0.000043 -0.000046
C18 C20 0.000200 -0.000030 -0.000043 -0.000046
C18 C20 0.002000 -0.000030 -0.000043 -0.000046
C18 H20A 0.004000 0.001661 0.000011 -0.004519
C18 H20B 0.004000 -0.002742 0.001209 -0.009611
C18 H20C 0.004000 -0.005359 -0.004869 -0.007956
C18 C19 0.002000 0.000097 -0.000041 0.000008
C18 C19 0.000200 0.000097 -0.000041 0.000008
C18 C19 0.000200 0.000097 -0.000041 0.000008
C18 H19A 0.004000 -0.011222 -0.008071 -0.005248
C18 H19B 0.004000 -0.003461 0.001381 -0.007522
C18 H19C 0.004000 -0.000820 0.000965 -0.004422
H18 C12 0.004000 -0.002286 0.000281 0.002808
H18 C20 0.004000 0.002360 -0.002245 -0.001704
H18 C19 0.004000 -0.010597 -0.006258 -0.003997
C21 H21A 0.002000 0.000130 0.000201 -0.000515
C21 H21B 0.002000 0.000100 0.000092 -0.000529
C21 H21C 0.002000 -0.000166 -0.000069 -0.000850
C21 C4 0.002000 0.000018 0.000044 -0.000050
C21 C4 0.000200 0.000018 0.000044 -0.000050
C21 C4 0.000200 0.000018 0.000044 -0.000050
C21 C5 0.002000 -0.001813 0.000292 0.002662
C21 C5 0.004000 -0.001813 0.000292 0.002662
C21 C5 0.004000 -0.001813 0.000292 0.002662
H21A H21B 0.004000 0.001764 -0.004027 0.000230
H21A H21C 0.004000 -0.006146 0.002094 0.000280
H21A C4 0.004000 0.000939 0.000103 0.004265
H21B H21C 0.004000 -0.005942 0.000368 -0.000502
H21B C4 0.004000 0.001326 -0.002236 0.005969
H21C C4 0.004000 0.000881 -0.000050 0.004880
C12 C10 0.002000 -0.000363 -0.002785 0.000937
C12 C10 0.004000 -0.000363 -0.002785 0.000937
C12 C10 0.004000 -0.000363 -0.002785 0.000937
C12 C13 0.002000 0.000058 0.000085 -0.000044
C12 C13 0.000200 0.000058 0.000085 -0.000044
C12 C13 0.000200 0.000058 0.000085 -0.000044
C12 H13A 0.004000 -0.006431 -0.000292 -0.004775
C12 H13B 0.004000 -0.003370 -0.002932 0.000321
C12 C20 0.004000 -0.002504 0.002556 0.000094
C12 C20 0.004000 -0.002504 0.002556 0.000094
C12 C20 0.002000 -0.002504 0.002556 0.000094
C12 C19 0.002000 0.001624 -0.002524 -0.004819
C12 C19 0.004000 0.001624 -0.002524 -0.004819
C12 C19 0.004000 0.001624 -0.002524 -0.004819
C9 C4 0.002000 0.001056 0.001655 -0.000330
C9 C4 0.004000 0.001056 0.001655 -0.000330
C9 C4 0.004000 0.001056 0.001655 -0.000330
C4 C5 0.000200 0.000079 0.000012 -0.000048
C4 C5 0.000200 0.000079 0.000012 -0.000048
C4 C5 0.002000 0.000079 0.000012 -0.000048
C4 C5 0.002000 0.000079 0.000012 -0.000048
C5 C7 0.002000 -0.004439 -0.000751 0.001853
C5 C7 0.004000 -0.004439 -0.000751 0.001853
C5 C7 0.004000 -0.004439 -0.000751 0.001853
C10 H10A 0.002000 0.000371 -0.000313 -0.000381
C10 H10B 0.002000 -0.000393 0.000244 0.000138
H10A H10B 0.004000 -0.002753 -0.001006 0.000590
C17 H17A 0.002000 -0.000023 0.000192 -0.000563
C17 H17B 0.002000 0.000371 -0.000244 0.000283
C17 H17C 0.002000 0.000427 0.000108 0.000042
H17A H17B 0.004000 0.003644 -0.005720 0.001207
H17A H17C 0.004000 0.000733 0.001580 0.000290
H17B H17C 0.004000 0.001502 0.000502 -0.000193
C13 H13A 0.002000 0.000187 -0.000007 -0.000301
C13 H13B 0.002000 -0.000112 -0.000099 -0.000801
H13A H13B 0.004000 0.004323 -0.005160 0.000778
C20 H20A 0.002000 -0.000021 -0.000029 -0.001125
C20 H20B 0.002000 -0.000087 0.000014 -0.001074
C20 H20C 0.002000 0.000014 0.000031 -0.000882
C20 C19 0.002000 -0.014905 -0.001093 -0.005982
C20 C19 0.004000 -0.014905 -0.001093 -0.005982
C20 C19 0.004000 -0.014905 -0.001093 -0.005982
H20A H20B 0.004000 0.009979 0.003587 -0.001244
H20A H20C 0.004000 0.006707 0.001525 -0.003378
H20B H20C 0.004000 -0.003903 0.008185 0.000919
C19 H19A 0.002000 -0.000344 -0.000113 -0.000269
C19 H19B 0.002000 0.000107 0.000247 -0.000257
C19 H19C 0.002000 -0.000217 -0.000108 -0.000001
H19A H19B 0.004000 -0.005137 -0.001944 -0.003218
H19A H19C 0.004000 -0.002778 0.002852 -0.001628
H19B H19C 0.004000 0.000893 -0.001883 0.000198

loop_
_twin_individual_id
_twin_individual_mass_fraction_refined
1 0.8(3)
2 0.10(3)
3 0.2(3)
4 -0.08(3)

####################################################################### 
# 
# This file contains crystal structure data downloaded from the 
# Cambridge Structural Database (CSD) hosted by the Cambridge 
# Crystallographic Data Centre (CCDC).
# 
# Full information about CCDC data access policies and citation 
# guidelines are available at http://www.ccdc.cam.ac.uk/access/V1 
# 
# Audit and citation data items may have been added by the CCDC. 
# Please retain this information to preserve the provenance of 
# this file and to allow appropriate attribution of the data. 
# 
#######################################################################

data_MER-2022-173-1
_database_code_depnum_ccdc_archive 'CCDC 2326255'
loop_
_audit_author_name
_audit_author_address
'John Bacsa'
;Director, Emory XRay Crystallography Center
United States of America
;
_audit_update_record             
;
2024-01-17 deposited with the CCDC.	2024-05-08 downloaded from the CCDC.
;
# start Validation Reply Form
_vrf_PLAT089_MER-2022-173-1      
;
PROBLEM: Poor Data / Parameter Ratio (Zmax < 18) ........ 3.19 Note
RESPONSE: 
Note that refinement with Shelx (separate CIF and Checkcif) 
does not give this alert and the lower data-to-parameter ratio can be 
attributed to the refinement 
of thermal motion and the positions of most hydrogen atoms. 
The hydrogen atoms were refined with anisotropic temperature factors 
based on Hirshfeld-partitioned electron densities. 
RIGU restraints were 
employed to maintain physically meaningful ellipsoids while effectively 
reducing the dependence of the harmonic displacement parameters of 
each atom on unique data. The limiting factor here is the Cu wavelength, 
while the restraints have the effect of improving the data-to-parameter 
ratio (by applying these correlated restraints).
;
# end Validation Reply Form
_audit_creation_date             2022-09-09
_audit_creation_method           
;
Olex2 1.5-alpha
(compiled 2022.06.10 svn.r3fa896fb for OlexSys, GUI svn.r6535)
;
_chemical_formula_moiety         'C21 H34 O4'
_chemical_formula_sum            'C21 H34 O4'
_chemical_formula_weight         350.502
_chemical_absolute_configuration ad
_chemical_oxdiff_formula         'C84  H136  O16  '
loop_
_atom_type_symbol
_atom_type_scat_dispersion_real
_atom_type_scat_dispersion_imag
_atom_type_scat_source
_atom_type_scat_dispersion_source
C 0.01920 0.00962 'NoSpherA2: Chem.Sci. 2021, DOI:10.1039/D0SC05526C'
'Henke, Gullikson and Davis, At. Data and Nucl. Data Tables, 1993, 54, 2'
H 0.00000 0.00000 'NoSpherA2: Chem.Sci. 2021, DOI:10.1039/D0SC05526C'
'Henke, Gullikson and Davis, At. Data and Nucl. Data Tables, 1993, 54, 2'
O 0.05239 0.03377 'NoSpherA2: Chem.Sci. 2021, DOI:10.1039/D0SC05526C'
'Henke, Gullikson and Davis, At. Data and Nucl. Data Tables, 1993, 54, 2'

_space_group_crystal_system      orthorhombic
_space_group_IT_number           19
_space_group_name_H-M_alt        'P 21 21 21'
_space_group_name_Hall           ' P 2ac 2ab'
loop_
_space_group_symop_id
_space_group_symop_operation_xyz
1 x,y,z
2 x+1/2,-y+1/2,-z
3 -x,y+1/2,-z+1/2
4 -x+1/2,-y,z+1/2

_symmetry_Int_Tables_number      19
_cell_length_a                   6.9015(1)
_cell_length_b                   11.1195(1)
_cell_length_c                   24.8315(3)
_cell_angle_alpha                90
_cell_angle_beta                 90
_cell_angle_gamma                90
_cell_volume                     1905.60(4)
_cell_formula_units_Z            4
_cell_measurement_reflns_used    5707
_cell_measurement_temperature    100.01(10)
_cell_measurement_theta_max      73.3340
_cell_measurement_theta_min      3.5590
_exptl_absorpt_coefficient_mu    0.656
_exptl_absorpt_correction_T_max  1.000
_exptl_absorpt_correction_T_min  0.386
_exptl_absorpt_correction_type   gaussian
_exptl_absorpt_process_details   
;
CrysAlisPro 1.171.42.58a (Rigaku Oxford Diffraction, 2022)
Numerical absorption correction based on gaussian integration over
a multifaceted crystal model
Empirical absorption correction using spherical harmonics,
[truncated: 1,491,827 more chars]
